# Supplementary material for: Landscape changes caused by the 2024 Noto Peninsula earthquake in Japan
Source: Sci Adv. 2024 Dec 4;10(49):eadp9193. doi: 10.1126/sciadv.adp9193 (PMC11616706; doi:10.1126/sciadv.adp9193)
Supplement: Supplementary file 2 — Data S1 to S8 [file sciadv.adp9193_data_s1_to_s8.zip]

Archive with 8 entries (8 files):
- adp9193_data_s6.dat
- adp9193_data_s5.zip
- adp9193_data_s4.zip
- adp9193_data_s3.zip
- adp9193_data_s2.zip
- adp9193_data_s1.zip
- adp9193_data_s8.xlsx
- adp9193_data_s7.csv
