# Supplementary material for: Landscape changes caused by the 2024 Noto Peninsula earthquake in Japan
Source: Sci Adv. 2024 Dec 4;10(49):eadp9193. doi: 10.1126/sciadv.adp9193 (PMC11616706; doi:10.1126/sciadv.adp9193)
Supplement: Supplementary file 2 — Data S1 to S8 [file sciadv.adp9193_data_s1_to_s8.zip › adp9193_data_s6.dat]

Year Mon. Day Hr. Min. Sec. Lat. Lon. Depth (km) mag. JMA ID 
2003  3  8 11 33 37.17  137.32970  37.69410  14.938  1.3 2003030811333743
2003  3 11 20 18 27.32  137.28870  37.60030  12.535  2.5 2003031120182728
2003  3 16  3 59 12.23  137.28709  37.59900  12.218  1.4 2003031603591223
2003  3 16 16  6 48.81  137.20940  37.53460   8.431  3.0 2003031616064878
2003  3 19  2 23  9.26  137.37730  37.66010  13.196  1.3 2003031902230928
2003  3 25  4 20 41.20  137.37880  37.70760  11.156  1.2 2003032504204116
2003  4 11  4 45  2.87  137.32350  37.67200  15.674  2.6 2003041104450283
2003  4 17  8 23 44.64  137.35060  37.63160  10.872  1.2 2003041708234461
2003  4 17 22 20 51.30  137.40691  37.67860  12.068  1.1 2003041722205135
2003  4 26  9 22 59.00  137.37489  37.68620  13.196  2.1 2003042609225900
2003  4 26 15 50 48.64  137.36090  37.68260  13.070  1.2 2003042615504876
2003  5  1  1 12 10.99  137.37700  37.65450  12.685  1.0 2003050101121096
2003  5  3 18 46 50.92  137.34610  37.68200  15.829  2.4 2003050318465084
2003  5  7  0 33 58.32  137.37730  37.65740  12.740  1.4 2003050700335830
2003  5  7  3 39 44.69  137.36940  37.66600  12.899  1.6 2003050703394464
2003  5 15 18 48 11.38  137.38980  37.70360  13.202  1.4 2003051518481143
2003  5 22  8 15 40.73  137.34930  37.68200  12.529  1.1 2003052208154061
2003  5 24  1 35 40.27  137.39050  37.68890  10.880  1.2 2003052401354024
2003  5 31  0 34  3.93  137.43950  37.61510  14.492  2.9 2003053100340394
2003  5 31  0 36 12.96  137.43810  37.63390  11.911  1.2 2003053100361296
2003  5 31  4 17 36.79  137.44540  37.61710  12.862  1.4 2003053104173678
2003  5 31  7 13 47.07  137.40520  37.68050  11.334  1.4 2003053107134699
2003  6  1 13  7 15.56  137.43010  37.68380  15.195  1.4 2003060113071555
2003  6  6 11  4 29.25  137.38341  37.70490  12.121  1.4 2003060611042929
2003  6  6 22 59 33.16  137.37460  37.65320  12.974  1.4 2003060622593309
2003  6  7 14  5  3.10  137.40280  37.70920  12.320  1.1 2003060714050251
2003  6 13 11 54 17.11  137.37930  37.65580  10.447  1.1 2003061311541711
2003  6 17  6 47 13.22  137.37720  37.68590  13.195  1.3 2003061706471326
2003  6 22 16 45 29.42  137.39410  37.69360  13.226  1.7 2003062216452939
2003  6 23  6 25 16.41  137.37540  37.65020  12.961  1.0 2003062306251646
2003  6 25 19  5 56.34  137.37019  37.67820  14.027  2.1 2003062519055630
2003  7  3 10 26  1.89  137.37530  37.66540  10.884  1.8 2003070310260185
2003  7  6  5 27 45.19  137.35400  37.74430  15.399  2.4 2003070605274514
2003  7 12  1  8 46.78  137.39000  37.68700  12.601  1.2 2003071201084672
2003  7 16 12 20 57.28  137.31180  37.59970   9.615  1.4 2003071612205716
2003  7 28 18 58 52.04  137.38519  37.66160  12.977  2.3 2003072818585200
2003  8  3  0 22 30.18  137.34470  37.63640  11.655  1.2 2003080300223015
2003  8  3 11 28 56.28  137.39079  37.68010  14.047  1.9 2003080311285628
2003  8  7 22 52 15.10  137.38370  37.66470  13.542  2.5 2003080722521507
2003  8 13  2 46 22.63  137.38609  37.66090  12.418  1.2 2003081302462255
2003  8 13 16 10 35.14  137.35300  37.63300  11.387  1.1 2003081316103525
2003  8 14  2 27 26.55  137.37560  37.41292   3.846  1.7 2003081402272641
2003  8 18  5 40 58.99  137.25510  37.59950   8.558  1.3 2003081805405899
2003  8 20  0  4  1.11  137.38260  37.68440  15.118  1.7 2003082000040110
2003  8 30  2 56 57.99  137.38800  37.70360  13.877  2.0 2003083002565793
2003  9  7  5 59 56.87  137.38130  37.67100  13.004  1.8 2003090705595686
2003  9  9  8 56 50.99  137.38930  37.69610  13.740  2.0 2003090908565097
2003  9  9 16 14 57.23  137.37891  37.65540  13.017  1.4 2003090916145724
2003  9 17 23 28 30.00  137.41969  37.66820  13.032  1.7 2003091723282994
2003  9 24 17 31 33.24  137.36839  37.70690  13.932  1.9 2003092417313317
2003 10  1 23  8 33.92  137.28999  37.61950  12.442  1.6 2003100123083401
2003 10  4  2 16 35.66  137.36870  37.66490   8.506  1.5 2003100402163591
2003 10 14 13 32 26.07  137.38451  37.70590  16.759  1.7 2003101413322602
2003 10 15 13 55 24.49  137.31410  37.65810  16.273  2.4 2003101513552443
2003 10 20 21  3 22.20  137.35100  37.63000  14.281  3.0 2003102021032212
2003 10 20 21 46 44.94  137.38240  37.65280  11.927  1.3 2003102021464497
2003 10 26 15 16 55.70  137.38510  37.71330  13.947  1.2 2003102615165577
2003 11  2  8 41 42.42  137.37770  37.66030  10.861  2.2 2003110208414236
2003 11  9  7 40 13.18  137.41220  37.66780  12.721  1.3 2003110907401337
2003 11 16 20 56 43.84  137.38850  37.67830  14.270  1.8 2003111620564383
2003 11 19 10 46 38.57  137.30130  37.63580  11.639  1.5 2003111910463849
2003 11 22 10  7 11.67  137.41251  37.67810  12.928  2.0 2003112210071181
2003 11 28  0 35 44.77  137.16830  37.44070   9.602  1.4 2003112800354485
2003 11 28 19 32 27.08  137.42821  37.45300   5.187  1.4 2003112819322720
2003 12  5  9 29 46.35  137.41499  37.68880  12.721  1.8 2003120509294624
2003 12  5 18 59 58.92  137.38580  37.64460  13.292  1.4 2003120518595885
2003 12  7  6 50 45.71  137.39210  37.68950  12.286  2.3 2003120706504579
2003 12  8 20 59 11.88  137.37520  37.67400  12.505  1.3 2003120820591180
2003 12  9 14  0 32.55  137.38969  37.68610  12.402  1.9 2003120914003256
2003 12 10 16 33  4.08  137.42551  37.68290   9.062  1.4 2003121016330402
2003 12 12  8 37 23.75  137.20700  37.53370   7.456  1.4 2003121208372382
2003 12 28 21 55 46.96  137.39931  37.70160  14.594  1.1 2003122821554715
2003 12 30  7  6 59.55  137.27949  37.58270  12.815  1.8 2003123007065944
2004  1 16  7 16  5.51  137.36700  37.68900  14.979  1.8 2004011607160551
2004  1 21  8 28  6.64  137.36430  37.64150  12.574  1.5 2004012108280643
2004  1 29  4 51 56.20  137.36121  37.64210  13.808  2.8 2004012904515615
2004  1 29 18  4 27.00  137.37900  37.66180  13.029  1.6 2004012918042697
2004  1 29 18 47 27.76  137.37801  37.65990  13.430  1.0 2004012918472805
2004  2  5 18 53 46.58  137.38110  37.65410  13.669  2.8 2004020518534656
2004  2 18  4 21 33.05  137.37199  37.61060  11.878  2.5 2004021804213302
2004  2 20  9 54 34.18  137.37010  37.61260  11.705  1.0 2004022009543413
2004  2 25 22 10 45.20  137.32130  37.65550  14.118  1.4 2004022522104548
2004  3  2 16 48  9.78  137.31700  37.58470   8.316  1.2 2004030216481004
2004  3 15  9 12 42.05  137.39380  37.66210  13.774  1.1 2004031509124217
2004  3 22  5 10 29.94  137.35910  37.39090   3.908  2.9 2004032205102981
2004  3 24 11  8 19.45  137.36160  37.38870   3.227  1.5 2004032411081970
2004  3 27 21 49 11.70  137.35190  37.74330  15.701  1.8 2004032721491166
2004  3 28  6 20 53.51  137.35040  37.74100  12.505  1.0 2004032806205357
2004  3 30  0 47 22.73  137.39079  37.65710  13.168  1.2 2004033000472274
2004  4  1 17 47 17.24  137.38330  37.74050  15.450  1.7 2004040117471717
2004  4  3  2 57 35.79  137.38950  37.64580  13.118  1.1 2004040302573593
2004  4  5 16 26 42.98  137.35010  37.69730  15.400  2.2 2004040516264290
2004  4  6 20 40 57.12  137.38200  37.61920  10.343  1.1 2004040620405714
2004  4  9 12 38  2.73  137.23300  37.59670   9.399  1.1 2004040912380251
2004  4 11 21 58  6.74  137.37010  37.64760  13.345  1.4 2004041121580667
2004  4 12 17 10 49.48  137.37970  37.38120   3.866  1.1 2004041217104972
2004  4 21 12  9  8.65  137.35980  37.63610  12.742  2.0 2004042112090860
2004  4 26  7 32  8.85  137.40379  37.73770   8.025  2.5 2004042607320898
2004  5 22  8 30 39.69  137.27840  37.46700   8.939  1.4 2004052208303995
2004  5 23  7  1  1.03  137.36200  37.70010   9.955  1.2 2004052307010096
2004  5 28  6  8 42.48  137.35730  37.66060  11.925  1.1 2004052806084247
2004  5 31  7  2 43.50  137.31841  37.60360   9.930  1.7 2004053107024351
2004  6  1  5 27 12.13  137.36020  37.68650  15.420  1.9 2004060105271213
2004  6  7  2 22 59.29  137.37450  37.69410  15.380  1.6 2004060702225924
2004  6 10 10 33 40.31  137.39461  37.68490  12.314  2.9 2004061010334028
2004  6 18 21 33 55.04  137.33501  37.68460  11.617  1.0 2004061821335494
2004  6 20  5 12 30.16  137.21201  37.53450   7.858  1.1 2004062005123023
2004  6 21 11 41  7.43  137.42560  37.64810   8.775  1.5 2004062111410734
2004  6 21 20  9  6.12  137.35471  37.38810   2.537  1.7 2004062120090604
2004  6 29 17 23 23.40  137.28600  37.65060  13.351  1.2 2004062917232344
2004  7  3  9 49 32.48  137.39340  37.73000   4.617  1.0 2004070309493254
2004  7  4  9 10 54.49  137.36659  37.72400  14.592  1.2 2004070409105445
2004  7  8 21 31  6.68  137.37360  37.68650  12.830  1.1 2004070821310665
2004  7  8 23 34 35.48  137.31821  37.62250  12.483  1.5 2004070823343537
2004  7 11  7 45 44.82  137.31210  37.70600   9.701  1.2 2004071107454494
2004  7 15 18 46  0.32  137.38631  37.66230  12.546  1.3 2004071518460035
2004  7 20 17 50 36.64  137.37720  37.71010  10.237  1.3 2004072017503657
2004  7 25  6 46  5.88  137.40401  37.63210  12.738  1.1 2004072506460608
2004  7 30 12 37 11.01  137.28020  37.63120  12.532  1.4 2004073012371107
2004  7 30 18 51 44.26  137.38280  37.66630  12.964  1.5 2004073018514423
2004  7 31  8 42 58.75  137.15530  37.57100   9.509  1.1 2004073108425844
2004  8 12 10  2 40.85  137.33020  37.62560   9.852  1.2 2004081210024079
2004  8 17 10 15  4.75  137.38530  37.66380  14.943  3.0 2004081710150474
2004  8 19  6  4 16.28  137.37700  37.65750  12.795  1.9 2004081906041626
2004  8 23 14  0 45.42  137.38860  37.68860  14.542  2.1 2004082314004544
2004  8 23 14  3 56.15  137.39780  37.70200   5.772  1.8 2004082314035616
2004  9 11  3 37 27.76  137.45030  37.46740   6.165  1.9 2004091103372767
2004  9 11 14 39 46.80  137.45351  37.46880   6.511  1.4 2004091114394670
2004  9 11 20 43  9.98  137.44971  37.46690   6.304  1.6 2004091120430987
2004  9 12 15 17 33.05  137.32111  37.69160  10.978  1.6 2004091215173313
2004  9 20 20 49 26.36  137.32340  37.70710  14.098  1.0 2004092020492619
2004  9 21  8 43 22.08  137.10330  37.69540  15.389  3.6 2004092108432198
2004  9 21 12  6 13.28  137.11610  37.70380  19.305  1.6 2004092112061301
2004  9 29 11 35 24.17  137.38260  37.66400  10.683  1.6 2004092911352408
2004 10  3  3 41 40.65  137.38010  37.71310   9.599  1.3 2004100303414062
2004 10 16 19 41 44.20  137.36700  37.66960  12.696  1.6 2004101619414408
2004 10 17 17 29  7.76  137.34419  37.63620  11.385  1.6 2004101717290769
2004 10 19 14 22 17.66  137.45480  37.63570   7.299  1.2 2004101914221780
2004 11  6  3 32  6.81  137.48210  37.39130   7.224  1.2 2004110603320682
2004 11 21 17 25 48.92  137.34261  37.39620  11.041  1.2 2004112117254905
2004 11 23 22 15 34.84  137.40179  37.66310  14.732  1.2 2004112322153510
2004 11 24 23 28 55.80  137.34019  37.62940  12.016  1.6 2004112423285597
2004 11 25 10 22 33.40  137.10471  37.69250  11.598  2.3 2004112510223339
2004 11 25 11 10 54.64  137.08360  37.68060   2.445  1.6 2004112511105485
2004 12 15  1 40  5.26  137.39320  37.69060  15.737  2.6 2004121501400521
2004 12 27 14 39  9.57  137.36990  37.65200  13.058  2.1 2004122714390958
2005  1  2  0 58 29.17  137.24780  37.69420  10.405  1.3 2005010200582914
2005  1  9 22 19 21.52  137.38170  37.72240  13.019  2.1 2005010922192147
2005  2 10  0 35 35.79  137.12399  37.47680   9.748  1.3 2005021000353582
2005  2 23 23 45 56.24  137.12410  37.47690   9.752  1.3 2005022323455628
2005  3  4  2  6  1.91  137.36740  37.66860  12.804  2.0 2005030402060182
2005  3 10 12 27 15.25  137.39920  37.70140   5.905  1.3 2005031012271526
2005  3 27  5 20 59.47  137.36110  37.68220  16.054  4.1 2005032705205950
2005  3 27  5 28 17.10  137.36050  37.68610  15.157  1.5 2005032705281711
2005  3 27  5 36 39.11  137.35249  37.69740  14.201  1.4 2005032705363905
2005  3 27 11 41 20.33  137.36580  37.68900  14.722  2.1 2005032711412030
2005  3 29  0 58  5.13  137.36310  37.68880  14.827  2.1 2005032900580514
2005  3 29  2 21 25.51  137.28580  37.60930  12.185  1.1 2005032902212551
2005  3 31  4 22  5.21  137.37370  37.68910   9.679  1.2 2005033104220522
2005  4  7  0 58 38.31  137.36020  37.68610  14.154  1.4 2005040700583826
2005  4  9  6 36 13.16  137.38690  37.67400  13.090  1.3 2005040906361312
2005  4 11  7 15 24.58  137.35660  37.69380  14.166  1.8 2005041107152448
2005  4 14 10 57 12.63  137.22450  37.51080   8.393  1.6 2005041410571266
2005  4 29 17 15 24.84  137.28410  37.38160  11.674  1.3 2005042917152493
2005  5  2  5  7 45.51  137.27940  37.38020  11.436  1.7 2005050205074547
2005  5  3  6 56 22.87  137.38029  37.65880  13.554  1.8 2005050306562288
2005  5  8 17 53 11.52  137.30820  37.58010  11.860  1.3 2005050817531158
2005  5 20 10 24 22.61  137.30250  37.60260  13.154  1.1 2005052010242254
2005  5 22 12  2 54.96  137.37970  37.66660  13.214  2.0 2005052212025495
2005  5 28  5 59 14.22  137.24750  37.47540   8.749  1.7 2005052805591427
2005  6 15  0 50 30.41  137.37170  37.66210  12.913  1.0 2005061500503044
2005  7  5  2 25 29.53  137.15460  37.41620  13.196  1.2 2005070502252954
2005  7  7  2 20 49.63  137.32390  37.68180  15.867  1.6 2005070702204966
2005  7 27  6 46 43.86  137.27499  37.61880  11.776  1.4 2005072706464381
2005  8  8 13 46 21.58  137.24780  37.63740   8.920  1.4 2005080813462143
2005  8 20 13 32 44.08  137.37520  37.65450  13.145  1.5 2005082013324409
2005  9 13  3 24 29.15  137.44209  37.47290  10.700  1.8 2005091303242909
2005  9 17  5  5 30.71  137.40240  37.68390  11.334  1.3 2005091705053092
2005  9 30  2 35 39.77  137.39970  37.71430  10.481  1.2 2005093002353965
2005 10  5 14 39 23.81  137.29260  37.66410  13.829  1.7 2005100514392380
2005 10  5 20 21 37.64  137.38229  37.66760  11.684  1.1 2005100520213762
2005 10  9 15  0 16.70  137.37939  37.69210  13.581  2.0 2005100915001670
2005 10 16  0 20 41.44  137.36940  37.66920  13.326  2.0 2005101600204135
2005 10 16 18 16 59.52  137.38220  37.66450  13.867  1.1 2005101618165974
2005 10 22 18 41 55.38  137.37530  37.66520  11.642  1.9 2005102218415549
2005 10 29  1 11 18.33  137.40759  37.71390   2.683  1.4 2005102901111823
2005 10 29  1 11 28.44  137.38071  37.71590  13.451  1.7 2005102901112836
2005 11  7  1 24 43.73  137.29089  37.61720  12.269  1.1 2005110701244357
2005 11 10  5 58 40.61  137.45129  37.68770  18.451  1.3 2005111005584056
2005 11 16 17 46  9.84  137.23891  37.58990   8.257  2.3 2005111617460994
2005 11 20 11 41  9.88  137.42290  37.47030   9.732  1.2 2005112011410980
2005 12 17 22 43  7.84  137.32640  37.67660  15.037  1.8 2005121722430799
2006  1  6 14 56 59.16  137.43390  37.67790  11.768  1.8 2006010614565905
2006  1  7  0 15 26.09  137.41330  37.66920  13.611  2.9 2006010700152605
2006  1  7  0 20 47.99  137.42400  37.67190  12.539  1.2 2006010700204790
2006  1  7  5 29  7.63  137.41780  37.66600  12.913  1.8 2006010705290783
2006  1  8  8 26 35.36  137.41499  37.70180  12.407  1.9 2006010808263539
2006  1 17 13 30 42.02  137.44099  37.47010  10.259  1.5 2006011713304187
2006  1 25 21 43 23.44  137.33070  37.64190  12.416  1.1 2006012521432322
2006  1 26  0 52 25.03  137.41130  37.67310  11.840  1.8 2006012600522501
2006  1 26  5 50 41.76  137.40330  37.69110  11.858  1.4 2006012605504179
2006  1 26  6 10  0.55  137.43500  37.47500   8.914  1.2 2006012606100074
2006  2  1 10 52 49.13  137.52080  37.45910   7.861  1.7 2006020110524878
2006  2  7 20  0 51.60  137.40691  37.69660   0.683  1.2 2006020720005165
2006  2 11 11 54 59.34  137.36890  37.64640  11.199  1.6 2006021111545928
2006  2 16 22  2  1.28  137.40871  37.68180  10.842  1.1 2006021622020135
2006  3 13 22  3 50.72  137.49130  37.43240   6.225  1.7 2006031322035056
2006  3 17  1 15 29.69  137.40680  37.67420  10.158  1.3 2006031701152984
2006  3 18 12  1  5.06  137.37450  37.70470   9.395  1.5 2006031812010501
2006  3 28  4 17 22.57  137.33940  37.40460   4.747  1.3 2006032804172258
2006  4  8  3 17 46.71  137.37199  37.70020   9.779  1.3 2006040803174654
2006  4 10 10 41 49.83  137.39050  37.68750  10.038  1.5 2006041010414977
2006  4 10 19 59  7.66  137.40581  37.71220   8.160  1.1 2006041019590763
2006  4 27 23 42 35.16  137.37030  37.68080  12.006  1.1 2006042723423521
2006  5  4 16 27 12.45  137.28860  37.60930  11.936  1.3 2006050416271244
2006  5  8 10 32  8.90  137.38570  37.71020  14.940  2.0 2006050810320887
2006  5 12 20 59 58.98  137.20270  37.52740   9.690  1.1 2006051220595896
2006  5 14  0  4 12.73  137.38850  37.70540  14.831  1.7 2006051400041271
2006  5 27 10 49 36.10  137.38130  37.68550  15.383  1.6 2006052710493626
2006  6  1  6 30 41.67  137.38530  37.71270  13.529  1.4 2006060106304167
2006  6 11 11 24 13.74  137.33850  37.40090   4.986  1.4 2006061111241375
2006  6 23 17 23 20.26  137.36330  37.69920  14.698  1.4 2006062317232032
2006  6 26 17 27 26.96  137.23061  37.54840   6.352  1.1 2006062617272682
2006  7  1 16 47 40.28  137.33611  37.61300  12.592  1.2 2006070116474037
2006  7  1 23  8 14.68  137.39500  37.65720  14.573  1.0 2006070123081458
2006  7 13  8 50 46.04  137.39140  37.66610  13.403  1.1 2006071308504599
2006  7 14 10  2 19.36  137.45290  37.66700   9.280  1.1 2006071410021950
2006  7 18 10 12 51.85  137.39349  37.66300  10.817  1.4 2006071810125183
2006  7 23 18 19 22.88  137.28650  37.60470  10.515  1.3 2006072318192299
2006  7 27 13 58 28.21  137.21091  37.51420   9.330  1.8 2006072713582820
2006  7 31 19  7 48.48  137.39140  37.50490  13.608  1.6 2006073119074827
2006  8  3  2 31  8.20  137.38730  37.70060  15.427  2.9 2006080302310822
2006  8 29  0 51 54.06  137.27589  37.60100  11.947  1.1 2006082900515397
2006  9  2 17 18  8.44  137.28551  37.60000  10.375  1.0 2006090217180844
2006  9 10  4  5 49.95  137.39890  37.44850   3.106  1.2 2006091004054988
2006  9 11  0 16  1.76  137.41830  37.44930   2.129  1.2 2006091100160163
2006  9 18  2 45 33.57  137.37300  37.65940  12.470  1.5 2006091802453371
2006  9 25 10 11 23.05  137.29491  37.60820  11.130  1.3 2006092510112296
2006 10  9 15 31 47.32  137.34100  37.63420  12.307  2.0 2006100915314735
2006 10 15 20 35  1.12  137.39290  37.67510  15.378  3.3 2006101520350111
2006 10 16  6 41 31.56  137.39079  37.68910  12.718  1.0 2006101606413168
2006 10 17 22 28 28.24  137.37630  37.65150  13.157  1.1 2006101722282836
2006 10 20  1 25 24.85  137.38380  37.68940  13.801  1.5 2006102001252499
2006 10 20  8  0 24.69  137.39751  37.68950  13.177  1.3 2006102008002462
2006 10 27 10 18 27.33  137.40790  37.70620  12.552  1.4 2006102710182716
2006 11  2 19 35 24.42  137.38890  37.67370  14.000  1.7 2006110219352436
2006 11  7  8 45 57.22  137.26030  37.58530  11.034  1.8 2006110708455707
2006 12  4 15 47  9.96  137.07440  37.41510  10.499  1.8 2006120415471003
2006 12 31  2 12 25.65  137.49271  37.52140  15.290  1.4 2006123102122573
2007  1  3 22 37 15.00  137.34990  37.63810  11.599  1.1 2007010322371512
2007  1 16  0 29 46.93  137.38280  37.65830  11.070  1.1 2007011600294690
2007  1 16  9 50 40.53  137.37920  37.65610  12.336  1.4 2007011609504052
2007  1 19 15 37 38.25  137.37550  37.70760  12.214  2.4 2007011915373817
2007  2  5  9 48 18.74  137.15190  37.42120  11.225  1.2 2007020509481865
2007  2  9  9 22 22.68  137.37170  37.38490   4.230  1.2 2007020909222283
2007  3 19  0  7 58.25  137.39290  37.68800  15.015  1.4 2007031900075825
2007  4  7 11 54  8.72  137.33260  37.75870   0.954  1.3 2007040711540828
2007  4 15 23 17 32.96  137.22510  37.38800  10.789  1.0 2007041523173305
2007  4 23  3 54 56.38  137.48070  37.40210   8.207  1.7 2007042303545642
2007  4 23 22 26 47.60  137.39670  37.69850   9.333  1.5 2007042322264773
2007  5 21 14 50 54.15  137.33820  37.61400   3.412  1.6 2007052114505417
2007  5 25  5 55 39.57  137.38049  37.72330   8.191  1.0 2007052505553945
2007  5 26 22 41 35.48  137.37470  37.66210  12.782  1.5 2007052622413555
2007  5 27 22  4  5.68  137.42120  37.69690  10.466  1.3 2007052722040560
2007  6  1 13 22 57.35  137.38870  37.70800  13.680  2.0 2007060113225731
2007  6  4 22 14  0.34  137.36560  37.71480  12.502  1.0 2007060422140033
2007  6  7 21  2 49.54  137.37070  37.68180  15.018  1.6 2007060721024948
2007  6  8  6 52  3.95  137.40530  37.56340   7.593  1.1 2007060806520411
2007  6  8 19 30 28.04  137.39230  37.65260  12.973  1.2 2007060819302815
2007  6 16 15 21 42.78  137.27699  37.67560  15.116  1.2 2007061615214276
2007  7  2 13 22 40.01  137.37399  37.65560  13.194  2.3 2007070213223998
2007  7 18  3 53 13.83  137.47980  37.52920  14.822  1.0 2007071803531393
2007  7 20 10 39 14.49  137.42050  37.66830  12.498  1.6 2007072010391447
2007  7 23 21 51 42.76  137.37550  37.64290  13.181  1.3 2007072321514274
2007  7 24  8 42 42.33  137.33569  37.52020  10.744  1.1 2007072408424211
2007  7 25 12 24  6.46  137.32159  37.62920  11.483  1.3 2007072512240641
2007  8  5 11  6 23.67  137.42940  37.65180  12.625  1.3 2007080511062370
2007  8  8  1  4 59.44  137.41440  37.68240  12.170  1.0 2007080801045965
2007  8 11 12 15 23.39  137.41991  37.66700  13.976  4.0 2007081112152335
2007  8 11 14 55 14.60  137.41991  37.67020  11.844  1.4 2007081114551456
2007  8 12  3 26  1.51  137.40120  37.69370  10.985  1.1 2007081203260155
2007  8 12  8 13 18.57  137.40680  37.67050  12.502  1.3 2007081208131858
2007  8 17 13 35 36.33  137.34810  37.62970  11.493  2.1 2007081713353629
2007  8 17 23 38 11.20  137.37650  37.73730   3.104  1.2 2007081723381132
2007  9  6  8 43  6.99  137.25290  37.65090  11.133  2.2 2007090608430705
2007  9 11 20  3 16.24  137.29829  37.59980  12.698  2.0 2007091120031619
2007  9 13 10  4 25.61  137.37410  37.66040  13.219  1.8 2007091310042563
2007  9 26  4 53  2.31  137.38451  37.68140  14.457  2.4 2007092604530225
2007  9 26  5 22 23.61  137.38029  37.68100  14.523  3.5 2007092605222359
2007  9 26  5 36 47.03  137.37840  37.69570  13.411  1.2 2007092605364710
2007  9 26 10 42 42.76  137.38150  37.68190  14.497  2.4 2007092610424271
2007  9 26 22  5  9.32  137.38750  37.68940  15.123  1.0 2007092622050938
2007 10  1  3 51 49.99  137.36999  37.66210  12.812  1.5 2007100103514995
2007 10  6  2 17 43.38  137.31270  37.63510  13.324  1.0 2007100602174352
2007 10  6  5 39 38.61  137.28999  37.60850  13.046  1.5 2007100605393858
2007 10  6 23 39  5.14  137.37061  37.66700  12.604  1.6 2007100623390505
2007 10 15 16 29 42.84  137.31039  37.61420  10.182  2.6 2007101516294287
2007 10 19  2 40 50.12  137.38650  37.67930  14.740  2.5 2007101902405010
2007 10 19 15  0 29.64  137.38710  37.68830  11.133  1.5 2007101915002963
2007 10 26  2 40 17.22  137.41550  37.66640  14.211  3.6 2007102602401719
2007 10 26  4 26 13.89  137.28420  37.59770  11.077  1.5 2007102604261395
2007 10 27 21 50 53.72  137.39540  37.67450  13.908  2.3 2007102721505368
2007 10 30 11 37  7.12  137.08791  37.41020  10.006  1.0 2007103011370710
2007 11  1  6 42 50.84  137.41550  37.66520  12.794  1.9 2007110106425083
2007 11  1  9 30  1.41  137.36340  37.65880  13.806  1.5 2007110109300138
2007 11  9 13 35 39.36  137.28760  37.59750  10.578  1.4 2007110913353941
2007 11 15 18 53 35.56  137.30560  37.52010  10.209  1.1 2007111518533555
2007 11 25 12  1 53.41  137.38930  37.49810   9.371  1.4 2007112512015345
2007 11 27  1 40 41.82  137.42560  37.67620   9.164  1.5 2007112701404184
2007 11 27 13 14 29.41  137.38190  37.65480  12.773  1.2 2007112713142944
2007 12  1  0 46 50.68  137.28149  37.60690  10.594  1.1 2007120100465078
2007 12  1 11 54 37.48  137.41820  37.66640  11.454  1.6 2007120111543747
2007 12  9 21 24  7.82  137.42500  37.67770  11.451  1.4 2007120921240789
2007 12 10 14  8 11.44  137.38560  37.71170  11.718  1.3 2007121014081134
2007 12 25 18  2 24.92  137.42670  37.66970  13.531  1.7 2007122518022505
2008  1  1 18 34 42.16  137.30620  37.62410  12.758  1.7 2008010118344234
2008  1 18  0 18 12.07  137.40920  37.69750  11.443  1.2 2008011800181202
2008  1 28 15 22 57.50  137.27560  37.63730  14.074  1.3 2008012815225731
2008  1 29 22 20 29.74  137.38240  37.67200  14.353  2.6 2008012922202971
2008  2  9 19  7 13.66  137.38600  37.70650  14.050  1.7 2008020919071366
2008  2 22 20 59 31.88  137.38080  37.65790  13.324  1.6 2008022220593182
2008  2 26 16 40 13.54  137.21970  37.51870   8.134  1.1 2008022616401379
2008  3  4 23 13 39.88  137.34360  37.61820  11.931  1.0 2008030423133982
2008  4 20  8 23 50.37  137.41991  37.47170   5.976  1.6 2008042008235043
2008  4 28 13 31 46.73  137.38350  37.70670  11.547  1.4 2008042813314669
2008  4 29  2  1 37.15  137.25150  37.62640  11.501  2.2 2008042902013714
2008  4 30  9 14 35.42  137.41100  37.67340  12.863  2.6 2008043009143539
2008  5  7 14 29 20.60  137.16679  37.59210   9.144  1.4 2008050714292055
2008  5 11 23 18 58.40  137.28140  37.59380  11.665  1.2 2008051123185870
2008  5 18 20 37 25.20  137.38341  37.67050  11.447  1.0 2008051820372520
2008  5 27  6 37 49.33  137.38310  37.66270  12.612  1.2 2008052706374940
2008  5 28 15 37 22.56  137.37260  37.72720   9.601  1.3 2008052815372267
2008  6  5  1 10 32.79  137.40401  37.69750   7.296  1.1 2008060501103302
2008  6 17  5 45 37.87  137.16170  37.58780  11.010  2.2 2008061705453782
2008  6 17 17 56  6.32  137.34190  37.62300  12.387  1.9 2008061717560633
2008  7  3 20 25  1.64  137.37849  37.65780  13.083  1.7 2008070320250161
2008  7 15  4 24 27.43  137.36670  37.72700   3.968  1.0 2008071504242740
2008  7 21 20 46 40.56  137.39210  37.65520  12.884  1.8 2008072120464058
2008  7 29  8 10 40.75  137.31821  37.59630   9.183  1.3 2008072908104106
2008  8 11  1 47 23.56  137.38161  37.66720  10.719  1.2 2008081101472365
2008  8 18 18 19 10.80  137.36470  37.64310  14.104  2.8 2008081818191073
2008  8 19 12 10 49.60  137.16020  37.58940  10.847  1.9 2008081912104955
2008  8 22  2  8 57.09  137.37630  37.69740  13.468  1.2 2008082202085709
2008  8 26  2  8 38.97  137.15460  37.59060   9.835  1.0 2008082602083900
2008  8 28 16 33  5.52  137.31380  37.68600  12.517  1.0 2008082816330547
2008  9  2 11 22 24.89  137.15430  37.58840   8.826  1.0 2008090211222492
2008  9  3 17 29 33.44  137.38290  37.50490   7.090  1.1 2008090317293343
2008  9  5 10 34 24.85  137.37280  37.66640  10.577  1.5 2008090510342506
2008  9  9 18  7 57.24  137.38110  37.65770  13.938  1.4 2008090918075715
2008  9 16  2  8 22.08  137.47099  37.67000  14.136  1.0 2008091602082213
2008  9 19 17 12 40.10  137.37070  37.63290  11.407  1.3 2008091917124008
2008  9 24 14  7  1.60  137.37289  37.66600  13.855  1.3 2008092414070159
2008  9 25 16 38 44.37  137.29010  37.68150  11.257  1.4 2008092516384433
2008 10  6  0 35  7.07  137.37680  37.65870  12.132  1.4 2008100600350699
2008 10  7 21 28  8.40  137.30710  37.63690  14.487  1.5 2008100721280841
2008 11 26 11 35 12.55  137.35761  37.68720  14.674  1.6 2008112611351256
2008 12  7 18 46 46.82  137.38699  37.66010  12.569  1.3 2008120718464682
2008 12  8 21  7 54.28  137.25430  37.62720  11.621  1.6 2008120821075428
2008 12  9 16  4  9.35  137.28540  37.60010  10.111  1.0 2008120916040934
2008 12 14 12 26  7.97  137.38271  37.68410  14.943  2.2 2008121412260793
2008 12 17  0 24 22.11  137.38600  37.68640  14.290  1.4 2008121700242205
2009  1 20 18 22 35.60  137.36020  37.69270  14.411  1.3 2009012018223561
2009  2 12  2  6 48.57  137.16479  37.59100   9.970  1.6 2009021202064853
2009  2 16 19 36 37.32  137.31590  37.62780  10.717  1.1 2009021619363730
2009  2 19  2 29 42.07  137.39130  37.65310  13.665  1.2 2009021902294225
2009  3  3  5 12 31.23  137.18311  37.55870   3.715  1.2 2009030305123125
2009  3  9  0 11  1.71  137.31779  37.67010  14.663  1.5 2009030900110166
2009  3 21 19 32 16.16  137.21820  37.47850   9.387  1.1 2009032119321619
2009  3 26  0 34 28.02  137.38870  37.69720  15.421  2.3 2009032600342802
2009  4 13  1  8 22.03  137.30701  37.59580  12.172  1.5 2009041301082201
2009  5 16 11 46 13.99  137.38820  37.69750  14.958  1.2 2009051611461409
2009  5 18 17 12  4.58  137.16750  37.58680  11.344  1.5 2009051817120458
2009  5 27 13 21 49.70  137.37381  37.68082   1.525  1.0 2009052713214999
2009  5 28 12 30 39.03  137.40240  37.67860  12.575  1.4 2009052812303887
2009  6  7 20 36 48.96  137.38020  37.54500   6.318  1.5 2009060720364887
2009  6 20 12 19  6.40  137.39050  37.66970  14.005  1.7 2009062012190635
2009  7 14  2 35 45.37  137.36220  37.69210  14.880  1.8 2009071402354534
2009  7 23  1 53 17.92  137.39011  37.67750  13.837  1.7 2009072301531788
2009  8 13  1  4 33.98  137.39169  37.69670  13.683  1.0 2009081301043415
2009  8 15 21 25 20.92  137.38460  37.65980  12.690  1.2 2009081521252090
2009  8 25 17 25  8.08  137.31940  37.67870  11.634  1.3 2009082517250807
2009  8 28 21 17 43.76  137.34030  37.70580  12.089  1.1 2009082821174368
2009  9 24  4 45 16.39  137.36250  37.66260  12.568  1.2 2009092404451634
2009  9 29  7 51 45.57  137.38470  37.65810  13.800  3.4 2009092907514556
2009  9 29  8 19 28.00  137.37891  37.65910  13.081  1.9 2009092908192798
2009 10  1 22  4  1.66  137.32410  37.69690  12.261  1.2 2009100122040172
2009 10 22 23 26 55.94  137.37440  37.68730  14.500  1.9 2009102223265590
2009 10 23  2 15 39.64  137.36971  37.66940  13.025  1.3 2009102302153958
2009 11 23  4  9 23.56  137.26500  37.45290  13.858  1.2 2009112304092377
2009 11 26 14 45 49.21  137.38380  37.70760  13.835  1.7 2009112614454933
2009 11 27 21 17 20.92  137.36810  37.73620   9.842  1.1 2009112721172069
2009 11 27 21 18 36.68  137.38960  37.69100  14.731  2.5 2009112721183669
2009 11 27 21 32 54.56  137.39300  37.70160  12.577  1.3 2009112721325476
2009 11 27 21 38 35.22  137.39909  37.68640  14.601  1.5 2009112721383529
2009 12  9  2 50 54.67  137.38341  37.68180  12.698  1.1 2009120902505468
2009 12 15 23  3  5.08  137.39011  37.66740  12.086  1.6 2009121523030538
2010  1 19 22 28  6.64  137.38091  37.69260  12.607  1.0 2010011922280681
2010  2 22  3 20 50.81  137.33670  37.57810  11.756  1.2 2010022203205074
2010  2 25 11  2 22.37  137.45250  37.42800   6.227  2.2 2010022511022223
2010  3  2 17 31 51.36  137.40089  37.72480   6.918  1.5 2010030217315147
2010  3  8  6 54 31.27  137.20689  37.52830   7.971  1.1 2010030806543166
2010  3  9 18 56 39.08  137.31580  37.60850  11.876  1.4 2010030918563923
2010  3 20 10 27 51.60  137.38890  37.66510  12.143  1.3 2010032010275170
2010  3 30 18 43 33.36  137.29390  37.65450  15.343  1.6 2010033018433330
2010  4 18  2 34 41.10  137.30370  37.61900  11.550  1.6 2010041802344105
2010  5  2 13 30 46.57  137.27699  37.66680  12.597  1.7 2010050213304657
2010  5  6  0 23  2.91  137.31860  37.64330  13.085  1.5 2010050600230292
2010  5 11  7  3 45.24  137.30701  37.58000  12.848  1.8 2010051107034529
2010  5 21 12 20  2.32  137.36031  37.69920  15.151  1.4 2010052112200228
2010  5 24  1  7 20.42  137.37320  37.66700  12.560  1.6 2010052401072044
2010  6  4 20 41 47.06  137.26270  37.61290   7.620  1.0 2010060420414702
2010  6 11  0 25 46.75  137.38640  37.69550  13.946  1.2 2010061100254672
2010  6 15  6 34  4.85  137.37990  37.67090  14.620  2.9 2010061506340481
2010  7  2 18 20 28.68  137.41110  37.71190  18.055  1.1 2010070218202878
2010  7  4 12 34 40.72  137.48640  37.51770  14.622  1.3 2010070412344079
2010  7  5  3 29 32.21  137.33420  37.67250  13.744  1.0 2010070503293226
2010  7  6 17 52 38.20  137.39650  37.68190  16.682  3.2 2010070617523819
2010  7 25 20  4 54.04  137.47810  37.43380   9.382  2.9 2010072520045388
2010  8  2  5 10 43.60  137.31230  37.63930  11.832  1.7 2010080205104355
2010  8 12  3 21  5.88  137.37880  37.48430   7.647  1.0 2010081203210597
2010  8 22  0 29 34.58  137.39630  37.69290  14.361  1.1 2010082200293457
2010  8 25 10 14 33.58  137.25790  37.45530  14.009  1.1 2010082510143362
2010  8 31  5 35  7.53  137.38901  37.69960  14.066  1.4 2010083105350750
2010  8 31 16 18 40.10  137.32130  37.68220  15.278  1.3 2010083116184003
2010  9  2 18 55 41.08  137.33079  37.68330  13.618  1.0 2010090218554125
2010  9  4 14 17 27.27  137.38789  37.66470   9.964  1.4 2010090414172719
2010  9  7  4 12 33.01  137.16890  37.57710  11.852  1.4 2010090704123318
2010  9  7 13 13 36.17  137.39191  37.64930  14.281  1.1 2010090713133634
2010  9 15  0 31 28.12  137.25841  37.45730  13.726  1.3 2010091500312835
2010  9 19 23 57 29.84  137.35429  37.69840  12.800  1.1 2010091923572987
2010  9 23 18 27 44.48  137.37790  37.48380   7.699  1.7 2010092318274439
2010  9 27 19 16 56.62  137.38080  37.71830  14.716  1.5 2010092719165650
2010  9 29  7 57  2.58  137.36690  37.64060  13.031  2.1 2010092907570253
2010 10  6  6 42 38.21  137.25890  37.45710  13.805  1.1 2010100606423836
2010 10 15  9  0 42.36  137.26691  37.45470  13.476  1.2 2010101509004234
2010 10 20  4 29  4.83  137.36020  37.74460  11.355  1.1 2010102004290484
2010 10 24 16 16 23.58  137.16060  37.58690   9.655  1.3 2010102416162356
2010 11  4  8 56 57.48  137.37640  37.65570  13.150  2.3 2010110408565751
2010 11 14  4 44 45.96  137.40390  37.69140  14.882  2.2 2010111404444591
2010 11 15  9 42 51.06  137.30200  37.61410  13.489  1.4 2010111509425107
2010 11 21  2 20 42.47  137.39410  37.70010  14.003  1.6 2010112102204245
2010 12 14 14 36 58.95  137.29691  37.62670  13.028  1.7 2010121414365892
2010 12 28 23 27 46.88  137.09840  37.68980  12.768  1.8 2010122823274691
2011  1  8  3 51  1.96  137.24020  37.58730   6.668  1.7 2011010803510211
2011  1 24  4 44 18.44  137.28439  37.59990  11.263  1.7 2011012404441837
2011  2  8 14 54 20.11  137.23300  37.62890   9.090  1.4 2011020814542022
2011  2 12  5 27 32.59  137.37480  37.65670  12.561  1.6 2011021205273267
2011  2 24 19 50 24.32  137.40390  37.67480  10.059  1.2 2011022419502433
2011  2 27 10  9 14.08  137.29300  37.68930  13.297  1.3 2011022710091416
2011  3  2  3  4 54.24  137.31911  37.63740  10.475  1.1 2011030203045412
2011  3  2 19  2 24.60  137.09570  37.39480  12.107  1.4 2011030219022464
2011  3  3  1 35 25.64  137.46230  37.69740  17.960  2.0 2011030301352548
2011  3  5  7 13 21.55  137.41040  37.66260  12.608  1.1 2011030507132189
2011  3 16 20 15  6.54  137.36999  37.66730  13.508  1.9 2011031620150662
2011  3 17  6 14  9.99  137.24210  37.49950   9.381  1.3 2011031706141006
2011  5 13 14 55 40.55  137.42970  37.44650   6.269  1.1 2011051314554128
2011  7 18  1  1 39.74  137.38690  37.70470  14.307  1.2 2011071801013979
2011  7 18  1  9 42.32  137.38300  37.70570  14.605  1.6 2011071801094236
2011  7 27  8 16  9.21  137.28799  37.65910  15.251  1.5 2011072708160921
2011  8 15 14 27  3.12  137.25420  37.62990  10.934  1.5 2011081514270314
2011  8 19  8 26 23.52  137.26750  37.45460  13.524  1.1 2011081908262364
2011  8 25  9 45  7.58  137.32941  37.59830  10.417  1.7 2011082509450734
2011  8 25 10  8 15.49  137.31480  37.67980  13.989  1.6 2011082510081549
2011  8 25 20 41 53.48  137.30141  37.59550  10.286  1.1 2011082520415367
2011  8 26 16 46  3.69  137.26480  37.45540  13.443  1.4 2011082616460375
2011  8 26 20  4  9.48  137.26649  37.45540  13.380  1.3 2011082620040945
2011  9  4  7 17 14.08  137.31700  37.58520   8.471  2.1 2011090407171397
2011  9 12  9 12 26.70  137.26540  37.45570  13.477  1.0 2011091209122677
2011  9 15 16 30 46.28  137.39400  37.67450  13.111  1.4 2011091516304632
2011  9 23  4 27 37.02  137.24970  37.64310  11.582  2.1 2011092304273716
2011  9 23 17  2 17.90  137.23759  37.53750   6.922  1.2 2011092317021827
2011  9 27  6 54 56.06  137.32871  37.68950  14.289  3.0 2011092706545600
2011 10 10 19 25 54.76  137.26621  37.45560  13.433  1.0 2011101019255480
2011 10 17 12 23  1.44  137.35870  37.37330  12.008  1.8 2011101712230148
2011 10 17 14  8 19.53  137.36391  37.37380  11.323  1.9 2011101714081955
2011 10 17 19 59 34.36  137.35280  37.73390  15.712  1.9 2011101719593423
2011 10 23  0 12 33.69  137.26710  37.45470  13.436  1.0 2011102300123372
2011 10 25  8 28 12.27  137.09610  37.43740   8.725  1.2 2011102508281223
2011 11 10 11  8 46.81  137.36240  37.37530  11.994  1.1 2011111011084678
2011 11 21 21 18 35.56  137.26770  37.45400  13.556  1.2 2011112121183579
2011 11 21 22  7 19.96  137.26710  37.45450  13.553  1.1 2011112122072005
2011 11 23 14  6 44.89  137.20990  37.57750  10.029  1.6 2011112314064509
2011 11 30 23 34 40.68  137.38930  37.70060  12.684  1.4 2011113023344082
2011 12  1  1 30 37.05  137.26410  37.45570  13.419  1.4 2011120101303702
2011 12  8  1 12 30.83  137.34039  37.57600  11.244  3.9 2011120801123065
2011 12  8  1 42 52.07  137.33450  37.60680  10.305  1.5 2011120801425214
2011 12 15  0 41 13.05  137.36130  37.37690  12.979  1.0 2011121500411317
2011 12 15  1 10 48.27  137.30690  37.56300   8.336  1.8 2011121501104826
2011 12 17 17 50 34.02  137.37550  37.46560  13.018  4.3 2011121717503402
2011 12 17 18 18 59.80  137.37309  37.47040  12.044  1.0 2011121718185977
2011 12 17 18 22 36.56  137.37390  37.46950  11.996  1.5 2011121718223668
2011 12 17 18 48 46.40  137.37309  37.46840  12.369  3.0 2011121718484636
2011 12 19  4 27  8.13  137.35780  37.46830  10.492  1.1 2011121904270807
2011 12 19  5 36 28.71  137.19949  37.52710   7.209  4.1 2011121905362889
2011 12 19  7 55 46.65  137.20309  37.52770   7.772  1.0 2011121907554669
2011 12 20  8 42 51.87  137.20140  37.53540   7.067  1.0 2011122008425223
2011 12 20 23 17 22.50  137.20200  37.53020   7.893  1.1 2011122023172279
2011 12 30 10 15 31.37  137.37450  37.66380  11.939  2.0 2011123010153147
2011 12 31  4 59 14.10  137.20720  37.53150   8.078  1.1 2011123104591448
2012  1  1  0 43 10.25  137.38890  37.43790   3.320  1.8 2012010100431026
2012  1  9  5 32 45.44  137.19740  37.53460   7.706  1.1 2012010905324573
2012  1 10 23 10 14.22  137.20441  37.52810   7.886  1.5 2012011023101427
2012  1 13  9 57 19.96  137.35710  37.63650  12.448  1.9 2012011309571980
2012  1 18 22 15 16.54  137.37309  37.68100  14.451  1.6 2012011822151654
2012  1 22  5  5 29.15  137.37680  37.67090  13.748  1.4 2012012205052916
2012  1 24 22 23 26.72  137.20250  37.53140   8.004  1.0 2012012422232696
2012  1 26  2  9 42.24  137.20309  37.52860   7.906  1.5 2012012602094242
2012  2  1 21 36 31.40  137.36990  37.46730  12.766  2.3 2012020121363139
2012  2  1 21 36 59.48  137.37070  37.46850  12.750  3.0 2012020121365934
2012  2  5 22 43 31.56  137.41431  37.65440  12.824  1.4 2012020522433162
2012  2 11 20 58 43.16  137.20230  37.52800   7.947  1.5 2012021120584348
2012  2 12  9 31 30.22  137.24589  37.63150  16.114  3.0 2012021209313020
2012  2 13  4 48 54.58  137.20290  37.53150   8.039  1.0 2012021304485497
2012  2 13 21  6 42.48  137.31680  37.58850  11.951  1.0 2012021321064250
2012  2 15 17 54 23.56  137.20120  37.53150   8.117  1.2 2012021517542376
2012  2 16 21 34 58.96  137.20340  37.52800   7.802  1.2 2012021621345933
2012  2 17  9 29 14.56  137.20239  37.52740   7.862  1.6 2012021709291501
2012  2 17 16 53  0.18  137.20250  37.52790   7.927  1.0 2012021716530045
2012  2 18  4 54 55.09  137.20371  37.52740   8.009  1.4 2012021804545534
2012  2 21  9 28 13.82  137.30141  37.58570   7.914  1.8 2012022109281411
2012  2 22  8 57 39.06  137.20300  37.52770   7.931  1.1 2012022208573931
2012  2 23 18 35 56.22  137.20239  37.53160   7.981  1.0 2012022318355659
2012  2 29 21 26 43.68  137.21390  37.50930  10.065  1.3 2012022921264376
2012  3  6  1 28 22.25  137.20430  37.52740   7.871  1.2 2012030601282230
2012  3 10 15  1 31.57  137.20270  37.53010   7.825  1.4 2012031015013161
2012  3 10 21 46 19.56  137.20250  37.52760   7.807  1.4 2012031021461962
2012  3 12 15 11 47.18  137.20430  37.52810   8.044  1.5 2012031215114728
2012  3 13 11 52 33.39  137.34770  37.60510  11.567  2.5 2012031311523338
2012  3 15 21 57 35.30  137.30290  37.69280  11.844  1.9 2012031521573521
2012  3 17 20 10  3.96  137.20180  37.52700   7.847  1.5 2012031720100396
2012  3 18 10 41 16.73  137.20140  37.53170   8.378  1.1 2012031810411694
2012  3 21 15 20 50.85  137.35290  37.60840  11.441  2.3 2012032115205078
2012  3 26  9 23  6.64  137.20390  37.53050   8.406  1.6 2012032609230686
2012  3 27  4 58 45.44  137.37399  37.68040  13.810  1.2 2012032704584556
2012  3 29  9 40 11.60  137.20520  37.52580   7.876  1.5 2012032909401160
2012  4  1 12 57 45.10  137.20371  37.52820   8.215  1.0 2012040112574541
2012  4  1 15 47 32.88  137.20351  37.52760   8.064  1.6 2012040115473314
2012  4  3 18 27 47.56  137.20190  37.52880   8.157  1.3 2012040318274774
2012  4  5  6 10 45.53  137.15660  37.58580  10.301  1.8 2012040506104552
2012  4 11 13 25  6.80  137.20480  37.52710   8.380  1.2 2012041113250710
2012  4 28 19 28  9.40  137.20110  37.52650   7.842  1.1 2012042819280970
2012  4 30 15  0 50.35  137.20840  37.52740   7.948  1.2 2012043015005049
2012  5 12 10 28  3.47  137.20210  37.52740   7.884  2.8 2012051210280353
2012  5 16  8 13 10.00  137.20399  37.52880   7.868  1.2 2012051608131027
2012  5 27 19 28 46.48  137.37380  37.66030  12.541  1.0 2012052719284652
2012  5 31 18 58  9.96  137.38290  37.71800  11.941  1.2 2012053118580996
2012  6  5  8 44 32.69  137.26871  37.68810   9.447  1.0 2012060508443276
2012  6 18 23 42 50.76  137.20281  37.52630   7.888  1.3 2012061823425074
2012  6 19  3  6 21.26  137.20140  37.52660   7.883  1.0 2012061903062142
2012  6 20  3  3 16.59  137.34320  37.66690  14.695  1.0 2012062003031653
2012  6 24 21 55 23.20  137.37199  37.65180  12.329  1.4 2012062421552330
2012  7  8 16 47 53.72  137.31619  37.63610  11.568  1.5 2012070816475364
2012  7 18 15 45 27.95  137.20190  37.53020   7.823  1.1 2012071815452824
2012  7 21  0 20 49.09  137.35370  37.75300  14.727  1.0 2012072100204910
2012  7 22 17  0 19.18  137.38969  37.70830  15.215  1.8 2012072217001923
2012  7 22 20 33 44.48  137.20070  37.52660   7.857  2.7 2012072220334456
2012  7 23  5 31 27.45  137.36099  37.65500  11.131  1.0 2012072305312745
2012  7 25 11 18 29.41  137.20180  37.52900   8.870  1.0 2012072511182963
2012  7 31 20 37 59.62  137.20360  37.52790   8.034  1.4 2012073120375997
2012  8  4 10  6 16.38  137.20239  37.52500   7.869  1.5 2012080410061664
2012  8  4 10 34 22.62  137.46460  37.62980  10.890  1.2 2012080410342265
2012  8 11 16  2  4.74  137.19920  37.52570   7.801  1.4 2012081116020474
2012  8 21 20  7  5.74  137.20410  37.52750   7.865  1.2 2012082120070573
2012  8 25 16 15 52.88  137.20250  37.52630   7.896  1.4 2012082516155289
2012  9  5  5 35 26.73  137.37421  37.65650  13.221  1.1 2012090505352683
2012  9 10 17 16 31.86  137.20441  37.52730   7.898  1.4 2012091017163179
2012  9 21  8 44 10.25  137.37061  37.65580  13.171  1.4 2012092108441027
2012  9 22 19 11 26.22  137.38091  37.71450  13.226  2.0 2012092219112610
2012  9 28  4 37 27.13  137.33260  37.37190   6.444  1.9 2012092804372709
2012 10 18 13 13 13.49  137.20590  37.52710   8.314  1.1 2012101813131380
2012 11  3 18 16 13.80  137.20081  37.52880   8.052  1.0 2012110318161415
2012 11 22 21 19 25.88  137.30749  37.63870  12.882  1.2 2012112221192596
2012 11 25  8  6 12.85  137.20110  37.52740   7.829  1.6 2012112508061287
2012 12 24  8 28 45.62  137.26469  37.60450  12.466  1.7 2012122408284570
2012 12 24 17 30 40.24  137.31140  37.58820   7.194  1.9 2012122417304048
2012 12 30 20 12 43.32  137.32300  37.57420   9.499  1.8 2012123020124322
2013  1 12  5 52 18.86  137.20110  37.52930   7.915  1.2 2013011205521925
2013  2 15 19 10  8.72  137.26860  37.50640   9.170  1.0 2013021519100882
2013  2 16 13  9 43.23  137.26579  37.50670   8.789  1.8 2013021613094337
2013  2 18  5 39 54.64  137.37720  37.68120  15.009  1.6 2013021805395460
2013  2 19 17 55  0.06  137.20419  37.52760   8.111  1.1 2013021917550022
2013  3  5  2 37 27.98  137.16870  37.47760   9.999  1.0 2013030502372816
2013  3 16  8 35  9.28  137.32010  37.40380   4.579  1.2 2013031608350964
2013  3 24 12 47 15.74  137.32210  37.49660  10.575  1.5 2013032412471587
2013  4 11  4  8 44.81  137.27570  37.63230  12.022  1.3 2013041104084478
2013  4 21  4 19 28.59  137.17590  37.48600  10.811  1.1 2013042104192868
2013  4 27 19 54 24.88  137.37300  37.71530  15.580  1.7 2013042719542493
2013  5 19 11 23 23.31  137.47620  37.43780   6.714  1.3 2013051911232338
2013  5 30 14 11 10.98  137.15790  37.58680   9.297  1.4 2013053014111100
2013  6 11  8 42 37.64  137.38901  37.70700  13.182  1.5 2013061108423757
2013  6 29 19 19  9.68  137.38091  37.68390  14.837  1.5 2013062919190968
2013  7 10  1 34 36.70  137.38110  37.68610  13.655  1.1 2013071001343673
2013  8  8 23 30 32.42  137.36791  37.72530  11.429  1.7 2013080823303236
2013  8 21 17  2  5.92  137.38530  37.66040  12.613  1.9 2013082117020590
2013  9  9  8 50 26.68  137.31830  37.58810   8.184  1.2 2013090908502684
2013  9 13 13 34 20.24  137.39349  37.55320  14.204  1.6 2013091313342009
2013 10 21 11  0  2.79  137.10930  37.51610   8.864  1.2 2013102111000264
2013 10 30 19 59 42.86  137.38960  37.71460  16.482  2.5 2013103019594282
2013 12  1 14 46 56.99  137.21210  37.53330   8.107  1.0 2013120114465711
2013 12  3  3 43 31.92  137.39500  37.68160  16.056  1.3 2013120303433191
2014  4 12  2 48 15.73  137.43311  37.69490  12.055  1.6 2014041202481561
2014  5  4  6 44 13.09  137.30150  37.66470  13.304  1.3 2014050406441323
2014  5 23 12 48  1.40  137.26320  37.44780  14.013  1.3 2014052312480170
2014  5 24 18 50 58.72  137.26140  37.45030  13.664  1.0 2014052418505870
2014  5 27 10  1  9.70  137.27240  37.44750  14.031  1.0 2014052710010971
2014  5 29 20 49 32.76  137.27220  37.44700  14.080  1.1 2014052920493275
2014  6  5 17 28 46.50  137.27161  37.44560  13.948  1.4 2014060517284659
2014  6 13 16 44 58.51  137.46820  37.52300  16.219  1.8 2014061316445860
2014  6 22  8 21 45.27  137.25990  37.45260  13.475  1.4 2014062208214535
2014  6 22 11 12 59.12  137.26010  37.45250  13.507  1.1 2014062211125914
2014  6 27 10 52 44.44  137.26190  37.45410  13.695  1.2 2014062710524460
2014  7  1 12 40 18.81  137.36400  37.72030  14.590  1.8 2014070112401879
2014  7  7 20 16 28.28  137.26390  37.45560  13.358  1.3 2014070720162825
2014  7  7 20 22 10.12  137.26410  37.45550  13.435  1.3 2014070720221006
2014  7  8  0  9 27.40  137.26680  37.45430  13.536  1.4 2014070800092739
2014  7  9 15 34 43.82  137.37891  37.68620  14.668  1.4 2014070915344383
2014  7 15 16 30 44.07  137.38060  37.71670  15.080  2.0 2014071516304402
2014  7 17  8 10 35.65  137.42821  37.60540  12.426  1.3 2014071708103546
2014  7 17 12 59 48.03  137.26150  37.55890   4.836  1.0 2014071712594803
2014  7 18  2 26 38.39  137.40379  37.68530  11.201  1.8 2014071802263836
2014  7 18  2 47 37.84  137.27679  37.61510  13.111  1.5 2014071802473789
2014  7 18  6 57 19.79  137.41721  37.67370  14.192  1.5 2014071806571977
2014  7 29  2 44 26.88  137.31310  37.57260   8.255  1.0 2014072902442699
2014  8 27  2 32 11.55  137.25681  37.45790  13.244  1.1 2014082702321163
2014  8 27 11 42 59.81  137.28000  37.45780  14.251  1.5 2014082711430042
2014  9  1  4  4 38.19  137.26170  37.55910   4.865  1.9 2014090104043827
2014  9 11 23  3 26.60  137.38969  37.68530  13.058  1.1 2014091123032662
2014  9 25 13 34 50.11  137.39710  37.66360  11.240  1.7 2014092513345037
2014 10 20 19 21 27.32  137.36560  37.37740  13.093  2.1 2014102019212728
2014 10 20 19 22  2.56  137.36600  37.37930  13.170  2.2 2014102019220250
2014 11  2  4 44 33.53  137.38400  37.68110  15.209  1.6 2014110204443353
2014 11 10 10 51  8.26  137.25900  37.45640  13.371  1.4 2014111010510835
2014 11 10 10 54 51.25  137.25850  37.45630  13.377  1.4 2014111010545135
2014 11 10 13 15 19.97  137.25870  37.45620  13.363  1.6 2014111013152020
2014 11 10 16 22 26.64  137.25870  37.45660  13.336  1.3 2014111016222673
2014 11 10 18 13 14.88  137.25800  37.45630  13.351  1.3 2014111018131489
2014 11 17  0 55 34.76  137.38020  37.67920  15.860  2.7 2014111700553474
2014 11 19 21 20 24.52  137.25740  37.45820  13.339  1.0 2014111921202466
2014 11 22 23 18 43.16  137.39710  37.74040  10.902  2.0 2014112223184329
2014 11 23 17 46 58.94  137.34610  37.67680  14.884  1.5 2014112317465894
2014 12 20  2 18 32.96  137.20081  37.52460   8.050  1.3 2014122002183333
2014 12 29 18 40 22.44  137.25729  37.45860  12.753  1.0 2014122918402250
2014 12 29 18 56 18.00  137.25700  37.45820  12.709  1.2 2014122918561801
2014 12 29 18 59 33.60  137.25740  37.45810  12.755  1.5 2014122918593366
2014 12 29 19  4 57.72  137.25690  37.45860  12.722  1.5 2014122919045770
2014 12 29 19 19 29.96  137.25670  37.45830  12.779  1.5 2014122919192997
2014 12 29 19 23 12.88  137.25650  37.45880  12.811  1.3 2014122919231293
2014 12 29 19 39 42.08  137.25661  37.45880  12.695  1.7 2014122919394200
2014 12 29 20  0 14.06  137.25650  37.45790  12.767  1.4 2014122920001405
2014 12 29 20 16 33.08  137.25591  37.45870  12.825  1.0 2014122920163312
2014 12 29 21  4 26.00  137.25639  37.45850  12.806  1.5 2014122921042588
2014 12 29 21 34 16.64  137.25681  37.45780  12.824  1.4 2014122921341665
2014 12 30  1 56 51.85  137.25661  37.45740  12.753  1.0 2014123001565187
2015  1 13  0 35 27.12  137.35249  37.62380  13.319  2.8 2015011300352722
2015  2 11 23 18 43.20  137.33400  37.61440  12.731  2.6 2015021123184316
2015  2 20 12 45 29.59  137.45531  37.38390   6.604  1.2 2015022012452962
2015  3  2 12 22 49.57  137.20070  37.52770   7.764  1.5 2015030212224990
2015  3 14  0 46 51.31  137.37450  37.64750  13.056  1.7 2015031400465133
2015  6  7 21 48 54.00  137.25540  37.45620  13.964  1.0 2015060721485398
2015  7 17 14 16 43.98  137.37210  37.68230  14.512  1.4 2015071714164402
2015  7 25  3 37 17.13  137.38029  37.71680  12.671  1.7 2015072503371706
2015  7 25  5 38 54.99  137.38550  37.71020  12.988  1.6 2015072505385497
2015  8 14 10 10 38.34  137.39290  37.69790  16.113  1.1 2015081410103838
2015  8 21  2  9  4.88  137.33380  37.61210  12.863  2.1 2015082102090488
2015  9 17  2 18 21.65  137.28439  37.41600   7.060  1.1 2015091702182178
2015  9 26  1 54 48.31  137.33389  37.61610  12.365  1.3 2015092601544842
2015 10 27 21 49 47.80  137.38620  37.68930  13.903  1.6 2015102721494776
2015 12  1 13 21 37.45  137.36031  37.68710  12.636  1.6 2015120113213743
2016  1 20  8 57 22.12  137.37460  37.70270  12.196  1.5 2016012008572211
2016  2 12 18 48 40.64  137.20480  37.50860   8.189  2.1 2016021218484068
2016  2 17 21  4 41.20  137.39079  37.64590  13.395  1.2 2016021721044135
2016  3 28  8 41  2.98  137.20540  37.50870   8.364  1.1 2016032808410311
2016  4 15 12 42 43.54  137.29311  37.68790  12.093  1.8 2016041512424349
2016  4 20 16 41 17.43  137.37070  37.65840  13.218  1.8 2016042016411741
2016  5 28 15 25 46.49  137.40930  37.73800   6.879  1.1 2016052815254654
2016  6 22  1 55 48.10  137.13361  37.54830  11.255  1.0 2016062201554826
2016  6 23  5 13 47.27  137.27020  37.61820  13.216  1.4 2016062305134724
2016  7  8 19 14 32.64  137.31400  37.63660  12.021  1.1 2016070819143257
2016  7 17 10 34 59.27  137.20061  37.52790   7.852  2.9 2016071710345931
2016  7 18 11 52  0.01  137.49970  37.38670   8.752  1.5 2016071811515997
2016  7 28 15  5 16.83  137.37750  37.69110  12.976  1.4 2016072815051678
2016  7 28 20 43  2.36  137.34970  37.63120  12.133  1.7 2016072820430236
2016  8  3  9 29  3.36  137.35580  37.68830  14.952  1.9 2016080309290335
2016  8  4 19 58 33.18  137.29840  37.49930   5.823  1.4 2016080419583327
2016  8  4 20  2 40.56  137.29761  37.49960   5.860  2.0 2016080420024073
2016  8  4 20 26 25.04  137.29581  37.49900   5.783  1.0 2016080420262502
2016  8  5  6 41 41.71  137.32500  37.51830   9.043  1.0 2016080506414181
2016  8  5 14 35 52.81  137.36900  37.72700  13.622  1.7 2016080514355276
2016  8  8  9  3 38.06  137.31911  37.51370   9.050  1.0 2016080809033837
2016  8 11 20 41 52.08  137.36380  37.69350  12.450  1.1 2016081120415210
2016  8 12  3 12 46.04  137.32050  37.68390  14.161  2.4 2016081203124602
2016  8 12 17 20  8.70  137.29460  37.49900   5.901  1.2 2016081217200893
2016  8 25 20 52 36.08  137.37241  37.70750  11.245  1.4 2016082520523599
2016  9  8 15 38 58.46  137.28770  37.61520  13.114  1.8 2016090815385851
2016  9 21  5 56 18.91  137.28819  37.60680  12.238  2.4 2016092105561890
2016  9 21 17 24 35.48  137.39540  37.69290  14.696  1.0 2016092117243555
2016 11 19 18 56 43.44  137.39191  37.70300  14.336  1.6 2016111918564347
2016 12 15  9 24  5.57  137.38341  37.63400  12.512  1.5 2016121509240583
2016 12 25 23 19 54.64  137.38440  37.67340  13.132  1.6 2016122523195461
2016 12 31  7 40 59.48  137.35600  37.68760  15.386  1.7 2016123107405970
2017  1 23 17 41 59.80  137.44859  37.69850  14.324  1.4 2017012317420000
2017  1 30  0 47 23.01  137.34630  37.62620   9.839  1.2 2017013000472291
2017  2  8 16 27 23.26  137.38490  37.66430  13.492  1.0 2017020816272305
2017  2 10 18  2 28.32  137.20100  37.52980   7.991  1.4 2017021018022854
2017  2 21  7 44 11.44  137.38029  37.74310  14.558  2.1 2017022107441123
2017  3 15  6 24 41.88  137.25740  37.37850  13.483  1.9 2017031506244182
2017  3 29  9 55 55.82  137.10480  37.43340  12.180  1.4 2017032909555588
2017  4  6  1 51 32.45  137.37930  37.66330  12.670  1.0 2017040601513247
2017  4 17  9 53 55.22  137.32330  37.59510  11.664  2.1 2017041709535532
2017  4 17 10 43 21.67  137.33170  37.59930  10.463  1.1 2017041710432188
2017  5 10 22 55  2.92  137.12380  37.39020  12.037  1.1 2017051022550293
2017  5 12 10 19 10.39  137.38060  37.66080  12.825  1.0 2017051210191031
2017  5 31 12  5 12.69  137.36040  37.38090  13.963  1.9 2017053112051264
2017  6  8  8 15 46.76  137.37460  37.67190  12.932  1.3 2017060808154692
2017  6 25  5 11 22.86  137.46919  37.67920  17.722  1.5 2017062505112280
2017  7  1 21 28 50.48  137.43201  37.51730   4.723  1.1 2017070121285054
2017  7 11 17  8 28.86  137.40900  37.66770  13.084  1.9 2017071117082882
2017  8 11 13  8 39.16  137.13110  37.37090  15.415  2.0 2017081113083921
2017  8 18  0  2 29.37  137.28450  37.60970  10.907  1.1 2017081800022938
2017  8 23 12 51  2.68  137.30710  37.59690  10.868  1.3 2017082312510292
2017  8 29  9 56 47.90  137.29710  37.67040  13.947  1.2 2017082909564767
2017  9  8  1 31 13.00  137.27620  37.60800  13.139  1.2 2017090801311302
2017  9 30 12  1  7.57  137.38040  37.69610  14.593  2.7 2017093012010751
2017  9 30 19 46  9.34  137.31320  37.58870   8.170  1.9 2017093019460922
2017 10  1  8 49 25.86  137.37781  37.65650  12.133  1.2 2017100108492585
2017 10  6  0 44 39.57  137.25150  37.65240  14.132  1.0 2017100600443964
2017 10  6  0 49  6.71  137.32370  37.69170  14.247  2.2 2017100600490663
2017 10 12 19 36 50.24  137.38570  37.67020  11.823  1.6 2017101219365022
2017 10 16 10 35 15.48  137.18730  37.59560  11.404  1.5 2017101610351539
2017 10 20  9 53 16.62  137.29289  37.70290  12.406  2.1 2017102009531684
2017 10 31 10 12 12.87  137.33890  37.64170  11.604  1.5 2017103110121270
2017 11  3 14 15  8.64  137.47301  37.58320  12.379  2.2 2017110314150861
2017 11 10 16 56 34.57  137.19920  37.52610   7.810  1.6 2017111016563456
2017 11 20 21  4 45.16  137.35690  37.70040  10.856  1.6 2017112021044538
2017 12  2 22 18 56.88  137.34740  37.68410  14.441  2.3 2017120222185681
2017 12 17 23 15 43.52  137.23377  37.69405  15.604  2.1 2017121723154355
2017 12 18 12 28 49.91  137.20030  37.52690   7.879  1.7 2017121812285004
2018  1  6  7 21 17.85  137.27949  37.59740  10.961  1.6 2018010607211769
2018  1 22  3 56 48.55  137.30000  37.58600  12.629  1.1 2018012203564853
2018  2  3 13 36 34.83  137.25920  37.47280   9.440  1.9 2018020313363484
2018  2  6 20 36 30.86  137.21680  37.47640   9.152  1.3 2018020620363084
2018  2  9  9 41 59.15  137.27139  37.44530  13.043  1.3 2018020909415935
2018  2  9 15 55 56.80  137.26920  37.44500  12.720  1.3 2018020915555673
2018  2  9 15 57  5.12  137.26930  37.44480  12.746  1.1 2018020915570510
2018  2 16  4 28  3.24  137.25771  37.47380   9.262  1.1 2018021604280343
2018  2 16 10 40 12.68  137.25740  37.47400   9.305  1.0 2018021610401289
2018  2 22 11  4 37.75  137.29410  37.60810  12.667  2.9 2018022211043770
2018  2 22 22 33  8.06  137.29069  37.61260  10.530  1.2 2018022222330816
2018  2 27  9 12 33.38  137.33701  37.64510  10.971  1.0 2018022709123321
2018  3 23 19 32 27.36  137.08460  37.70400   3.431  1.1 2018032319322744
2018  4  1 16 33 53.11  137.34430  37.62220  11.543  1.3 2018040116335312
2018  4 30 13 32 43.19  137.38690  37.70520  10.344  1.2 2018043013324322
2018  5 11 11 27 16.81  137.41510  37.55730   7.980  2.0 2018051111271647
2018  5 24  4  3 21.69  137.26800  37.46230   9.462  1.4 2018052404032168
2018  5 24  4 36  9.51  137.26829  37.46200   9.434  1.0 2018052404360950
2018  5 25  1 24  0.83  137.26920  37.46180   9.461  1.0 2018052501240089
2018  6  5  3 18 36.85  137.36279  37.64520  12.217  1.0 2018060503183674
2018  6  7 20 54  5.56  137.27910  37.61770  10.974  1.2 2018060720540570
2018  6 13 19 18 34.00  137.43010  37.57240   7.460  1.3 2018061319183406
2018  6 13 23 18  6.64  137.26520  37.47650   9.246  1.0 2018061323180654
2018  6 21 15 12 28.47  137.26759  37.45470  13.527  1.4 2018062115122836
2018  6 24  4 55 20.80  137.26280  37.45490  13.276  1.0 2018062404552084
2018  6 24 10 36 11.47  137.38980  37.68630  14.251  1.8 2018062410361148
2018  6 24 17 49  4.56  137.26390  37.45390  13.658  1.0 2018062417490459
2018  6 25  1 12  5.52  137.25870  37.45570  13.395  1.0 2018062501120543
2018  6 25  2 52 30.60  137.26190  37.45400  13.745  1.0 2018062502523086
2018  6 25  3 21 21.54  137.25929  37.45570  13.473  1.0 2018062503212195
2018  6 25  3 49 37.09  137.26250  37.45370  13.712  1.0 2018062503493737
2018  6 25 10  4 50.73  137.26540  37.45540  13.407  1.0 2018062510045074
2018  6 26  9 37 13.66  137.25819  37.45530  13.501  1.1 2018062609371366
2018  6 26 23 47 50.98  137.25800  37.45510  13.444  1.0 2018062623475087
2018  6 27  6 28 24.41  137.26370  37.45410  13.663  1.2 2018062706282445
2018  6 27 14 22  5.39  137.25560  37.45400  13.451  1.0 2018062714220517
2018  6 27 14 31 26.01  137.26520  37.45520  13.423  1.2 2018062714312593
2018  6 27 15  6 51.40  137.25990  37.45580  13.552  1.4 2018062715065141
2018  6 27 16 34 51.00  137.26010  37.45420  13.783  1.3 2018062716345103
2018  6 27 18 26 19.84  137.26840  37.45390  13.513  1.8 2018062718261977
2018  6 27 19 40  9.22  137.25810  37.45540  13.459  1.3 2018062719400907
2018  6 27 19 53 11.56  137.26370  37.45560  13.435  1.7 2018062719531143
2018  6 28  7 23 50.11  137.26440  37.45530  13.231  1.4 2018062807235001
2018  6 28 12  7 48.64  137.26360  37.45490  14.145  1.0 2018062812074864
2018  6 28 16 50 58.43  137.25281  37.50440  12.785  1.2 2018062816505851
2018  6 29  7 16 36.90  137.25960  37.45550  13.760  1.2 2018062907163720
2018  6 29  8 23 27.62  137.26480  37.45420  13.502  1.1 2018062908232764
2018  6 29  8 40 56.13  137.25650  37.45300  13.614  1.2 2018062908405613
2018  6 30  1 59 23.08  137.25751  37.45440  13.348  1.0 2018063001592302
2018  6 30  5 27 41.44  137.25720  37.45540  13.541  1.1 2018063005274154
2018  6 30  7 28 53.42  137.26019  37.45580  13.454  1.0 2018063007285342
2018  7  1 15 58 54.82  137.26350  37.45540  13.458  1.1 2018070115585475
2018  7  3 14 18  9.17  137.26700  37.45410  13.537  1.5 2018070314180906
2018  7  4  4 25 51.47  137.26421  37.45380  13.589  1.0 2018070404255140
2018  7  5 16  5 30.59  137.25670  37.45810  13.300  1.0 2018070516053061
2018  7  5 19  9 35.12  137.37140  37.71450  13.081  1.8 2018070519093510
2018  7  5 20 28 59.84  137.26311  37.45590  13.446  1.3 2018070520285991
2018  7  5 21  1 18.42  137.26579  37.45550  13.384  1.3 2018070521011830
2018  7  5 21 42 33.36  137.31590  37.63160  10.704  1.0 2018070521423340
2018  7  6  5  5 49.08  137.40440  37.69470  11.618  1.4 2018070605054905
2018  7  6 14 22 19.80  137.26410  37.45580  13.395  1.5 2018070614221975
2018  7  6 15 16 58.72  137.26759  37.45460  13.457  1.2 2018070615165858
2018  7  6 17 55  4.78  137.25740  37.45860  13.280  1.3 2018070617550487
2018  7  7  0 47 31.14  137.26180  37.45790  13.104  1.1 2018070700473107
2018  7  7  1 50 43.80  137.10580  37.54760  16.149  1.4 2018070701504388
2018  7  7 12 32  5.19  137.25720  37.45830  13.393  1.0 2018070712320556
2018  7  8 14 52 53.26  137.25909  37.45310  13.440  1.1 2018070814525358
2018  7 10 20 10 21.20  137.26469  37.45650  13.229  1.1 2018071020102107
2018  7 11 15 34  9.50  137.33971  37.63100  11.386  1.8 2018071115340946
2018  7 17  2  3 10.64  137.26891  37.45370  13.571  2.5 2018071702031061
2018  7 18  4 59 46.07  137.25681  37.45510  13.481  1.0 2018071804594597
2018  7 18 19 43 23.58  137.26630  37.45470  13.487  1.0 2018071819432366
2018  7 28  6 22 42.39  137.39281  37.67820  14.406  1.6 2018072806224236
2018  7 29  8 37  2.60  137.25841  37.46190  12.741  1.2 2018072908370252
2018  8 13  8  6  5.61  137.28470  37.45730  13.027  1.5 2018081308060553
2018  8 17  7 40 47.66  137.20070  37.50720   8.245  1.6 2018081707404776
2018  8 19  9  4 56.72  137.25490  37.45720  13.280  1.1 2018081909045668
2018  8 19 16 52 58.00  137.25510  37.45690  13.201  1.3 2018081916525807
2018  8 19 23 55 12.72  137.25470  37.45560  13.286  1.2 2018081923551290
2018  8 20  0 10 48.43  137.25470  37.45510  13.223  1.1 2018082000104836
2018  8 21 22 47  5.12  137.25281  37.45480  13.252  1.2 2018082122470504
2018  8 22  7  1 39.84  137.25330  37.45800  10.523  1.5 2018082207013973
2018  8 23 13 45  1.56  137.25230  37.45460  13.294  1.1 2018082313450156
2018  8 23 16 59  9.58  137.25230  37.45500  13.227  1.0 2018082316590953
2018  8 25  1 49 17.28  137.25360  37.45840  10.533  1.2 2018082501491720
2018  8 26  7 33 33.37  137.25830  37.46080  12.466  1.3 2018082607333338
2018  8 26  9  8 56.78  137.25220  37.45650  12.915  1.1 2018082609085666
2018  9  1  8 41 44.77  137.25439  37.45790  13.237  1.0 2018090108414491
2018  9 13  1 16 15.69  137.36350  37.64240  11.673  1.0 2018091301161562
2018  9 13 21 15 53.66  137.35539  37.63910  11.238  1.1 2018091321155371
2018  9 19  3 51 41.77  137.33099  37.63250  13.784  2.8 2018091903514171
2018 10  4  0  1 11.75  137.09740  37.39760  12.751  2.5 2018100400011179
2018 10 19 22 39 24.12  137.25740  37.45730  12.767  1.0 2018101922392405
2018 10 20  0  9 44.04  137.25709  37.45800  12.735  1.4 2018102000094402
2018 10 20  0 11 45.51  137.25690  37.45810  12.764  1.1 2018102000114537
2018 10 20  0 13 13.52  137.25690  37.45840  12.708  1.1 2018102000131348
2018 10 20  0 18 39.69  137.25720  37.45920  12.835  1.0 2018102000183995
2018 10 20  0 23 26.50  137.25720  37.45890  12.715  1.1 2018102000232679
2018 10 20  0 52 10.01  137.25690  37.45780  12.755  2.2 2018102000520998
2018 10 20  1  1  5.80  137.25600  37.45870  12.796  1.3 2018102001010575
2018 10 20  1 26 33.30  137.25520  37.45870  12.663  1.6 2018102001263319
2018 10 21 11 54 42.14  137.25310  37.45640  12.813  1.0 2018102111544204
2018 10 29 16 22 33.89  137.20050  37.52740   7.978  1.4 2018102916223419
2018 11  6  8 17 49.74  137.27409  37.48730   7.481  1.1 2018110608175004
2018 11  6 10 25 51.33  137.39681  37.68570  14.106  1.3 2018110610255129
2018 11  9 10 26 37.65  137.24710  37.45770  12.502  1.1 2018110910263758
2018 11 11 16 11  5.44  137.38220  37.67690  12.803  1.5 2018111116110543
2018 11 17  8 52 34.81  137.25169  37.45280  10.944  1.5 2018111708523488
2018 11 17 18  4 13.96  137.25130  37.45250  10.769  1.1 2018111718041394
2018 12 11 18 53 54.76  137.36200  37.64160  12.610  1.3 2018121118535465
2018 12 16 11 35 25.63  137.34190  37.60030   9.607  1.0 2018121611352577
2018 12 23  1 35 12.63  137.38670  37.67830  13.967  1.3 2018122301351259
2018 12 26  8 45 42.62  137.31720  37.68800  14.581  1.8 2018122608454254
2018 12 29  1 50 38.19  137.38190  37.71780  16.176  2.1 2018122901503829
2019  1 20 13 52  3.30  137.25020  37.45300  10.730  1.1 2019012013520330
2019  1 21 17 32 50.72  137.39830  37.70080  14.382  1.5 2019012117325071
2019  1 24 18 35 27.08  137.25090  37.45210  10.840  1.0 2019012418352720
2019  1 24 23 24 42.46  137.16370  37.48650  17.228  1.1 2019012423244203
2019  1 26 13 29 28.92  137.25450  37.45480  13.965  1.1 2019012613292886
2019  1 29  7 49 42.82  137.27850  37.45800  13.799  1.1 2019012907494268
2019  1 29 12 51 16.63  137.27769  37.45750  13.922  1.1 2019012912511647
2019  1 29 20 15 15.20  137.27840  37.45830  13.956  1.5 2019012920151507
2019  2  4 23 55 51.52  137.25430  37.45260  10.819  1.3 2019020423555150
2019  2  5  2  7  8.03  137.25459  37.45250  10.784  1.2 2019020502070802
2019  2  5  2 54  8.98  137.25360  37.45240  10.826  1.1 2019020502540901
2019  2  5  3 47 52.58  137.25400  37.45270  10.668  1.0 2019020503475254
2019  2  5  6 31 54.20  137.25310  37.45210  10.783  1.0 2019020506315422
2019  2  5  7 32 51.20  137.25270  37.45200  10.840  1.4 2019020507325127
2019  2  5 14 24 13.36  137.25380  37.45270  10.821  1.0 2019020514241364
2019  2  6  5  0 11.59  137.25259  37.45280  10.907  1.2 2019020605001165
2019  2  6  8 40  9.01  137.25301  37.45250  10.790  1.3 2019020608400902
2019  2  6 15 21 23.07  137.25340  37.45280  10.774  1.3 2019020615212315
2019  2 12  6  0 29.13  137.25211  37.45410  10.584  1.0 2019021206002925
2019  2 13 15 38 10.38  137.30270  37.61620  10.871  1.3 2019021315381042
2019  2 19 18 39 15.28  137.27290  37.48700   7.646  1.9 2019021918391538
2019  3  5  8 15 28.09  137.24780  37.44780  10.506  1.0 2019030508152822
2019  3 12 18 32 33.38  137.27280  37.48720   7.694  1.5 2019031218323345
2019  3 17 13 44 24.49  137.29060  37.50430   9.141  1.0 2019031713442463
2019  3 17 14 16 45.21  137.28960  37.50480   9.039  1.0 2019031714164529
2019  3 18 13  7 22.37  137.28301  37.65920  16.069  1.0 2019031813072238
2019  3 18 17  4 54.92  137.38680  37.66320  12.714  1.4 2019031817045494
2019  3 20 16 46  2.59  137.34930  37.63350  12.970  2.2 2019032016460247
2019  3 23  5  6 27.19  137.24710  37.45290  10.537  1.3 2019032305062715
2019  4 21 20 30 55.20  137.39371  37.68850  14.229  1.1 2019042120305520
2019  4 22  7 16 45.66  137.25681  37.45830  10.783  2.3 2019042207164569
2019  4 24 10 10 40.25  137.39670  37.69830  15.371  2.1 2019042410104026
2019  4 25  3 19 56.48  137.25661  37.45560  11.013  1.2 2019042503195653
2019  4 25  3 20 38.78  137.25580  37.45580  10.976  1.8 2019042503203876
2019  4 25  3 21 59.12  137.25639  37.45510  11.082  1.5 2019042503215910
2019  4 25  3 22  8.56  137.25459  37.45420  10.567  2.5 2019042503220871
2019  4 30  8 33 45.79  137.38910  37.70610  13.345  1.1 2019043008334588
2019  5  3 11 35 53.50  137.26489  37.65350  12.902  1.1 2019050311355340
2019  5 14  9 48 57.40  137.25020  37.44730  10.245  1.2 2019051409485741
2019  5 30  8 29 30.78  137.26070  37.46530   9.457  1.2 2019053008293102
2019  5 31 17  5 41.16  137.26710  37.47450   8.724  1.0 2019053117054146
2019  6  3 13  6 31.90  137.24609  37.44940  10.565  1.1 2019060313063229
2019  6 21 15 36 12.13  137.30150  37.62080  11.117  1.1 2019062115361210
2019  6 26 10  6 18.30  137.26019  37.46490   9.385  2.6 2019062610061831
2019  6 30 20 16 31.56  137.30949  37.60770  10.453  1.4 2019063020163167
2019  7  3 13 23 45.37  137.38161  37.68090  14.412  1.3 2019070313234538
2019  8 19 17 31 13.86  137.25060  37.45290  10.677  1.1 2019081917311398
2019  8 27  8 15 56.44  137.37750  37.65940  12.029  1.2 2019082708155649
2019  8 27 23  7 56.08  137.25160  37.46110  10.576  1.2 2019082723075612
2019  8 27 23  8 49.66  137.25060  37.46040  10.643  2.6 2019082723084970
2019  8 27 23 16 32.92  137.25160  37.46070  10.633  1.1 2019082723163302
2019  8 27 23 18 55.92  137.25169  37.46040  10.633  1.2 2019082723185598
2019  8 27 23 19 47.84  137.25180  37.46090  10.592  2.8 2019082723194792
2019  8 27 23 44 36.48  137.24870  37.46080  10.437  1.0 2019082723443643
2019  8 27 23 58 33.88  137.25380  37.46260  10.554  3.8 2019082723583404
2019  8 28  0 19 36.91  137.24880  37.46130  10.447  1.0 2019082800193695
2019  8 28  2  1 41.79  137.25411  37.46200  10.661  1.2 2019082802014185
2019  8 28  4  6 17.64  137.25130  37.46060  10.728  1.2 2019082804061764
2019  8 28 11 47 55.10  137.25459  37.46220  10.631  1.1 2019082811475531
2019  8 28 17 28 18.78  137.25470  37.46150  10.586  1.3 2019082817281888
2019  8 28 19  5 31.10  137.25400  37.45850  10.561  1.2 2019082819053122
2019  8 28 20 13 54.32  137.25160  37.45960  10.615  1.1 2019082820135432
2019  9  2  3 56 20.61  137.41580  37.65950  11.261  1.0 2019090203562073
2019  9  3 10 40 14.50  137.25040  37.46300  10.312  1.1 2019090310401461
2019  9 19  9 31 21.94  137.25000  37.45910  10.777  1.4 2019091909312192
2019  9 30 20 44  5.58  137.25070  37.46870   9.564  1.0 2019093020440552
2019 10  3  5 12 45.75  137.28450  37.46930  11.075  1.0 2019100305124581
2019 10  3  5 13  9.71  137.28500  37.47140  11.312  1.1 2019100305130975
2019 10  5  3 13  1.96  137.25130  37.46860   9.668  2.4 2019100503130200
2019 10  5  8  2 27.01  137.25650  37.47250   9.473  1.6 2019100508022712
2019 10  7 23 26  6.68  137.24910  37.44720  10.465  1.1 2019100723260665
2019 10  8 22 39  3.80  137.27780  37.47390   9.596  1.4 2019100822390388
2019 10 11  4 32 25.24  137.26680  37.47640   9.479  1.0 2019101104322517
2019 10 15  4 38 18.77  137.25101  37.46260  10.400  1.1 2019101504381878
2019 10 20 16 53 50.75  137.31490  37.60020  12.465  1.8 2019102016535072
2019 11  2 20  4 15.16  137.25360  37.45790  10.298  1.3 2019110220041516
2019 11  8 19 29 48.82  137.25340  37.45570  10.418  1.2 2019110819294892
2019 11 11  7  4 50.29  137.39130  37.72620   2.614  1.0 2019111107045033
2019 12 12 19 22 46.96  137.25850  37.46220   9.479  1.2 2019121219224701
2019 12 14 21 19 52.46  137.29559  37.41390  13.448  1.2 2019121421195235
2019 12 15 18 27 19.08  137.26250  37.46580   9.345  1.2 2019121518271903
2019 12 17 18 36 37.82  137.25951  37.46190   9.607  1.1 2019121718363798
2019 12 17 22 58 23.16  137.25929  37.46190   9.556  1.2 2019121722582318
2019 12 25  1 34 51.86  137.26080  37.46600   9.530  1.0 2019122501345195
2019 12 28  4  1 19.96  137.30380  37.66930  14.204  1.6 2019122804012005
2019 12 30 22 15 29.38  137.25281  37.47640   9.040  1.1 2019123022152959
2020  1  2 16 51 55.21  137.25520  37.47370   9.721  1.2 2020010216515543
2020  1 12 21  5 50.52  137.29140  37.48380  13.615  1.1 2020011221055061
2020  1 14 20 16 16.64  137.14940  37.41720  11.653  1.1 2020011420161653
2020  1 17 15 49 41.20  137.25360  37.45760  10.323  1.3 2020011715494133
2020  1 26 17 44 22.16  137.25120  37.45520  10.620  1.0 2020012617442222
2020  2  2  3 44 18.56  137.25320  37.47420   9.376  1.1 2020020203441858
2020  2  4 19 12 18.00  137.26140  37.47210   9.350  1.6 2020020419121812
2020  2  6 23 58 46.12  137.25439  37.47340   9.637  1.4 2020020623584641
2020  2 13 20  6 50.56  137.47020  37.42020   8.992  1.6 2020021320065056
2020  3  2 10 47 17.15  137.26730  37.46210   9.433  1.3 2020030210471734
2020  3  6  7 46 22.66  137.25880  37.47420  10.062  1.2 2020030607462266
2020  3  7 12 24 12.59  137.27750  37.46140   9.117  1.2 2020030712241276
2020  3 16 21 18 19.88  137.30890  37.42090  17.661  1.0 2020031621181962
2020  3 18  3 37 52.81  137.26590  37.47930   8.857  1.9 2020031803375279
2020  3 29 13 42 25.19  137.35310  37.53770   6.235  2.0 2020032913422510
2020  3 29 14 18 14.64  137.29730  37.49170  10.550  1.1 2020032914181480
2020  4  2  8 21  1.63  137.32471  37.62220  11.541  1.4 2020040208210163
2020  4  5  1 20 36.93  137.25140  37.45800  10.779  1.2 2020040501203686
2020  4  5  1 51 21.83  137.25030  37.45900  10.634  1.1 2020040501512207
2020  4 14 17 58 21.84  137.25090  37.45650  10.506  1.0 2020041417582194
2020  4 14 18 43 52.16  137.25670  37.45210  11.935  1.0 2020041418435236
2020  4 17  4 44 34.52  137.37440  37.67970  13.263  1.3 2020041704443436
2020  5  2  4 43 22.61  137.31770  37.49420  12.422  1.4 2020050204432272
2020  5  2 21 14 15.14  137.23540  37.52360   6.988  1.3 2020050221141504
2020  5  4  2  6 40.49  137.25349  37.45290  10.743  1.3 2020050402064043
2020  5  4  2 21 16.24  137.24980  37.45490  10.241  1.4 2020050402211621
2020  5  4  2 26 33.37  137.25320  37.45250  10.771  1.4 2020050402263331
2020  5  5 10 59 46.13  137.25571  37.47680   9.102  1.1 2020050510594625
2020  5  7 17  6 36.52  137.25270  37.47460   9.409  1.2 2020050717063650
2020  5 13 11 14 34.99  137.25211  37.45290  10.769  1.8 2020051311143501
2020  5 13 11 29 55.55  137.25101  37.45310  10.707  1.7 2020051311295565
2020  5 13 14 42  2.74  137.25030  37.45300  10.769  1.5 2020051314420279
2020  5 13 20 29 26.36  137.25020  37.45320  10.631  1.0 2020051320292637
2020  5 13 22  2 13.40  137.25030  37.45340  10.633  1.5 2020051322021335
2020  5 14 10  0 22.81  137.35640  37.67850  14.476  2.4 2020051410002279
2020  5 15 21 40 36.48  137.25459  37.47490   9.109  1.2 2020051521403643
2020  5 16 21 14  7.10  137.24989  37.45430  10.549  1.0 2020051621140714
2020  5 22 21 39 21.44  137.25400  37.45650  10.931  1.3 2020052221392138
2020  5 24  9 19 34.77  137.25281  37.45230  10.858  1.0 2020052409193478
2020  5 31 14 30 35.97  137.37340  37.70250  10.807  1.7 2020053114303583
2020  5 31 17 41 32.64  137.37331  37.65550  12.534  1.6 2020053117413265
2020  6  2 23 55 53.80  137.41071  37.67010  11.158  1.4 2020060223555382
2020  6  3  1 24  7.39  137.25400  37.45680  10.366  1.0 2020060301240744
2020  6  6  5 26 17.42  137.29069  37.49700   7.358  1.0 2020060605261733
2020  6  9 11  7 29.45  137.40131  37.69060  13.541  1.2 2020060911072949
2020  6 11 10 44 50.40  137.26720  37.47800   9.157  1.0 2020061110445041
2020  6 24 22 29 50.88  137.28760  37.62880  12.843  1.3 2020062422295090
2020  6 27 14 30 11.96  137.20579  37.50330   7.512  1.7 2020062714301186
2020  6 29  7  3 58.65  137.24170  37.47120   9.065  1.1 2020062907035886
2020  6 30 17 47 43.28  137.25960  37.50090  12.956  1.5 2020063017474327
2020  7  2 11 17  2.35  137.25760  37.50070  10.420  1.3 2020070211170232
2020  7 11 11 47 51.54  137.19810  37.52400   8.022  2.2 2020071111475154
2020  7 11 11 49 28.37  137.19750  37.52420   7.895  1.2 2020071111492834
2020  7 15 13 17 30.20  137.28210  37.50920   6.229  1.0 2020071513173021
2020  7 18 21 19 39.48  137.29440  37.49160   7.418  1.1 2020071821193956
2020  7 20 22 46 22.40  137.19780  37.52400   7.953  1.1 2020072022462236
2020  7 29 13 39 22.05  137.26531  37.46490   9.448  1.0 2020072913392222
2020  8  7  8 14 36.09  137.24989  37.47560   9.081  1.3 2020080708143613
2020  8 10  8 51 19.12  137.25571  37.47420   9.395  1.4 2020081008511910
2020  8 16 12 49 23.40  137.25040  37.47510   9.094  1.4 2020081612492342
2020  8 20  0 56 29.93  137.26289  37.46530   9.358  1.1 2020082000563009
2020  8 25  1 46 16.74  137.45050  37.38840  10.595  2.2 2020082501461665
2020  8 30  8 37 56.96  137.25670  37.48410   8.892  2.2 2020083008375704
2020  8 30 18 23  2.44  137.25529  37.48460   8.926  1.1 2020083018230239
2020  9  2 23  2 58.30  137.37981  37.67470  15.084  2.3 2020090223025829
2020  9  5 14 28 35.90  137.26311  37.45830  10.091  1.1 2020090514283592
2020  9  8  8 21 57.95  137.25639  37.48510   9.140  1.0 2020090808215808
2020  9  9 14 32 44.84  137.26070  37.47140   9.456  1.0 2020090914324477
2020  9 14 19 47 18.68  137.25501  37.45710  10.656  1.5 2020091419471901
2020  9 19  1 24 58.03  137.32860  37.67300  12.921  1.6 2020091901245792
2020  9 19 19 49 57.78  137.25470  37.45940  10.414  1.3 2020091919495783
2020  9 24 14 17 22.01  137.26970  37.46560   9.324  1.6 2020092414172226
2020 10  2  5 35 47.00  137.24580  37.46530   9.678  1.2 2020100205354696
2020 10  2  5 37 11.58  137.24550  37.46530   9.701  1.1 2020100205371153
2020 10  2 10 57 14.62  137.24631  37.46510   9.789  1.0 2020100210571470
2020 10  4  4 35 15.47  137.26601  37.46220  10.276  1.2 2020100404351546
2020 10  4 23  0 33.84  137.42610  37.71630  14.149  1.7 2020100423003382
2020 10  7 20 55 38.38  137.25369  37.46750   9.371  1.4 2020100720553840
2020 10  7 21  7 29.28  137.25529  37.46740   9.547  1.2 2020100721072935
2020 10  9  0 55 33.26  137.25861  37.48500   8.924  1.1 2020100900553318
2020 10  9 23 22 18.72  137.25909  37.48540   8.973  1.8 2020100923221869
2020 10 10 20  5 32.96  137.25790  37.48550   8.976  1.6 2020101020053292
2020 10 10 20 46 40.38  137.26880  37.46560   9.369  1.2 2020101020464036
2020 10 10 22 23 10.86  137.25681  37.48600   8.969  1.7 2020101022231088
2020 10 10 22 44 26.90  137.25810  37.48490   8.924  1.1 2020101022442679
2020 10 11  3 31 51.12  137.34990  37.63370  12.575  1.3 2020101103315095
2020 10 13 10  1  2.26  137.24589  37.46520   9.731  2.7 2020101310010231
2020 10 17  4  6 27.73  137.25870  37.46450   7.851  1.1 2020101704062791
2020 10 20 22 43  2.66  137.25830  37.48550   9.408  1.5 2020102022430259
2020 10 21  8 23 18.53  137.24800  37.44660  10.284  1.6 2020102108231857
2020 10 24  9  3  7.57  137.25501  37.44750  12.620  1.3 2020102409030779
2020 10 27 10  6 38.13  137.24910  37.44670  10.299  1.2 2020102710063821
2020 10 29  1  7 38.37  137.26120  37.47340   9.203  1.1 2020102901073857
2020 11  3  8 12 20.12  137.30100  37.68520  14.044  3.0 2020110308122000
2020 11  3  8 17 23.33  137.29230  37.69360  12.704  1.9 2020110308172324
2020 11  4 14 45 17.94  137.25430  37.46660   9.353  1.2 2020110414451823
2020 11  8 22 18 36.74  137.25610  37.48690   8.929  2.5 2020110822183675
2020 11 13 16 55 42.08  137.26860  37.47750   8.656  1.9 2020111316554206
2020 11 14  4 11 40.80  137.26781  37.47710   8.657  2.5 2020111404114080
2020 11 14 16 55 20.42  137.27480  37.48490  10.772  1.0 2020111416552046
2020 11 19 17 37 37.78  137.25430  37.48520   9.021  1.3 2020111917373785
2020 11 30 16  6  5.87  137.26050  37.44690  16.679  1.2 2020113016060636
2020 11 30 16 21 45.26  137.26210  37.44890  16.653  1.0 2020113016214522
2020 11 30 16 46  5.52  137.25690  37.45220  16.449  2.0 2020113016460557
2020 11 30 17  1 33.10  137.25990  37.45000  16.846  1.1 2020113017013302
2020 11 30 17  1 40.52  137.25850  37.44920  16.395  1.1 2020113017014047
2020 11 30 17 12 39.28  137.25980  37.45100  16.462  1.3 2020113017123928
2020 11 30 17 22 38.96  137.25760  37.45220  16.536  1.7 2020113017223882
2020 11 30 17 37 13.36  137.26041  37.45120  16.537  1.0 2020113017371336
2020 11 30 17 50 38.20  137.25841  37.45030  16.571  1.8 2020113017503816
2020 11 30 17 52  6.96  137.25841  37.45550  16.818  1.2 2020113017520698
2020 11 30 19 56  4.64  137.25890  37.44780  16.663  1.0 2020113019560476
2020 11 30 20  5 37.04  137.24680  37.44450  16.348  1.4 2020113020053698
2020 12  1  6 51 44.82  137.23940  37.45090  16.251  1.4 2020120106514504
2020 12  1  6 56 18.99  137.24020  37.44990  15.970  1.2 2020120106561910
2020 12  1  7 26  9.20  137.24271  37.45920  16.682  1.5 2020120107260916
2020 12  1 13 40 53.37  137.24120  37.45760  16.282  1.0 2020120113405332
2020 12  1 21 56 22.32  137.23910  37.45300  16.566  2.2 2020120121562223
2020 12  1 21 56 45.32  137.23511  37.45540  16.117  1.4 2020120121564542
2020 12  1 22  3 57.22  137.24000  37.44870  16.169  1.0 2020120122035711
2020 12  6 19  7 40.76  137.24060  37.45580  16.551  1.1 2020120619074062
2020 12  6 19  7 47.44  137.23970  37.45560  16.401  1.3 2020120619074737
2020 12  6 19  8  0.68  137.24876  37.45094  20.395  1.1 2020120619080058
2020 12  6 19  8 10.72  137.24040  37.45560  16.562  1.5 2020120619081071
2020 12  6 19  9  1.64  137.23940  37.45560  16.471  1.1 2020120619090156
2020 12  6 19  9 21.36  137.23981  37.45660  16.595  1.5 2020120619092133
2020 12  6 19  9 52.88  137.24020  37.45530  16.690  1.4 2020120619095280
2020 12  6 19 10 53.84  137.24130  37.45770  16.648  1.4 2020120619105380
2020 12  6 19 11 50.50  137.23990  37.45420  16.351  1.3 2020120619115042
2020 12  6 19 12 54.52  137.23959  37.45420  16.506  1.3 2020120619125437
2020 12  6 19 13  1.80  137.23910  37.45580  16.501  1.5 2020120619130168
2020 12  7  4 59 19.55  137.24139  37.45540  16.615  1.4 2020120704591955
2020 12  7  5  0  4.90  137.24130  37.45580  16.622  1.4 2020120705000477
2020 12  7  6  4 23.67  137.23770  37.45470  16.410  1.6 2020120706042350
2020 12  7  6  4 47.64  137.23801  37.45410  16.574  1.0 2020120706044765
2020 12  7  6  5 25.66  137.23959  37.45460  16.531  1.0 2020120706052553
2020 12  7  6  5 32.48  137.23860  37.45280  16.236  1.1 2020120706053249
2020 12  8 15 38 45.25  137.24139  37.47530   9.383  1.6 2020120815384547
2020 12  8 15 54 43.96  137.24339  37.47550   9.906  1.7 2020120815544409
2020 12 10 11 34 43.23  137.28230  37.48300  13.340  1.1 2020121011344330
2020 12 10 15  8  4.16  137.26500  37.47340   9.388  1.0 2020121015080443
2020 12 10 18 55 57.44  137.35239  37.56131  11.303  1.3 2020121018555737
2020 12 11  4 28 35.79  137.29550  37.48840  14.117  1.0 2020121104283589
2020 12 11  5  8 22.70  137.26790  37.47470   8.795  1.0 2020121105082309
2020 12 13  6 20 32.88  137.24110  37.45270  16.627  1.0 2020121306203285
2020 12 26 16 54  7.50  137.26939  37.43860  16.820  1.2 2020122616540752
2020 12 26 21 46 33.80  137.26990  37.43880  16.818  1.1 2020122621463395
2020 12 27  9 24  8.53  137.26981  37.44920  17.039  1.4 2020122709240841
2020 12 27 11 21 38.92  137.26720  37.45990  16.352  1.1 2020122711213899
2020 12 27 11 33 49.91  137.26739  37.46300  16.381  1.1 2020122711334994
2020 12 27 11 37 54.09  137.26649  37.46320  16.467  1.4 2020122711375396
2020 12 27 11 48 58.20  137.26981  37.45630  16.738  1.2 2020122711485818
2020 12 27 11 49 14.74  137.27190  37.45740  16.435  1.2 2020122711491486
2020 12 27 12  4 52.22  137.27110  37.45500  16.645  1.2 2020122712045225
2020 12 27 12 10 40.77  137.26930  37.45940  16.798  1.5 2020122712104049
2020 12 27 12 24 32.99  137.27330  37.45970  17.127  1.2 2020122712243310
2020 12 27 12 31  3.97  137.26710  37.46080  16.328  1.1 2020122712310398
2020 12 27 12 32 10.33  137.26880  37.46110  16.337  1.0 2020122712321027
2020 12 27 12 34 36.47  137.26750  37.46090  16.082  1.2 2020122712343650
2020 12 27 12 34 40.69  137.26910  37.46550  17.006  1.2 2020122712344058
2020 12 27 12 46 28.01  137.26590  37.46390  16.665  1.3 2020122712462802
2020 12 27 12 51 36.45  137.26520  37.46410  16.827  1.2 2020122712513648
2020 12 27 13 15  6.26  137.26350  37.46400  16.486  1.4 2020122713150627
2020 12 27 13 20 23.34  137.26559  37.46350  16.656  1.5 2020122713202363
2020 12 27 13 20 57.25  137.26630  37.46470  16.252  1.4 2020122713205724
2020 12 27 13 23  9.82  137.26790  37.46110  16.330  1.2 2020122713230990
2020 12 27 13 29 59.34  137.26150  37.46540  16.358  1.0 2020122713295935
2020 12 27 13 45 28.37  137.26950  37.45990  16.970  1.2 2020122713452839
2020 12 27 13 55  6.66  137.26860  37.45940  16.784  1.3 2020122713550647
2020 12 27 14  0 14.19  137.26700  37.45920  16.085  1.0 2020122714001419
2020 12 27 14  4 13.88  137.26640  37.46010  16.060  1.2 2020122714041381
2020 12 27 14  6  3.20  137.26610  37.46250  16.694  1.5 2020122714060316
2020 12 27 14  7 10.11  137.26550  37.46250  16.788  1.0 2020122714071016
2020 12 27 14 18 33.75  137.27090  37.45730  16.490  1.3 2020122714183397
2020 12 27 14 23 44.32  137.26700  37.45980  16.404  1.3 2020122714234447
2020 12 27 14 29 57.88  137.27420  37.44770  17.201  1.0 2020122714295792
2020 12 27 14 32 13.04  137.27150  37.45000  16.607  1.1 2020122714321307
2020 12 27 14 37 31.88  137.26900  37.45710  16.553  1.0 2020122714373210
2020 12 27 15 15 41.70  137.26531  37.46160  16.662  1.1 2020122715154183
2020 12 27 15 20 22.68  137.26990  37.46770  17.473  1.0 2020122715202262
2020 12 27 15 30 57.87  137.27740  37.45530  16.905  1.0 2020122715305787
2020 12 27 15 50 16.83  137.27431  37.45680  17.023  1.4 2020122715501697
2020 12 27 15 50 36.41  137.27451  37.45670  17.021  1.1 2020122715503650
2020 12 27 15 58 43.95  137.26579  37.46050  16.328  1.1 2020122715584402
2020 12 27 16 21 11.25  137.26370  37.46200  16.609  1.1 2020122716211118
2020 12 27 16 22 51.14  137.26160  37.46570  16.311  1.1 2020122716225107
2020 12 27 16 37 38.88  137.26710  37.45980  16.610  1.5 2020122716373882
2020 12 27 16 56 48.04  137.26610  37.46170  16.609  1.1 2020122716564810
2020 12 27 17  4 23.56  137.26920  37.45650  16.747  1.0 2020122717042367
2020 12 27 17  9 40.56  137.26630  37.45940  16.172  1.1 2020122717094054
2020 12 27 18  8 58.96  137.26640  37.45950  16.262  1.2 2020122718085890
2020 12 27 18 14 23.64  137.26270  37.46370  16.399  1.3 2020122718142381
2020 12 27 18 24 43.26  137.26910  37.46270  16.043  1.0 2020122718244366
2020 12 27 18 25 11.40  137.26480  37.46390  16.528  1.0 2020122718251147
2020 12 27 20  2  5.44  137.27490  37.44930  17.036  1.1 2020122720020551
2020 12 27 21  4 18.80  137.27530  37.45160  17.184  1.4 2020122721041865
2020 12 27 21 17 20.12  137.27710  37.44780  17.241  1.2 2020122721172014
2020 12 27 21 30 37.14  137.27721  37.44800  17.221  1.3 2020122721303714
2020 12 27 21 31  2.66  137.27679  37.44740  17.265  1.2 2020122721310274
2020 12 27 21 31 10.24  137.27721  37.44810  17.266  1.1 2020122721311012
2020 12 27 21 48 25.60  137.27390  37.44390  17.289  1.0 2020122721482553
2020 12 27 22 13 20.20  137.27510  37.44760  17.140  1.5 2020122722132006
2020 12 27 22 54  9.98  137.27730  37.44720  17.347  1.0 2020122722540998
2020 12 27 23  8 38.76  137.27390  37.44780  16.743  1.2 2020122723083883
2020 12 28  0 39 49.62  137.27721  37.45330  17.111  1.0 2020122800394931
2020 12 28  0 46 37.26  137.27110  37.45530  15.978  1.1 2020122800463728
2020 12 28  1 13 46.23  137.27699  37.45320  17.103  1.0 2020122801134618
2020 12 28  1 50 22.10  137.27650  37.45320  17.035  1.2 2020122801502202
2020 12 28  2  7 56.54  137.27690  37.45330  17.121  1.1 2020122802075661
2020 12 28  2 36 10.09  137.27769  37.45570  17.282  1.0 2020122802361018
2020 12 28  3 46 13.58  137.27750  37.45840  17.009  1.1 2020122803461373
2020 12 28  4 33 48.99  137.27170  37.46080  16.967  1.2 2020122804334886
2020 12 28  4 52 39.37  137.26840  37.46070  16.055  1.3 2020122804523932
2020 12 28  4 54 56.25  137.26900  37.46110  16.257  1.5 2020122804545616
2020 12 28  4 55 37.96  137.26120  37.45780  15.853  1.3 2020122804553815
2020 12 28  4 55 47.18  137.26221  37.46330  15.896  1.0 2020122804554713
2020 12 28  4 56 36.96  137.26680  37.46370  15.801  1.2 2020122804563677
2020 12 28  4 56 56.20  137.26750  37.46310  15.752  1.3 2020122804565620
2020 12 28  4 57 31.37  137.27870  37.47280  18.151  1.0 2020122804573104
2020 12 28  4 58 21.32  137.26430  37.46170  16.063  1.0 2020122804582124
2020 12 28  5  0 33.65  137.26520  37.45970  15.966  1.1 2020122805003358
2020 12 28  5  1  5.57  137.26590  37.46140  16.042  1.3 2020122805010556
2020 12 28  5  5 42.16  137.26621  37.46200  15.967  1.0 2020122805054214
2020 12 28  5  6 27.73  137.26450  37.46230  15.813  1.2 2020122805062768
2020 12 28  5  7 50.21  137.26480  37.46280  15.946  1.3 2020122805075024
2020 12 28  5  8 28.20  137.26750  37.46140  16.302  1.2 2020122805082811
2020 12 28  5  9 13.65  137.26939  37.46200  15.899  1.6 2020122805091350
2020 12 28  5  9 19.05  137.27789  37.47220  18.405  1.5 2020122805091868
2020 12 28  5 11 11.00  137.27750  37.46030  16.872  1.1 2020122805111100
2020 12 28  5 12 41.97  137.26199  37.46380  15.857  1.0 2020122805124193
2020 12 28  5 13 12.92  137.26421  37.45400  16.328  1.0 2020122805131288
2020 12 28  5 13 52.49  137.26730  37.46360  15.886  1.4 2020122805135218
2020 12 28  5 13 57.12  137.27409  37.46790  18.436  1.3 2020122805135674
2020 12 28  5 14 25.53  137.26080  37.45310  16.726  1.0 2020122805142555
2020 12 28  5 17 46.84  137.26379  37.46120  15.618  1.0 2020122805174692
2020 12 28  5 20 32.45  137.26770  37.46270  15.876  1.0 2020122805203241
2020 12 28  5 26 12.07  137.27470  37.45860  16.795  1.2 2020122805261210
2020 12 28  5 26 18.89  137.27229  37.46270  16.655  1.1 2020122805261886
2020 12 28  5 37 52.53  137.27440  37.45720  16.817  1.2 2020122805375249
2020 12 28  5 39 22.10  137.27420  37.45900  16.824  1.0 2020122805392215
2020 12 28  5 39 48.66  137.27451  37.46060  17.127  1.1 2020122805394859
2020 12 28  5 40 38.00  137.27470  37.45790  16.847  1.0 2020122805403796
2020 12 28  5 51 21.82  137.27670  37.45980  17.013  1.5 2020122805512184
2020 12 28  6 30 36.62  137.27330  37.46100  16.801  1.0 2020122806303664
2020 12 28  6 38 53.88  137.32640  37.46120  17.596  1.1 2020122806385428
2020 12 28  6 42  2.38  137.27550  37.45860  17.081  1.5 2020122806420244
2020 12 28  7 15 26.12  137.27589  37.45740  16.869  1.2 2020122807152600
2020 12 28  7 21 46.32  137.27020  37.46200  16.694  1.4 2020122807214616
2020 12 28  7 21 54.91  137.27190  37.46300  16.781  1.5 2020122807215485
2020 12 28  7 31 18.58  137.27550  37.46030  16.806  1.4 2020122807311834
2020 12 28  7 38  3.53  137.26350  37.46660  16.157  1.7 2020122807380351
2020 12 28  7 41 29.13  137.26331  37.46560  16.264  1.2 2020122807412910
2020 12 28  7 41 48.52  137.26241  37.46630  16.169  1.0 2020122807414852
2020 12 28  9 47 19.33  137.27100  37.46110  16.916  1.0 2020122809471930
2020 12 28  9 58 23.28  137.27670  37.45360  17.005  1.5 2020122809582330
2020 12 28 10  0  7.35  137.26970  37.45960  16.862  1.0 2020122810000728
2020 12 28 10  5  6.36  137.27400  37.45560  16.091  1.1 2020122810050672
2020 12 28 10 16 36.54  137.27660  37.45690  17.012  1.3 2020122810163651
2020 12 28 10 24 22.20  137.27229  37.45850  16.231  1.1 2020122810242224
2020 12 28 11 17 58.67  137.27181  37.46080  16.908  1.0 2020122811175864
2020 12 28 11 25  8.92  137.27170  37.45810  16.140  1.1 2020122811250884
2020 12 28 11 27  3.15  137.27040  37.45760  16.197  1.0 2020122811270318
2020 12 28 11 48 20.28  137.26891  37.46020  16.234  1.2 2020122811482025
2020 12 28 12 52 21.46  137.26691  37.46200  16.120  1.2 2020122812522146
2020 12 28 19 17 52.08  137.25900  37.46130  15.432  1.0 2020122819175214
2020 12 30 12 41 59.96  137.30839  37.68380  13.919  2.0 2020123012420027
2020 12 30 13 14 57.00  137.24350  37.46860  16.244  2.4 2020123013145704
2020 12 30 13 15 38.00  137.23810  37.46600  16.490  2.0 2020123013153783
2020 12 30 13 15 48.48  137.23650  37.46850  15.991  2.1 2020123013154856
2020 12 30 13 16  7.82  137.24499  37.46810  16.228  1.7 2020123013160794
2020 12 30 13 16 32.99  137.24490  37.47090  15.709  1.7 2020123013163315
2020 12 30 13 16 37.75  137.25250  37.48600  20.003  1.6 2020123013163748
2020 12 30 13 16 41.55  137.24890  37.47450  15.930  2.0 2020123013164153
2020 12 30 13 17 14.36  137.23810  37.46590  16.003  1.8 2020123013171447
2020 12 30 13 17 20.61  137.21651  37.48110  19.034  1.5 2020123013172059
2020 12 30 13 17 34.40  137.25290  37.47470  17.882  1.5 2020123013173435
2020 12 30 13 17 41.36  137.27071  37.47060  15.842  1.5 2020123013174130
2020 12 30 13 18  9.26  137.24260  37.46820  15.689  1.9 2020123013180945
2020 12 30 13 18 18.02  137.24440  37.46850  16.159  1.9 2020123013181815
2020 12 30 13 18 30.73  137.24139  37.46750  15.588  1.6 2020123013183066
2020 12 30 13 18 55.27  137.24710  37.47180  16.591  1.4 2020123013185525
2020 12 30 13 19 19.09  137.23379  37.46480  18.577  1.2 2020123013191880
2020 12 30 13 19 43.80  137.24071  37.46720  15.736  1.7 2020123013194386
2020 12 30 13 20  4.09  137.25301  37.46780  16.088  1.4 2020123013200418
2020 12 30 13 20 30.96  137.25220  37.46950  16.247  1.4 2020123013203104
2020 12 30 13 21  5.98  137.24789  37.47850  17.156  1.5 2020123013210598
2020 12 30 13 21 15.32  137.24300  37.47090  14.405  1.3 2020123013211552
2020 12 30 13 21 49.62  137.30521  37.43500  18.348  1.1 2020123013214957
2020 12 30 13 22  0.87  137.24060  37.47200  15.949  1.6 2020123013220093
2020 12 30 13 22 15.65  137.23950  37.46870  15.755  1.6 2020123013221581
2020 12 30 13 23  6.88  137.25254  37.48409  17.927  1.2 2020123013230677
2020 12 30 13 23 21.18  137.23891  37.46760  15.942  1.8 2020123013232128
2020 12 30 13 24 55.87  137.25101  37.45390  16.864  1.1 2020123013245586
2020 12 30 13 25  6.28  137.24609  37.47200  16.730  1.4 2020123013250633
2020 12 30 13 27  1.04  137.23990  37.46670  15.623  1.3 2020123013270104
2020 12 30 13 27 11.19  137.24170  37.46890  16.298  1.2 2020123013271119
2020 12 30 13 27 20.80  137.24139  37.46720  15.405  1.5 2020123013272077
2020 12 30 13 28 23.21  137.25790  37.47100  16.032  1.5 2020123013282369
2020 12 30 13 29 17.35  137.24000  37.46720  15.728  1.6 2020123013291735
2020 12 30 13 31 29.31  137.23920  37.46660  16.037  2.0 2020123013312927
2020 12 30 13 32 56.33  137.23340  37.47320  15.006  1.1 2020123013325646
2020 12 30 13 33 14.57  137.23810  37.46150  16.032  1.0 2020123013331485
2020 12 30 13 34 18.09  137.23399  37.46970  15.072  1.2 2020123013341812
2020 12 30 13 37 20.21  137.24429  37.46960  15.866  1.5 2020123013372033
2020 12 30 13 48 16.62  137.23740  37.46540  15.070  1.6 2020123013481670
2020 12 30 13 50 30.64  137.23270  37.46900  14.890  1.1 2020123013503066
2020 12 30 13 52  6.03  137.23740  37.46720  15.887  1.5 2020123013520595
2020 12 30 14  2 27.26  137.24492  37.46308  15.600  1.3 2020123014022730
2020 12 30 14  5 15.02  137.24030  37.46980  15.616  1.4 2020123014051508
2020 12 30 16  2 42.63  137.23970  37.47040  15.820  1.6 2020123016024262
2021  1  1  5 11 38.65  137.24361  37.43030  17.548  1.3 2021010105113878
2021  1  1 10 50  1.47  137.26910  37.63230  13.032  1.5 2021010110500149
2021  1  3  8 30 26.70  137.25610  37.47150  16.966  1.4 2021010308302662
2021  1  4 23 44 18.76  137.24080  37.46440  16.260  1.5 2021010423441896
2021  1  4 23 45 20.88  137.24291  37.46920  15.261  1.3 2021010423452084
2021  1  4 23 45 50.00  137.24429  37.47030  15.199  1.5 2021010423454998
2021  1  4 23 50  9.92  137.23950  37.46700  15.277  1.5 2021010423500987
2021  1  4 23 50 30.48  137.23970  37.46600  15.630  1.6 2021010423503079
2021  1  4 23 54  0.00  137.23689  37.46490  15.453  1.2 2021010423535996
2021  1  4 23 54  5.70  137.23880  37.46720  15.110  1.7 2021010423540576
2021  1  4 23 54 22.50  137.24620  37.47420  15.048  1.3 2021010423542252
2021  1  4 23 54 55.32  137.23930  37.46830  15.385  1.5 2021010423545522
2021  1  4 23 58  2.64  137.23900  37.46540  15.388  1.6 2021010423580296
2021  1  4 23 58 55.20  137.24370  37.47030  15.233  1.5 2021010423585527
2021  1  4 23 59  1.04  137.24291  37.46920  15.567  1.2 2021010423590124
2021  1  5  0  7  6.87  137.24471  37.46660  15.330  1.2 2021010500070699
2021  1  6 21 52 21.48  137.27190  37.46280  16.771  1.1 2021010621522165
2021  1  9  6 19 20.13  137.08099  37.38230  12.203  1.2 2021010906192016
2021  1  9 23 16 11.38  137.27390  37.46220  17.008  1.0 2021010923161146
2021  1 10  8 13 37.56  137.27251  37.46270  16.849  1.2 2021011008133760
2021  1 10 19 27 11.12  137.27271  37.46300  16.885  1.0 2021011019271101
2021  1 14 19 49 47.42  137.25060  37.46070  16.206  1.2 2021011419494764
2021  1 14 21 26  7.12  137.22740  37.48360  19.873  1.0 2021011421260713
2021  1 18  3 23 34.87  137.38001  37.72370  13.887  1.7 2021011803233478
2021  1 19  4 42 58.55  137.23171  37.46560  17.221  1.2 2021011904425866
2021  1 19  5 11 23.37  137.26640  37.48960   6.645  2.8 2021011905112341
2021  1 19 11 11 48.08  137.28786  37.50691  10.853  1.4 2021011911114820
2021  1 20 12 31  1.70  137.17650  37.44570  13.473  1.9 2021012012310174
2021  1 22  6 12 28.98  137.23730  37.46050  15.923  1.9 2021012206122910
2021  1 24  8 40 58.06  137.31540  37.52210  10.558  1.0 2021012408405810
2021  1 24  8 44 24.71  137.28310  37.49550   9.571  1.4 2021012408442486
2021  2  1  2 22 58.70  137.24460  37.44170  15.205  1.3 2021020102225867
2021  2  1  8 20 24.49  137.24190  37.44630  15.412  1.3 2021020108202433
2021  2  2 20 53  6.84  137.17500  37.44590  13.174  1.1 2021020220530669
2021  2  7 11 16 10.88  137.24319  37.44590  15.262  1.6 2021020711161082
2021  2  7 21 59 53.80  137.24249  37.44400  15.493  1.1 2021020721595385
2021  2  7 22  1 18.02  137.24240  37.44400  15.458  1.3 2021020722011798
2021  2  8  0 42 39.41  137.24229  37.44570  15.373  1.6 2021020800423930
2021  2  8  0 42 57.53  137.24319  37.44590  15.465  1.4 2021020800425759
2021  2  8 11 34 35.03  137.24350  37.44490  15.501  1.1 2021020811343501
2021  2  8 12 14 32.94  137.24319  37.44500  15.493  1.0 2021020812143296
2021  2 10 17  4 45.78  137.24409  37.44560  15.370  1.3 2021021017044571
2021  2 10 17 10 58.28  137.24409  37.44440  15.254  1.6 2021021017105828
2021  2 10 17 12 40.12  137.24440  37.44400  15.303  1.3 2021021017123995
2021  2 10 17 15 22.00  137.26164  37.43747  20.180  1.5 2021021017152152
2021  2 10 17 16 47.86  137.24490  37.44660  15.354  1.2 2021021017164791
2021  2 10 17 18 33.60  137.24460  37.44420  15.339  1.1 2021021017183392
2021  2 10 17 18 53.84  137.24490  37.44470  15.272  1.5 2021021017185383
2021  2 12 13  7 18.68  137.38530  37.37750  13.379  1.6 2021021213071868
2021  2 12 13 47 19.92  137.27040  37.45590  16.675  1.0 2021021213472033
2021  2 12 17 51 12.92  137.26649  37.43650  17.056  1.0 2021021217511295
2021  2 13 22 36 34.90  137.24300  37.44740  15.306  1.0 2021021322363489
2021  2 13 22 40 30.06  137.24440  37.44250  15.473  1.4 2021021322403001
2021  2 13 23 26 58.44  137.24280  37.44480  15.301  1.5 2021021323265834
2021  2 13 23 30 33.40  137.24390  37.44570  15.450  1.2 2021021323303322
2021  2 13 23 31 24.36  137.24490  37.44660  15.458  1.5 2021021323312429
2021  2 14  2 50 46.55  137.24049  37.44940  15.374  1.1 2021021402504653
2021  2 14  4 54 24.91  137.23560  37.44360  13.664  1.1 2021021404542496
2021  2 14  6  7 47.21  137.24260  37.44550  15.849  1.1 2021021406074713
2021  2 15  1 11 52.79  137.17931  37.45300  13.187  1.0 2021021501115277
2021  2 15  1 26  8.15  137.17889  37.45310  13.184  2.0 2021021501260814
2021  2 15 10 59  2.19  137.27020  37.44350  16.351  1.4 2021021510590207
2021  2 15 11 20 36.87  137.23810  37.45310  16.355  1.0 2021021511203667
2021  2 15 11 24 12.89  137.27341  37.44130  17.295  1.1 2021021511241287
2021  2 16  2 31 24.62  137.24190  37.44360  15.507  1.2 2021021602312453
2021  2 17  6 30  4.19  137.25830  37.47350  16.090  1.6 2021021706300408
2021  2 17  6 30 41.42  137.26730  37.46630  16.111  1.2 2021021706304136
2021  2 17  6 30 59.34  137.26340  37.46570  16.016  1.9 2021021706305938
2021  2 17  7 54  1.92  137.27220  37.43910  17.224  1.6 2021021707540205
2021  2 17 17 44 48.10  137.18030  37.45330  13.215  1.4 2021021717444819
2021  2 17 22 47 19.44  137.18060  37.45930  13.234  1.9 2021021722471954
2021  2 18 16 54 46.94  137.17990  37.45690  13.069  1.2 2021021816544683
2021  2 19  1 38  8.65  137.26511  37.46550  15.968  1.2 2021021901380863
2021  2 19  6 54 45.45  137.25439  37.45780  16.145  2.6 2021021906544556
2021  2 19  6 55 18.14  137.25540  37.44940  16.536  1.9 2021021906551824
2021  2 19  6 55 37.45  137.25810  37.46200  15.919  1.4 2021021906553748
2021  2 19  6 55 43.17  137.26500  37.46110  16.265  1.9 2021021906554319
2021  2 19  6 56  0.10  137.24640  37.45380  12.221  1.4 2021021906560047
2021  2 19  6 56 13.32  137.26640  37.46280  16.781  1.7 2021021906561326
2021  2 19  6 57 40.91  137.26150  37.46170  16.290  1.6 2021021906574085
2021  2 19  6 58 12.19  137.26421  37.46250  16.102  1.8 2021021906581220
2021  2 19  6 58 33.51  137.26320  37.47230  17.059  1.5 2021021906583350
2021  2 19  6 59 41.91  137.26350  37.46350  16.325  1.1 2021021906594197
2021  2 19  7  0 54.73  137.25940  37.46610  15.871  1.8 2021021907005478
2021  2 19  7  1 20.70  137.26500  37.46040  16.068  1.6 2021021907012068
2021  2 19  7  2 21.59  137.26210  37.46510  15.794  1.3 2021021907022153
2021  2 19  7  2 58.37  137.25870  37.46200  16.255  1.6 2021021907025837
2021  2 19  7  3 47.67  137.26520  37.46300  16.276  1.4 2021021907034771
2021  2 19  7  4 34.13  137.26590  37.46570  16.025  1.1 2021021907043421
2021  2 19  7 16 37.39  137.26520  37.46320  16.185  1.4 2021021907163743
2021  2 19  7 39  0.02  137.26460  37.46490  15.931  1.6 2021021907390024
2021  2 19  7 39 49.51  137.26610  37.46250  16.186  1.1 2021021907394954
2021  2 19  7 40 29.39  137.26340  37.46510  15.956  1.2 2021021907402930
2021  2 19  7 40 36.87  137.26120  37.46510  15.884  1.1 2021021907403686
2021  2 19  7 44 44.27  137.26550  37.46340  16.044  1.8 2021021907444425
2021  2 19  7 45  9.35  137.26770  37.46040  16.287  1.3 2021021907450938
2021  2 20  1 29 26.52  137.27280  37.44560  16.496  1.2 2021022001292655
2021  2 20  2 52 50.78  137.28481  37.44820  19.555  1.0 2021022002525062
2021  2 20 10  5 24.82  137.37610  37.37740   9.765  1.3 2021022010052480
2021  2 21  1 39  1.54  137.26333  37.44264  17.074  1.5 2021022101390097
2021  2 24 19  7 36.56  137.17120  37.45390  12.474  1.0 2021022419073663
2021  2 26  7  2 59.75  137.18210  37.46110  13.095  1.3 2021022607025973
2021  2 26 22 25 56.30  137.27740  37.45070  17.067  1.5 2021022622255640
2021  2 26 22 27 52.40  137.27859  37.44120  16.441  1.3 2021022622275263
2021  2 26 22 27 53.76  137.27620  37.44680  16.654  1.2 2021022622275388
2021  2 26 22 28 20.74  137.27631  37.44820  17.157  1.1 2021022622282070
2021  2 26 22 29 13.40  137.27440  37.44950  17.073  1.3 2021022622291323
2021  2 28 11 10 52.29  137.24181  37.44490  15.489  1.0 2021022811105227
2021  2 28 14 27 17.45  137.17230  37.44460  13.067  1.1 2021022814271751
2021  3  1  0 56 22.95  137.24429  37.43760  16.327  1.3 2021030100562288
2021  3  1  7 40 25.52  137.17329  37.44460  13.212  1.2 2021030107402571
2021  3  1 19 12 24.00  137.24150  37.44680  15.373  1.1 2021030119122390
2021  3  1 21 32 27.70  137.17281  37.44690  12.977  1.2 2021030121322764
2021  3  1 23 41  2.72  137.26540  37.46600  16.036  1.4 2021030123410282
2021  3  1 23 56 33.96  137.24220  37.44460  15.634  1.0 2021030123563396
2021  3  2  2 46  9.90  137.26531  37.46580  16.034  1.3 2021030202460991
2021  3  2  3 27 20.51  137.24390  37.44370  15.473  1.3 2021030203272077
2021  3  2  3 29 57.69  137.24319  37.44450  15.502  1.3 2021030203295766
2021  3  2  3 57 52.15  137.24210  37.44620  15.429  1.2 2021030203575227
2021  3  2  4  6 30.14  137.24831  37.44480  16.030  1.1 2021030204063012
2021  3  2  5 20 56.68  137.24110  37.44740  15.480  1.4 2021030205205687
2021  3  2  5 52 49.84  137.24190  37.44790  15.381  1.5 2021030205524974
2021  3  2 14 19 16.70  137.24080  37.44770  15.507  1.4 2021030214191677
2021  3  3  3  4  7.42  137.26430  37.46670  15.743  1.2 2021030303040743
2021  3  3 13 45 52.61  137.17390  37.44600  13.165  1.3 2021030313455263
2021  3  4 22 39 56.84  137.24651  37.44340  15.342  1.1 2021030422395690
2021  3  5  2  7 14.19  137.26981  37.46240  15.915  1.0 2021030502071416
2021  3  5  2  8 16.28  137.26961  37.46300  15.944  1.0 2021030502081624
2021  3  5  9 48 56.34  137.24471  37.44350  15.256  1.2 2021030509485632
2021  3  5 13 45 44.98  137.23720  37.45750  16.314  1.4 2021030513454514
2021  3  7  5 49 42.06  137.16901  37.43830  13.515  1.1 2021030705494189
2021  3  7  6 42 51.35  137.16830  37.43760  13.285  1.2 2021030706425133
2021  3  8 10 10  2.68  137.27640  37.44920  17.201  1.3 2021030810100261
2021  3  8 10 11 55.73  137.27530  37.44870  17.175  1.4 2021030810115566
2021  3  9  7 33 51.81  137.27740  37.45040  17.120  1.2 2021030907335178
2021  3  9 11 40 15.32  137.27589  37.45570  16.916  1.0 2021030911401530
2021  3 10 11 59 43.76  137.35400  37.68750  13.180  1.4 2021031011594369
2021  3 11  0 24  7.43  137.17120  37.45340  12.327  1.0 2021031100240738
2021  3 12 13 12 35.40  137.18089  37.44810  12.815  1.7 2021031213123541
2021  3 13 12 34 21.99  137.25681  37.46470  15.504  1.1 2021031312342219
2021  3 13 23 25 34.64  137.17329  37.43670  13.545  3.2 2021031323253473
2021  3 13 23 41 55.24  137.16830  37.43720  13.364  1.2 2021031323415517
2021  3 14  1 11 25.31  137.25841  37.46500  15.674  1.1 2021031401112543
2021  3 15  1 23  4.68  137.17050  37.43790  13.363  1.8 2021031501230472
2021  3 16 12 42 31.16  137.28301  37.49140   7.925  1.2 2021031612423139
2021  3 16 23 32 45.26  137.17630  37.45710  13.144  1.2 2021031623324530
2021  3 18 18  2 23.40  137.37740  37.65650  13.088  2.0 2021031818022332
2021  3 18 18 27 33.88  137.28540  37.48610  10.441  1.0 2021031818273387
2021  3 19  9 43 12.40  137.27550  37.46020  16.845  1.1 2021031909431237
2021  3 19 11 14 27.70  137.40601  37.69260  11.061  1.4 2021031911142778
2021  3 19 19 52  0.24  137.27490  37.45120  17.125  1.1 2021031919520014
2021  3 19 20 59  8.70  137.17020  37.43810  13.324  1.5 2021031920590871
2021  3 19 20 59 16.76  137.16890  37.43780  13.345  2.2 2021031920591681
2021  3 19 21  4  6.28  137.17059  37.43860  13.292  1.9 2021031921040638
2021  3 20  0 42 46.30  137.17850  37.45430  12.561  1.5 2021032000424634
2021  3 20  3  5 32.98  137.24040  37.44710  16.554  1.2 2021032003053291
2021  3 20  3 50 32.75  137.27431  37.46160  16.972  1.1 2021032003503271
2021  3 20  5 19 44.74  137.27769  37.45030  17.141  1.2 2021032005194479
2021  3 20  5 32 38.72  137.27310  37.46020  16.704  1.2 2021032005323866
2021  3 20  6  1 26.53  137.17670  37.45320  12.642  1.6 2021032006012650
2021  3 20  6 11 47.06  137.27480  37.45950  16.739  1.2 2021032006114743
2021  3 20  7 18 27.86  137.27431  37.46150  16.846  1.3 2021032007182788
2021  3 20  7 26 10.27  137.27280  37.46230  16.952  1.5 2021032007261030
2021  3 20  8 20 33.72  137.27431  37.46190  16.827  1.2 2021032008203377
2021  3 20  8 21  8.98  137.27380  37.46190  16.767  1.6 2021032008210891
2021  3 20  8 40 38.71  137.27300  37.46120  16.830  1.5 2021032008403858
2021  3 20  8 42 29.25  137.27490  37.46230  16.820  1.0 2021032008422913
2021  3 20  8 46 35.74  137.27139  37.46390  16.965  1.2 2021032008463580
2021  3 20  8 47 23.01  137.27310  37.46220  16.925  1.1 2021032008472296
2021  3 20  9 36 55.07  137.27181  37.46340  16.825  1.2 2021032009365490
2021  3 20  9 49 57.85  137.27119  37.46380  16.820  1.2 2021032009495776
2021  3 20  9 54 25.97  137.27110  37.46500  16.922  1.4 2021032009542591
2021  3 20 10  9 49.01  137.27510  37.46150  16.832  1.1 2021032010094910
2021  3 20 10 44  7.35  137.27510  37.46180  16.767  1.0 2021032010440721
2021  3 20 11  3 57.90  137.27300  37.46420  17.038  1.2 2021032011035844
2021  3 20 12 15 29.06  137.27000  37.46590  16.891  1.0 2021032012152889
2021  3 20 12 16 49.14  137.27029  37.46570  16.770  1.1 2021032012164916
2021  3 20 12 31 55.52  137.27049  37.46490  16.787  1.6 2021032012315540
2021  3 20 12 40  1.99  137.27740  37.45610  17.037  1.0 2021032012400207
2021  3 20 12 44 42.91  137.26109  37.46760  15.972  1.5 2021032012444291
2021  3 20 13 16 34.83  137.27440  37.46260  16.901  1.1 2021032013163488
2021  3 20 14  1 46.76  137.26981  37.46570  16.791  1.3 2021032014014669
2021  3 20 14  6 23.68  137.27380  37.46180  16.789  1.4 2021032014062361
2021  3 20 14 12 52.54  137.27460  37.46250  16.821  1.3 2021032014125257
2021  3 20 14 21 46.48  137.27361  37.46300  16.831  1.7 2021032014214643
2021  3 20 14 41 56.62  137.27119  37.46210  16.046  1.0 2021032014415660
2021  3 20 14 48 20.67  137.26770  37.46360  16.757  1.1 2021032014482109
2021  3 20 15 12 29.56  137.27780  37.45740  16.976  1.1 2021032015122963
2021  3 20 15 29 54.74  137.27380  37.46330  16.796  1.1 2021032015295468
2021  3 20 16 12 56.79  137.27769  37.45110  17.212  1.1 2021032016125674
2021  3 20 16 35 12.49  137.27730  37.45050  17.461  1.0 2021032016351273
2021  3 20 19 48 21.88  137.26480  37.46530  15.783  1.5 2021032019482182
2021  3 20 19 50  5.64  137.26440  37.46510  15.752  1.2 2021032019500565
2021  3 20 19 53 18.56  137.26770  37.46380  15.607  1.1 2021032019531869
2021  3 20 20  9 22.98  137.26469  37.46370  15.940  1.2 2021032020092292
2021  3 21  1 27 46.11  137.26060  37.46620  15.593  1.0 2021032101274602
2021  3 21  6 46 36.17  137.26961  37.46170  15.794  1.4 2021032106463620
2021  3 21  7 11 33.13  137.26590  37.46210  15.723  1.2 2021032107113323
2021  3 21  7 48  6.90  137.25980  37.46560  15.896  1.2 2021032107480693
2021  3 21 17 38 42.32  137.23570  37.45650  16.435  1.2 2021032117384242
2021  3 21 20 53 19.56  137.25800  37.48640  14.747  1.1 2021032120531970
2021  3 21 22 54 39.40  137.26430  37.46190  15.972  1.5 2021032122543942
2021  3 22  1 12  8.06  137.16921  37.43830  13.329  1.3 2021032201120810
2021  3 22  3 12 42.90  137.16840  37.43810  13.290  1.6 2021032203124289
2021  3 22  4  7 32.31  137.27690  37.49720   9.136  1.4 2021032204073250
2021  3 22  4  8 40.62  137.27640  37.49760   9.116  1.1 2021032204084076
2021  3 22  8 53 37.90  137.26100  37.46550  15.923  1.5 2021032208533805
2021  3 22  8 54  7.38  137.25841  37.46440  15.762  1.5 2021032208540739
2021  3 22  8 55  3.03  137.26260  37.46540  16.397  1.1 2021032208550337
2021  3 22  8 55 49.76  137.26370  37.46470  16.511  1.1 2021032208554976
2021  3 22  8 58 42.28  137.26199  37.46350  15.872  1.1 2021032208584228
2021  3 22 11 27 31.69  137.25850  37.46710  15.770  1.4 2021032211273178
2021  3 22 14 18  1.89  137.25690  37.46560  15.993  1.1 2021032214180186
2021  3 22 19 37 52.04  137.25909  37.46540  15.693  1.1 2021032219375214
2021  3 23  4 49  8.58  137.26000  37.46490   9.651  1.5 2021032304490863
2021  3 23 11  3 29.75  137.30969  37.53950  11.694  1.2 2021032311032968
2021  3 23 14  1 24.04  137.26430  37.46330  16.112  1.4 2021032314012407
2021  3 23 22 38 22.92  137.26250  37.50400   7.151  1.5 2021032322382304
2021  3 23 23 34 13.60  137.17999  37.45380  13.182  1.3 2021032323341346
2021  3 24  0 46 24.08  137.17810  37.45570  13.087  1.3 2021032400462411
2021  3 24 13  4  0.28  137.18111  37.45270  13.192  1.7 2021032413040032
2021  3 24 15 34 25.46  137.18140  37.45430  13.235  1.5 2021032415342550
2021  3 24 15 51 55.32  137.18690  37.45480  12.695  1.2 2021032415515541
2021  3 24 15 51 56.51  137.18230  37.45620  13.704  1.4 2021032415515652
2021  3 25 14 14 46.59  137.18190  37.45330  13.183  1.1 2021032514144661
2021  3 25 17 59 30.24  137.25670  37.46420  15.795  1.2 2021032517593030
2021  3 25 18  0 26.16  137.25510  37.46490  15.671  1.5 2021032518002639
2021  3 26  9 40 59.75  137.30550  37.48900   6.236  1.1 2021032609405967
2021  3 27  0  7 34.28  137.17731  37.46180  12.590  1.3 2021032700073419
2021  3 27  4 25 13.79  137.26221  37.48510  15.258  1.1 2021032704251387
2021  3 27  5 47 22.78  137.23640  37.45770  16.098  1.4 2021032705472263
2021  3 27  6 44 16.40  137.25459  37.47710  12.856  1.0 2021032706441664
2021  3 27  7 55 43.64  137.18201  37.45480  12.640  1.3 2021032707554368
2021  3 27 17 32 47.96  137.27670  37.44970  17.211  1.0 2021032717324784
2021  3 27 17 34  2.88  137.24110  37.44770  15.478  1.3 2021032717340291
2021  3 28 19 54 55.52  137.26970  37.50830  12.012  1.4 2021032819545556
2021  3 30 14 27  9.01  137.23531  37.46050  15.467  1.1 2021033014270901
2021  3 30 14 27 12.60  137.24809  37.46630  15.116  1.1 2021033014271263
2021  3 30 18 21 16.74  137.22870  37.50840  13.522  1.0 2021033018211644
2021  3 31  5  2  8.80  137.16730  37.43660  13.333  1.1 2021033105020878
2021  3 31  8 35  3.28  137.26920  37.45950  16.299  1.3 2021033108350330
2021  3 31  9 16 26.00  137.24620  37.49650  11.637  1.2 2021033109162597
2021  3 31 15  9 49.11  137.27071  37.48600   7.612  1.3 2021033115094911
2021  4  1  1 42 27.78  137.16670  37.43630  13.521  2.2 2021040101422779
2021  4  1  2 46 49.00  137.30190  37.49070  10.962  2.0 2021040102464902
2021  4  2 21 36 36.32  137.24570  37.49610  11.573  1.0 2021040221363642
2021  4  3 11 18 42.96  137.18710  37.42000  17.785  1.0 2021040311184296
2021  4  4 22 44 56.96  137.17000  37.43810  13.309  1.0 2021040422445694
2021  4  5  5 44 17.94  137.17650  37.44390  12.924  1.4 2021040505441794
2021  4  5 15  2 18.41  137.17670  37.44380  12.960  1.1 2021040515021848
2021  4  5 22  9 16.08  137.23210  37.45770  15.568  1.0 2021040522091607
2021  4  8  0 42 13.66  137.18089  37.45670  12.169  1.0 2021040800421365
2021  4  8  4 29 31.70  137.17821  37.45990  12.423  1.0 2021040804293171
2021  4  8  5 44 36.77  137.17720  37.45940  12.459  1.0 2021040805443679
2021  4  9 17 13  6.72  137.17390  37.45100  12.449  1.4 2021040917130667
2021  4 11  4 15 48.20  137.17371  37.45100  12.420  1.7 2021041104154823
2021  4 11  4 33 34.28  137.17171  37.44510  13.102  1.2 2021041104333429
2021  4 13 12 35 45.23  137.35690  37.64460  10.383  1.0 2021041312354524
2021  4 13 18 21 44.40  137.19200  37.46340  12.763  1.4 2021041318214434
2021  4 14 10 26 35.43  137.17320  37.45640  12.643  1.6 2021041410263539
2021  4 14 10 28  0.34  137.17281  37.45640  12.600  1.2 2021041410280034
2021  4 14 10 36 28.36  137.17360  37.45630  12.722  1.3 2021041410362841
2021  4 14 11 22 39.47  137.17500  37.45630  12.738  1.2 2021041411223949
2021  4 14 12  9 49.14  137.17290  37.45660  12.663  1.4 2021041412094921
2021  4 14 12 49 37.25  137.18440  37.45970  12.271  1.1 2021041412493723
2021  4 14 14 38  7.11  137.22951  37.50770  13.678  1.0 2021041414380716
2021  4 15 15 16 30.21  137.17580  37.44710  12.239  1.6 2021041515163029
2021  4 18  0 13 26.25  137.16830  37.43740  13.353  1.0 2021041800132622
2021  4 18  4 47 31.28  137.26241  37.43880  15.906  1.0 2021041804473127
2021  4 18 10 12 46.42  137.17860  37.45250  12.845  1.4 2021041810124645
2021  4 18 16  1  2.56  137.17709  37.45920  12.407  1.2 2021041816010261
2021  4 21 10 49  9.53  137.39040  37.68630  14.080  1.6 2021042110490953
2021  4 23 16 35 38.67  137.19521  37.46640  12.474  1.0 2021042316353855
2021  4 23 16 35 56.54  137.19611  37.46650  12.593  1.2 2021042316355648
2021  4 23 16 38 18.23  137.19670  37.46630  12.547  1.5 2021042316381820
2021  4 23 16 50 31.09  137.19470  37.46830  12.277  1.0 2021042316503107
2021  4 24  1 26 21.59  137.23910  37.51030  13.299  1.2 2021042401262150
2021  4 24  5 41 43.97  137.22560  37.50890  13.488  1.1 2021042405414397
2021  4 25 20 40 29.46  137.17740  37.45900  12.375  1.1 2021042520402944
2021  4 26 13 19 19.07  137.19209  37.46400  12.719  1.0 2021042613191909
2021  4 27 12 52  2.58  137.38460  37.69900  10.889  1.4 2021042712520252
2021  4 27 21  1 42.24  137.16940  37.43870  13.262  1.3 2021042721014220
2021  4 29  1  3 11.26  137.22940  37.50900  13.740  1.0 2021042901031123
2021  4 29 14  5 24.28  137.22070  37.50090  13.170  1.5 2021042914052425
2021  4 29 22 50 40.40  137.30920  37.49540  12.337  1.6 2021042922504052
2021  5  1  0  7 37.84  137.19231  37.46430  12.098  1.1 2021050100073788
2021  5  1 15  2  6.23  137.23100  37.49980  12.880  1.1 2021050115020625
2021  5  2  0 26 14.36  137.19569  37.46610  12.534  1.2 2021050200261435
2021  5  2  0 27 40.58  137.19521  37.46670  12.518  1.4 2021050200274053
2021  5  2  0 57 18.94  137.19679  37.46600  12.469  1.5 2021050200571890
2021  5  2  4 41 50.58  137.19611  37.46580  12.551  1.1 2021050204415064
2021  5  2  8 15 22.90  137.16540  37.43800  13.272  1.6 2021050208152290
2021  5  3 15 36 24.83  137.19569  37.46470  12.548  1.4 2021050315362474
2021  5  3 15 37  2.82  137.19580  37.46550  12.664  1.5 2021050315370283
2021  5  3 15 37 21.65  137.19431  37.46490  12.717  1.8 2021050315372167
2021  5  3 15 37 59.39  137.19580  37.46550  12.667  1.0 2021050315375936
2021  5  3 15 38 19.94  137.19459  37.46420  12.218  1.1 2021050315381983
2021  5  3 15 39 57.37  137.19530  37.46590  12.866  1.1 2021050315395750
2021  5  3 15 40  3.88  137.19670  37.46560  12.625  1.7 2021050315400394
2021  5  3 15 40 33.52  137.18790  37.46560  10.806  1.0 2021050315403332
2021  5  3 15 46 26.17  137.19640  37.46560  12.673  1.3 2021050315462619
2021  5  4 21 41 39.68  137.26401  37.50200  12.819  1.0 2021050421413983
2021  5  5  0 18 15.89  137.22141  37.50090  13.201  1.0 2021050500181603
2021  5  5  0 40 16.23  137.22400  37.50590  13.147  2.1 2021050500401624
2021  5  5  4 11 34.02  137.17650  37.45890  13.098  1.1 2021050504113399
2021  5  5 12 57 28.20  137.18370  37.45430  12.843  1.1 2021050512572829
2021  5  6  0 47 49.88  137.22060  37.50130  13.164  1.0 2021050600474982
2021  5  6  9 19 47.22  137.22110  37.50030  13.199  1.1 2021050609194743
2021  5  6 15 35 37.54  137.18930  37.46580  11.995  1.2 2021050615353752
2021  5  6 22 50 31.16  137.18851  37.46550  12.347  1.0 2021050622503108
2021  5  6 23 14 43.84  137.18980  37.46280  12.317  1.3 2021050623144383
2021  5  7  4 48 32.30  137.18570  37.46140  12.226  1.0 2021050704483230
2021  5  7  6 32  4.27  137.31940  37.49780   9.490  1.1 2021050706320439
2021  5  8  0 49 47.03  137.18550  37.46180  12.127  1.1 2021050800494704
2021  5  8  5 40  7.14  137.19060  37.46620  12.360  1.1 2021050805400719
2021  5  8 15 52 35.06  137.18720  37.46460  12.100  1.1 2021050815523501
2021  5  8 17  8 35.16  137.18660  37.46470  12.130  1.0 2021050817083517
2021  5  8 20 26 11.64  137.19051  37.46580  12.174  1.2 2021050820261154
2021  5  9  6 37 34.30  137.18401  37.45420  12.817  1.6 2021050906373432
2021  5 11 14 46 35.88  137.18600  37.46240  12.003  1.1 2021051114463588
2021  5 12  0  4 58.15  137.23750  37.46010  15.942  1.3 2021051200045816
2021  5 12  0 35 54.12  137.24020  37.44970  15.739  1.6 2021051200355402
2021  5 12  0 36 13.87  137.24361  37.44700  15.992  1.0 2021051200361386
2021  5 12  0 56 49.15  137.23910  37.44960  15.646  1.1 2021051200564920
2021  5 12  0 59 44.32  137.24130  37.44570  15.499  1.2 2021051200594425
2021  5 12  1  3  7.07  137.24030  37.44670  15.547  1.1 2021051201030704
2021  5 12  1 10 57.32  137.24280  37.44560  15.439  1.0 2021051201105729
2021  5 12  1 31 55.50  137.24580  37.44560  15.553  1.0 2021051201315543
2021  5 12  2  3 14.63  137.24040  37.44740  15.562  1.3 2021051202031455
2021  5 12  2 30 44.04  137.24080  37.44660  15.611  1.4 2021051202304402
2021  5 12  2 36 15.28  137.23990  37.44600  15.699  1.2 2021051202361520
2021  5 12  2 41 56.51  137.24100  37.44590  15.511  1.1 2021051202415654
2021  5 12  2 48 10.26  137.24200  37.44570  15.600  1.1 2021051202481026
2021  5 12  2 50 41.54  137.24550  37.44740  15.536  1.1 2021051202504173
2021  5 12  2 52 51.87  137.24071  37.44500  15.575  1.2 2021051202525225
2021  5 12  3  2 59.45  137.24130  37.44510  15.586  1.3 2021051203025943
2021  5 12  3 22 35.52  137.24170  37.44370  15.576  1.4 2021051203223549
2021  5 12  4  0 22.93  137.24150  37.44490  15.485  1.2 2021051204002290
2021  5 12  4  0 51.79  137.23441  37.46030  15.723  1.2 2021051204005175
2021  5 12  4 23 32.39  137.22141  37.50090  13.180  1.2 2021051204233223
2021  5 12  5 22 26.94  137.23920  37.46380  15.807  1.0 2021051205222688
2021  5 12  8 47 40.68  137.24220  37.46410  15.885  2.2 2021051208474068
2021  5 12  9 55 59.66  137.24040  37.46070  15.874  1.2 2021051209555963
2021  5 12 14 55 29.47  137.24880  37.46360  15.452  1.6 2021051214552960
2021  5 12 14 56 56.83  137.24440  37.46270  15.719  1.0 2021051214565686
2021  5 12 16 57 57.88  137.29511  37.45380  18.680  1.1 2021051216575776
2021  5 12 22 15 26.36  137.19251  37.46640  11.924  1.1 2021051222152633
2021  5 13 22 43 18.10  137.25780  37.46590  15.705  1.4 2021051322431813
2021  5 14  0 36 45.97  137.18469  37.46140  12.126  1.0 2021051400364593
2021  5 14  5 23 43.58  137.19031  37.46540  12.079  3.0 2021051405234361
2021  5 14  6 24  6.66  137.18860  37.46630  11.937  1.5 2021051406240669
2021  5 14  6 35  0.06  137.18829  37.46560  12.070  1.0 2021051406350008
2021  5 14  7 20 24.79  137.18761  37.46500  11.944  1.1 2021051407202477
2021  5 14  8 49 31.77  137.19279  37.46430  12.215  1.2 2021051408493161
2021  5 14 11 18 38.00  137.22080  37.50050  13.180  1.7 2021051411183800
2021  5 15  3  1 53.15  137.22749  37.50480  13.087  1.0 2021051503015307
2021  5 15  3 10 45.71  137.25740  37.46390  15.581  1.0 2021051503104627
2021  5 15  4 53 33.59  137.18111  37.45900  13.145  1.2 2021051504533354
2021  5 15  4 54 36.26  137.18210  37.45880  13.144  1.1 2021051504543625
2021  5 15  8 21 52.48  137.22031  37.50090  13.130  1.2 2021051508215239
2021  5 15 13 29 29.23  137.19141  37.46590  12.007  1.3 2021051513292927
2021  5 15 20  7 36.00  137.24651  37.44760  15.282  1.0 2021051520073597
2021  5 16 11 39 43.42  137.19420  37.46520  12.277  2.2 2021051611394343
2021  5 16 19 36 53.72  137.19521  37.46320  12.617  1.2 2021051619365400
2021  5 17  0 34 29.39  137.19501  37.46490  12.210  1.1 2021051700342938
2021  5 17  2 49 37.38  137.25270  37.51010  11.476  1.2 2021051702493738
2021  5 17  3 37 19.48  137.25220  37.50930  11.345  1.1 2021051703371944
2021  5 17  6 54 36.42  137.18990  37.46500  12.457  1.0 2021051706543645
2021  5 17  8 23 11.52  137.38049  37.65850  12.514  1.0 2021051708231148
2021  5 17 12 30 34.85  137.39450  37.69110  13.549  1.3 2021051712303491
2021  5 17 17 36 50.32  137.19110  37.46530  12.100  1.2 2021051717365028
2021  5 18  3 44 37.08  137.22530  37.50840  13.351  1.1 2021051803443704
2021  5 18  7  8 55.19  137.24780  37.51190  13.727  1.2 2021051807085507
2021  5 19 20 37 41.92  137.21320  37.49730  12.812  1.2 2021051920374185
2021  5 21 17 58 15.10  137.21750  37.49970  12.964  1.2 2021052117581503
2021  5 21 23 47 18.90  137.18739  37.46570  12.269  1.5 2021052123471890
2021  5 21 23 48 38.56  137.18750  37.46500  12.219  1.7 2021052123483856
2021  5 22 10 39 32.16  137.17160  37.46240  12.190  1.1 2021052210393217
2021  5 22 14 54 55.99  137.19530  37.46490  12.175  1.6 2021052214545599
2021  5 22 20 17 45.20  137.20061  37.46940  12.411  1.4 2021052220174511
2021  5 23 10 42 24.19  137.25250  37.44090  15.120  1.2 2021052310422415
2021  5 24  2 24 16.59  137.18941  37.46570  12.230  2.5 2021052402241665
2021  5 24  2 25  4.52  137.18880  37.46570  12.744  1.4 2021052402250453
2021  5 24  2 36  7.83  137.18800  37.46590  12.347  1.5 2021052402360784
2021  5 24  7  1 15.92  137.21831  37.50140  12.553  1.0 2021052407011590
2021  5 24 10  1 35.69  137.18550  37.46510  12.113  1.3 2021052410013570
2021  5 24 10 43 27.95  137.18900  37.46570  12.231  1.2 2021052410432798
2021  5 24 13 47 41.96  137.22780  37.46090  17.423  1.2 2021052413474188
2021  5 24 14  7 51.30  137.22749  37.46100  17.422  1.4 2021052414075127
2021  5 24 23 25  6.64  137.18590  37.46520  12.121  2.5 2021052423250663
2021  5 24 23 25 49.92  137.18680  37.46550  12.081  1.6 2021052423254986
2021  5 25  1 23 11.06  137.18739  37.46540  12.029  1.0 2021052501231099
2021  5 25  5 32 29.52  137.18469  37.46490  12.146  1.2 2021052505322948
2021  5 25 12 49 52.47  137.18700  37.46540  12.033  1.6 2021052512495256
2021  5 25 12 51 14.26  137.18720  37.46500  12.115  1.0 2021052512511417
2021  5 25 12 52  0.01  137.18720  37.46500  12.040  1.3 2021052512515975
2021  5 25 14 54 37.67  137.18761  37.46540  12.052  2.3 2021052514543768
2021  5 26  2 42 32.92  137.18780  37.46610  12.062  1.7 2021052602423294
2021  5 26  8 51 31.45  137.25250  37.51330  13.724  1.4 2021052608513150
2021  5 26 13 54 22.81  137.17200  37.44490  12.514  1.0 2021052613542275
2021  5 26 14  3 15.03  137.17191  37.44500  12.424  1.0 2021052614031498
2021  5 26 17 10  2.32  137.17940  37.45750  13.071  1.1 2021052617100217
2021  5 27  2 50 25.63  137.18671  37.46560  12.142  2.9 2021052702502569
2021  5 27  2 51 43.50  137.18460  37.46470  12.147  1.6 2021052702514348
2021  5 27  4 35 45.80  137.40041  37.68760  12.803  1.0 2021052704354577
2021  5 27  4 57 10.13  137.18941  37.46680  12.192  1.0 2021052704571010
2021  5 27  8 38  7.14  137.18480  37.46560  12.231  1.3 2021052708380720
2021  5 27 11 17 48.30  137.18970  37.46650  12.174  1.8 2021052711174833
2021  5 27 13 11 31.86  137.22260  37.49930  13.400  1.1 2021052713113178
2021  5 27 21 43 17.30  137.18469  37.46570  12.190  1.1 2021052721431749
2021  5 28  6  0 47.00  137.18590  37.46610  12.205  1.2 2021052806004708
2021  5 28  8 33 18.20  137.18680  37.46280  13.021  1.2 2021052808331812
2021  5 29  0 37 59.26  137.22580  37.51460  13.348  1.0 2021052900375948
2021  5 29  2  7 50.52  137.18469  37.46530  12.145  1.3 2021052902075048
2021  5 29  5 29 49.11  137.18649  37.46060  12.392  1.1 2021052905294928
2021  5 29  6 28 30.70  137.18690  37.46090  12.376  1.6 2021052906283066
2021  5 29 14 59 56.46  137.18980  37.46830  12.357  1.0 2021052914595660
2021  5 29 16  7 49.56  137.19031  37.46770  12.251  1.0 2021052916074960
2021  5 30  3  5 49.86  137.17470  37.44550  12.467  1.2 2021053003054978
2021  5 30 14 24  3.15  137.19020  37.46580  12.165  3.1 2021053014240322
2021  5 30 14 25 50.65  137.18851  37.46420  12.327  1.3 2021053014255060
2021  5 30 14 28 58.44  137.18780  37.46440  12.317  1.3 2021053014285845
2021  5 30 14 51  2.53  137.18990  37.46750  12.191  2.2 2021053014510255
2021  5 30 14 54 19.36  137.19110  37.46760  12.193  1.2 2021053014541942
2021  5 30 17 19  9.22  137.17670  37.45090  12.499  1.2 2021053017190920
2021  5 30 17 40 35.76  137.19119  37.46740  12.244  1.1 2021053017403578
2021  5 30 17 43 38.70  137.18970  37.46660  12.180  1.2 2021053017433867
2021  5 30 19 26 22.80  137.19670  37.46770  12.662  1.0 2021053019262277
2021  5 30 21 40 23.22  137.19141  37.46840  12.248  1.2 2021053021402325
2021  5 30 23 51 55.36  137.17191  37.44460  12.315  1.1 2021053023515530
2021  5 31  2 26 36.10  137.18950  37.46750  12.177  2.4 2021053102263609
2021  5 31  3 47 38.81  137.18649  37.46540  12.185  1.0 2021053103473875
2021  5 31  5 20 12.49  137.18910  37.46570  12.297  1.0 2021053105201229
2021  5 31 22 10  8.28  137.22391  37.50640  12.682  2.2 2021053122100831
2021  6  1  0 31 31.13  137.22321  37.50650  12.608  1.6 2021060100313109
2021  6  1  4 52 47.83  137.18590  37.46600  12.187  1.1 2021060104524784
2021  6  1  5 32 55.89  137.18600  37.46560  12.304  1.0 2021060105325599
2021  6  1 13 40 43.47  137.19070  37.46650  12.178  1.2 2021060113404352
2021  6  3  8 15 26.64  137.28590  37.60260  11.779  1.5 2021060308152649
2021  6  3 21  8 40.00  137.18449  37.46570  12.102  1.3 2021060321083999
2021  6  4  2 37 11.65  137.22650  37.49950  13.407  1.2 2021060402371162
2021  6  4  7 15 37.90  137.26100  37.48510  15.696  1.0 2021060407153788
2021  6  4 22 24  5.94  137.19031  37.46670  12.186  1.1 2021060422240591
2021  6  5  0 32 12.70  137.19310  37.47000  12.224  1.7 2021060500321272
2021  6  5 10 44 49.53  137.20860  37.50350  12.658  1.2 2021060510444973
2021  6  5 10 46 28.38  137.20920  37.50350  12.743  1.2 2021060510462862
2021  6  5 11 12 54.17  137.20880  37.50320  12.691  1.3 2021060511125415
2021  6  5 22 34  0.36  137.26649  37.51420  12.148  1.3 2021060522340021
2021  6  6  5 29 23.82  137.21040  37.50240  12.756  1.1 2021060605292373
2021  6  6 11 29 16.38  137.19820  37.46940  13.904  1.2 2021060611291656
2021  6  6 20 45 38.36  137.30051  37.50240  11.901  2.0 2021060620453841
2021  6  7  6  9 32.82  137.19591  37.46490  12.563  1.5 2021060706093281
2021  6  7  6 28 21.39  137.19569  37.46460  12.537  1.9 2021060706282142
2021  6  7  6 34 34.73  137.19670  37.46460  12.605  1.2 2021060706343464
2021  6  7  6 55 10.57  137.19760  37.46540  12.533  1.6 2021060706551063
2021  6  7  6 55 16.64  137.18761  37.48330  14.789  1.5 2021060706551639
2021  6  7  6 59 29.13  137.18919  37.46460  12.219  1.0 2021060706592901
2021  6  7  7 36 43.85  137.19260  37.47020  12.191  1.3 2021060707364392
2021  6  7  7 42 29.18  137.19330  37.46940  12.296  1.1 2021060707422919
2021  6  7  8  0 28.28  137.19679  37.46500  12.452  1.0 2021060708002830
2021  6  7 11  7 24.39  137.19760  37.46600  12.499  1.8 2021060711072441
2021  6  7 11 13 38.05  137.19530  37.46370  12.520  1.6 2021060711133800
2021  6  7 15 48 15.45  137.24049  37.51620  13.489  1.5 2021060715481542
2021  6  7 18 55 20.04  137.20850  37.50300  12.720  1.2 2021060718552005
2021  6  7 19 39  9.96  137.19760  37.46700  12.510  1.1 2021060719390994
2021  6  8  6 29 36.74  137.20940  37.50240  12.718  1.2 2021060806293670
2021  6  8  8  4 37.74  137.29990  37.50430  11.692  2.9 2021060808043784
2021  6  8 13 47 34.26  137.30110  37.50300  11.858  1.1 2021060813473429
2021  6  8 17  9 56.44  137.24310  37.47430  16.724  1.1 2021060817095645
2021  6  9  2 30 20.94  137.19910  37.46980  12.370  1.2 2021060902302092
2021  6  9  6 34 17.25  137.19260  37.46980  12.260  1.4 2021060906341727
2021  6  9  7 36 52.53  137.26429  37.48606  15.909  1.0 2021060907365248
2021  6  9 10 40 53.76  137.23891  37.51640  13.404  1.5 2021060910405379
2021  6  9 12 37 57.03  137.22440  37.51570  13.325  1.0 2021060912375705
2021  6  9 17  3  1.98  137.19150  37.46650  12.121  1.4 2021060917030196
2021  6  9 22  0 58.40  137.18649  37.46370  12.219  1.1 2021060922005839
2021  6 10  0 35 52.30  137.23700  37.46970  17.262  1.1 2021061000355222
2021  6 10  1 54  2.11  137.23680  37.46870  16.983  1.1 2021061001540210
2021  6 10  9 37 13.50  137.18950  37.46820  12.236  2.6 2021061009371346
2021  6 10  9 59 41.28  137.19070  37.46830  12.270  1.1 2021061009594131
2021  6 10 11  8 46.06  137.18890  37.46820  12.166  1.1 2021061011084615
2021  6 10 11 12  5.41  137.18829  37.46870  12.200  1.4 2021061011120556
2021  6 10 15 31 10.55  137.22800  37.50510  13.223  1.1 2021061015311058
2021  6 10 17 21 22.12  137.24159  37.51600  13.534  1.3 2021061017212204
2021  6 10 17 40 23.46  137.19260  37.46810  12.301  1.5 2021061017402347
2021  6 10 17 52 44.04  137.19240  37.46810  12.271  1.4 2021061017524402
2021  6 11  8 53 26.97  137.19900  37.47000  12.328  1.2 2021061108532687
2021  6 11  9  6  2.57  137.19200  37.47030  12.244  1.1 2021061109060254
2021  6 11 14 34 42.08  137.25819  37.48670  14.416  1.2 2021061114344264
2021  6 11 17  1 35.34  137.19080  37.46670  12.296  1.5 2021061117013527
2021  6 11 20  2 36.46  137.18980  37.46920  12.263  1.0 2021061120023655
2021  6 11 22  8  3.40  137.26090  37.48910  15.025  1.0 2021061122080342
2021  6 11 23 35 11.32  137.28740  37.49680   5.769  1.1 2021061123351137
2021  6 12 10 52  9.72  137.36150  37.64860  11.750  1.0 2021061210520959
2021  6 12 16  3 30.87  137.26080  37.51710  13.569  1.0 2021061216033098
2021  6 12 16 50  7.13  137.20860  37.50340  12.677  1.6 2021061216500720
2021  6 12 16 50 12.98  137.20900  37.50460  12.596  1.7 2021061216501294
2021  6 13  1 53 46.53  137.19881  37.46610  12.505  1.5 2021061301534652
2021  6 13  2  3 21.06  137.19870  37.46530  12.564  1.2 2021061302032110
2021  6 13  7 28 36.41  137.19341  37.46440  12.375  1.0 2021061307283641
2021  6 13 11 43  0.46  137.29939  37.50450  11.671  1.6 2021061311430047
2021  6 13 16 25 53.45  137.24229  37.51070  13.577  1.6 2021061316255336
2021  6 14 13 19 17.14  137.30980  37.49220   7.280  1.1 2021061413191698
2021  6 15 13 56 50.45  137.20920  37.50480  12.570  1.3 2021061513565042
2021  6 15 14 44 15.08  137.24550  37.51410  13.530  1.2 2021061514441502
2021  6 15 17 13 39.16  137.16431  37.45740  11.609  1.3 2021061517133915
2021  6 15 18 36 16.72  137.21170  37.50380  12.614  1.0 2021061518361668
2021  6 15 23 29 46.76  137.16811  37.46110  12.294  1.1 2021061523294671
2021  6 16  7 16 10.96  137.20990  37.50320  12.648  1.1 2021061607161097
2021  6 16  7 36 46.83  137.18950  37.46360  12.279  1.2 2021061607364683
2021  6 16  8 13  4.62  137.25529  37.51380  13.468  1.0 2021061608130456
2021  6 16  9 24 17.48  137.21480  37.50190  12.127  1.2 2021061609241735
2021  6 16 18 55 15.84  137.24880  37.51070  13.869  1.2 2021061618551551
2021  6 16 22 20 35.64  137.24809  37.51040  13.814  1.4 2021061622203555
2021  6 16 23 45  6.28  137.18140  37.46090  11.777  1.4 2021061623450632
2021  6 17  0 10 56.80  137.18131  37.46040  11.644  1.1 2021061700105679
2021  6 17  3 30 46.26  137.21271  37.44390  18.685  1.0 2021061703304622
2021  6 17  4  8  3.43  137.21300  37.44400  18.693  1.0 2021061704080344
2021  6 17  4 11  1.98  137.21280  37.44350  18.691  1.1 2021061704110198
2021  6 17 18 33 24.00  137.17630  37.44400  12.930  2.8 2021061718332403
2021  6 17 19 12 41.32  137.41350  37.59870  14.920  1.0 2021061719124132
2021  6 17 21 28 57.66  137.24710  37.51060  13.716  1.2 2021061721285757
2021  6 17 21 48 57.48  137.20810  37.50370  12.636  1.0 2021061721485747
2021  6 17 22 42 10.20  137.25020  37.51100  13.910  1.1 2021061722421007
2021  6 18  0  3 22.38  137.32950  37.50570   9.872  1.0 2021061800032258
2021  6 18  0 38 21.30  137.20990  37.50290  12.712  1.7 2021061800382129
2021  6 18  1 11 22.79  137.20911  37.50330  12.670  1.5 2021061801112276
2021  6 18  3 31  8.61  137.24910  37.51100  13.833  1.1 2021061803310845
2021  6 18 14 59 28.42  137.19440  37.47220  12.189  1.0 2021061814592832
2021  6 19  2 19 42.03  137.21140  37.50390  12.588  1.2 2021061902194199
2021  6 19  2 26 49.57  137.22110  37.50110  13.161  1.1 2021061902264948
2021  6 19  3  0 25.59  137.17500  37.44390  12.899  1.4 2021061903002556
2021  6 19  7 53 52.12  137.24530  37.51110  13.672  1.3 2021061907535204
2021  6 19 11 40 47.17  137.19810  37.46970  12.128  1.0 2021061911404722
2021  6 19 15 13 16.33  137.30901  37.49780  12.348  1.1 2021061915131621
2021  6 19 16 27 27.88  137.26210  37.51290  14.127  1.0 2021061916272794
2021  6 19 20 42  8.72  137.22270  37.49900  13.452  1.0 2021061920420866
2021  6 20  1 22 10.73  137.25880  37.51750  13.541  1.0 2021062001221087
2021  6 21 11  4 28.99  137.31419  37.51820  12.903  1.3 2021062111042902
2021  6 21 15 54  1.01  137.22070  37.50080  13.173  1.6 2021062115540099
2021  6 21 20  4 42.76  137.16840  37.44000  13.045  1.8 2021062120044270
2021  6 22  7 22 30.69  137.22610  37.51490  13.427  1.0 2021062207223066
2021  6 22 12  0 51.14  137.30090  37.50450  11.594  1.6 2021062212005120
2021  6 22 12 32 41.27  137.20160  37.47060  12.242  1.1 2021062212324127
2021  6 22 12 41 55.48  137.20210  37.47000  12.380  1.3 2021062212415543
2021  6 22 14 40 57.00  137.26170  37.51710  13.894  1.1 2021062214405705
2021  6 22 14 46 25.23  137.24080  37.51020  13.582  1.1 2021062214462528
2021  6 22 14 48 29.07  137.24091  37.51010  13.543  1.6 2021062214482901
2021  6 22 21 49  6.12  137.18179  37.44900  12.756  1.4 2021062221490610
2021  6 23  1 39 53.38  137.19389  37.46640  11.863  1.1 2021062301395333
2021  6 23  1 44 24.86  137.19369  37.46650  11.868  1.0 2021062301442473
2021  6 23  4 46 52.86  137.22440  37.50870  13.323  1.2 2021062304465295
2021  6 23  4 50 58.90  137.19180  37.47290  13.755  1.2 2021062304505877
2021  6 23  6 32 28.45  137.25140  37.51130  13.930  1.0 2021062306322808
2021  6 23  6 40 35.77  137.25510  37.45840  10.469  1.5 2021062306403571
2021  6 23  8 24 46.93  137.24950  37.51180  13.824  1.5 2021062308244682
2021  6 23 17 13 41.84  137.27580  37.50970  11.056  1.9 2021062317134182
2021  6 23 19 12 37.44  137.23410  37.50490  13.832  1.0 2021062319123734
2021  6 23 21 16 28.12  137.21181  37.50380  12.594  1.4 2021062321162813
2021  6 23 21 21 13.98  137.21111  37.50390  12.606  2.0 2021062321211401
2021  6 24  1 48 14.62  137.27800  37.48370   8.140  1.0 2021062401481449
2021  6 24 10 24 52.07  137.22060  37.50210  12.981  1.0 2021062410245200
2021  6 24 12 18 21.43  137.16800  37.43980  12.963  1.1 2021062412182140
2021  6 25  1  8 47.20  137.22540  37.51170  13.057  1.5 2021062501084715
2021  6 25  6  6 23.37  137.24741  37.51290  13.776  1.5 2021062506062326
2021  6 25 18  0 24.00  137.16409  37.45760  11.568  1.5 2021062518002406
2021  6 25 20 22 52.04  137.24330  37.51220  13.633  1.3 2021062520225194
2021  6 25 21 44 41.16  137.24370  37.51150  13.670  1.3 2021062521444096
2021  6 25 21 57 39.76  137.24409  37.51190  13.736  1.1 2021062521574011
2021  6 25 23 43 32.24  137.24860  37.51190  13.837  1.2 2021062523433216
2021  6 26  1 24 55.22  137.23120  37.51270  12.900  4.1 2021062601245533
2021  6 26  1 32 57.57  137.23421  37.51260  13.016  2.5 2021062601325760
2021  6 26  2 19 44.52  137.23190  37.51000  13.215  1.0 2021062602194444
2021  6 26  3 28 58.60  137.23261  37.51370  12.813  1.1 2021062603285863
2021  6 26  5 34  3.10  137.18761  37.46180  11.883  1.2 2021062605340310
2021  6 26 10 30 59.01  137.23230  37.51010  13.223  1.0 2021062610305896
2021  6 26 16 32 20.41  137.23900  37.51580  13.428  1.2 2021062616322032
2021  6 26 16 32 32.14  137.23830  37.51520  13.372  1.0 2021062616323214
2021  6 26 17  6 14.84  137.23970  37.51570  13.475  1.0 2021062617061478
2021  6 27  4 23 55.36  137.22411  37.49780  13.378  1.1 2021062704235539
2021  6 27  7 37 37.88  137.21960  37.50110  12.980  1.0 2021062707373785
2021  6 27  8 56 13.59  137.19350  37.46510  12.359  1.0 2021062708561357
2021  6 27 12 22 50.54  137.19540  37.46310  12.186  1.1 2021062712225045
2021  6 27 12 44 16.85  137.19490  37.46310  12.071  2.6 2021062712441689
2021  6 27 13 15 50.42  137.19411  37.46260  12.125  1.8 2021062713155042
2021  6 27 14 33 41.91  137.19321  37.46640  11.834  1.4 2021062714334191
2021  6 27 14 46  0.45  137.19360  37.46570  11.835  1.2 2021062714460045
2021  6 27 17 11 41.54  137.30060  37.50260  11.809  1.0 2021062717114142
2021  6 27 18 39 16.48  137.22260  37.49880  13.398  1.1 2021062718391644
2021  6 27 19  3 58.82  137.23351  37.50920  10.488  1.3 2021062719035912
2021  6 27 23 33 45.52  137.17560  37.44450  12.927  1.3 2021062723334550
2021  6 28  7 30 24.65  137.21860  37.50080  12.584  1.0 2021062807302453
2021  6 28 16 38 59.79  137.21870  37.50150  12.595  2.1 2021062816385984
2021  6 29  7  3 46.90  137.16830  37.43920  13.100  1.1 2021062907034692
2021  6 29 17 56 58.24  137.19220  37.46810  12.363  1.0 2021062917565821
2021  6 30  2 56 14.90  137.19260  37.44550  13.125  1.1 2021063002561478
2021  6 30  5 55 54.00  137.20700  37.50420  12.589  1.1 2021063005555402
2021  6 30 10 12 17.97  137.19279  37.46770  12.373  1.2 2021063010121798
2021  6 30 11 15 29.07  137.19220  37.46660  12.334  2.0 2021063011152906
2021  6 30 20 40 46.78  137.23560  37.50140  14.180  1.2 2021063020404669
2021  7  1 14 39 24.09  137.25090  37.51010  13.929  1.1 2021070114392420
2021  7  1 15  5 19.99  137.15559  37.45630  11.602  1.8 2021070115052000
2021  7  1 16 11 45.59  137.15511  37.45650  11.625  1.1 2021070116114554
2021  7  2  3 13 28.01  137.19119  37.46580  12.405  1.5 2021070203132796
2021  7  2  4 21  5.43  137.19310  37.46740  12.367  1.3 2021070204210539
2021  7  2  4 58 25.22  137.19279  37.46690  12.328  1.9 2021070204582520
2021  7  2  7  6 24.33  137.19099  37.46610  12.394  1.2 2021070207062424
2021  7  2  8 31 18.20  137.22391  37.50340  12.510  1.0 2021070208311825
2021  7  2 12 32  0.82  137.19330  37.46540  12.377  1.1 2021070212320078
2021  7  2 15 44 24.00  137.23689  37.51190  12.835  1.8 2021070215442402
2021  7  2 16 20 10.62  137.18739  37.46450  12.324  1.0 2021070216201067
2021  7  2 16 20 57.61  137.18800  37.46530  12.370  1.0 2021070216205782
2021  7  2 16 43 42.82  137.24899  37.51070  13.853  1.8 2021070216434285
2021  7  2 17  2 47.12  137.19060  37.46600  12.400  1.0 2021070217024709
2021  7  2 18 19 12.24  137.25030  37.51060  13.899  1.2 2021070218191203
2021  7  3  4 45 59.28  137.21021  37.49720  12.694  1.3 2021070304455924
2021  7  3  7 17  7.84  137.24680  37.51310  13.771  1.1 2021070307170764
2021  7  3 13 41 36.37  137.24750  37.51020  13.813  1.1 2021070313413641
2021  7  3 16  4 16.82  137.25180  37.51360  13.945  1.2 2021070316041669
2021  7  3 18 56  9.44  137.23430  37.50140  14.113  1.0 2021070318560942
2021  7  3 19  8  7.40  137.21780  37.51550  12.744  1.8 2021070319080741
2021  7  3 19 16 29.12  137.21750  37.51530  12.744  1.0 2021070319162904
2021  7  3 19 18 28.48  137.17140  37.47110  13.170  1.0 2021070319182847
2021  7  3 23 18 31.66  137.16431  37.45720  11.565  1.4 2021070323183170
2021  7  4  7 51 35.63  137.22450  37.50210  12.657  1.1 2021070407513558
2021  7  4 15 23 40.60  137.17600  37.44510  12.923  1.1 2021070415234055
2021  7  4 16 54 30.97  137.22620  37.50810  13.084  1.1 2021070416543103
2021  7  4 22 15 30.60  137.26579  37.44820  16.982  1.2 2021070422153060
2021  7  4 23  1 53.92  137.24480  37.51130  13.694  1.3 2021070423015401
2021  7  5  0  1 46.17  137.24130  37.45270  16.516  1.4 2021070500014606
2021  7  5  0 46 25.14  137.24200  37.45690  14.569  1.0 2021070500462515
2021  7  5  0 57 28.22  137.23990  37.44830  15.648  1.4 2021070500572830
2021  7  5  3  7 55.42  137.24760  37.52110  15.950  1.3 2021070503075531
2021  7  5  6 24 54.04  137.19141  37.46910  12.158  1.0 2021070506245392
2021  7  5  6 28 46.01  137.21390  37.51540  12.416  1.1 2021070506284592
2021  7  5  6 32 38.75  137.19260  37.46950  12.526  1.4 2021070506323874
2021  7  5  6 33 10.69  137.19150  37.46910  12.371  1.1 2021070506331077
2021  7  5  7 12 15.71  137.18390  37.46240  12.146  1.2 2021070507121569
2021  7  5  8 47 28.21  137.15540  37.45690  11.605  1.1 2021070508472824
2021  7  5  9 34 52.27  137.16460  37.45800  11.583  1.5 2021070509345233
2021  7  5 10  1 55.26  137.21741  37.49840  12.443  1.6 2021070510015521
2021  7  5 11 12 14.26  137.18410  37.46120  12.507  1.4 2021070511121428
2021  7  5 11 52  4.48  137.24010  37.45850  16.207  1.4 2021070511520444
2021  7  5 12 27 44.84  137.19020  37.46860  12.640  1.2 2021070512274500
2021  7  5 15  3 48.77  137.25369  37.46680  15.778  1.4 2021070515034882
2021  7  5 15  4 31.55  137.25920  37.46540  15.780  1.4 2021070515043154
2021  7  5 15  7 49.65  137.25580  37.46700  15.887  1.1 2021070515074967
2021  7  5 15 12 40.37  137.18201  37.46130  12.085  1.9 2021070515124042
2021  7  5 17 30 34.76  137.24860  37.51060  13.849  1.3 2021070517303476
2021  7  5 21 59 17.66  137.24260  37.51280  13.549  1.2 2021070521591753
2021  7  5 22 53 47.12  137.23740  37.46290  15.554  1.0 2021070522534711
2021  7  6  0 31 38.23  137.16499  37.45810  11.664  1.2 2021070600313821
2021  7  6  6 54 54.73  137.18559  37.46280  12.077  1.1 2021070606545475
2021  7  6  9 21 41.39  137.19321  37.46910  11.925  1.5 2021070609214140
2021  7  6  9 24 33.46  137.19341  37.46920  11.952  2.7 2021070609243350
2021  7  6 15 45  0.67  137.16721  37.45980  11.813  1.0 2021070615450072
2021  7  6 16  4 37.86  137.23370  37.51040  12.877  1.1 2021070616043779
2021  7  6 17 24 54.60  137.24280  37.51590  13.037  1.1 2021070617245440
2021  7  6 18  0 24.12  137.24440  37.51210  13.655  1.1 2021070618002401
2021  7  6 22  7 44.04  137.26621  37.44020  17.101  1.2 2021070622074436
2021  7  6 23 27 36.98  137.18750  37.46620  12.407  1.4 2021070623273705
2021  7  7  0 17 51.22  137.18690  37.46570  12.343  1.5 2021070700175098
2021  7  7  0 31  0.90  137.18120  37.46620  14.820  1.1 2021070700310106
2021  7  7  1 45 46.14  137.18480  37.46350  12.213  1.2 2021070701454647
2021  7  7  3 20 56.11  137.20779  37.50340  12.639  1.9 2021070703205620
2021  7  7  3 56  5.75  137.19260  37.46990  11.945  1.0 2021070703560576
2021  7  7  4 17 37.31  137.21750  37.50470  12.802  1.4 2021070704173721
2021  7  7  5 15 32.94  137.24580  37.51450  13.435  1.2 2021070705153290
2021  7  7  5 27 10.17  137.25810  37.51590  15.528  1.0 2021070705271029
2021  7  7  5 39 56.62  137.24550  37.50940  13.167  1.0 2021070705395657
2021  7  7  6 46 35.79  137.25729  37.46610  15.486  1.2 2021070706463591
2021  7  7 11  3 43.48  137.25940  37.50820  13.863  1.2 2021070711034343
2021  7  7 11 30 29.41  137.25909  37.51220  13.892  1.0 2021070711302926
2021  7  7 17 25 52.04  137.26311  37.51370  13.754  1.0 2021070717255204
2021  7  7 22 16 13.48  137.24570  37.51130  13.744  1.3 2021070722161327
2021  7  7 22 37 23.64  137.24370  37.51280  13.616  1.4 2021070722372344
2021  7  8  2 39 57.45  137.24170  37.51070  13.556  1.1 2021070802395732
2021  7  8  6  4 36.59  137.26871  37.43690  16.946  1.1 2021070806043662
2021  7  8  7  4  9.32  137.25760  37.51540  13.569  1.2 2021070807040930
2021  7  8 11  1 27.46  137.19510  37.47130  12.062  1.4 2021070811012748
2021  7  8 13  6  9.33  137.25230  37.51380  13.938  1.0 2021070813060913
2021  7  8 13  9 19.67  137.25220  37.51380  13.973  1.4 2021070813091955
2021  7  8 13 42  2.64  137.24400  37.51390  13.342  1.0 2021070813420250
2021  7  8 13 57 57.20  137.25079  37.51370  13.924  1.1 2021070813575716
2021  7  8 15 22 16.38  137.23770  37.45540  16.752  1.0 2021070815221687
2021  7  8 18 26  8.00  137.16811  37.46450  11.606  1.1 2021070818260793
2021  7  8 18 55 18.16  137.16820  37.46430  11.641  1.2 2021070818551813
2021  7  8 19 31 46.06  137.25200  37.51210  13.941  1.3 2021070819314602
2021  7  8 22 49  0.38  137.21030  37.50550  12.524  1.8 2021070822490038
2021  7  9  0 50 56.45  137.24170  37.51190  13.535  1.2 2021070900505644
2021  7  9  3 49 27.82  137.18870  37.46300  12.250  1.1 2021070903492809
2021  7  9  8  4  6.62  137.18260  37.46440  12.246  1.0 2021070908040653
2021  7  9  8 36 16.20  137.18260  37.46400  12.290  1.0 2021070908361624
2021  7  9  8 47 40.34  137.22121  37.50500  13.058  1.0 2021070908474018
2021  7  9  9 14 20.40  137.18311  37.46510  12.217  1.1 2021070909142042
2021  7  9 10  6 15.70  137.18179  37.46160  12.323  1.6 2021070910061571
2021  7  9 10 10 15.42  137.18240  37.46190  12.311  1.2 2021070910101545
2021  7  9 13  7 27.72  137.19630  37.46430  12.708  1.1 2021070913072775
2021  7  9 17  2 36.40  137.24010  37.51110  13.269  1.2 2021070917023634
2021  7  9 19 12 45.28  137.18810  37.46310  12.172  1.2 2021070919124534
2021  7  9 19 14 10.20  137.18840  37.46310  12.194  1.1 2021070919141023
2021  7  9 20 40 43.16  137.19090  37.46310  12.346  1.0 2021070920404317
2021  7 10  2 16  3.16  137.27609  37.44830  17.232  1.3 2021071002160304
2021  7 10  3  8  7.58  137.19231  37.46360  12.379  1.0 2021071003080759
2021  7 10  3 39 30.23  137.27690  37.45730  17.155  1.1 2021071003393052
2021  7 10  4 43 59.26  137.24480  37.51430  13.584  1.1 2021071004435919
2021  7 10  5 52 11.08  137.24890  37.51020  13.968  1.3 2021071005521097
2021  7 10  5 56 22.26  137.23151  37.51430  12.748  1.1 2021071005562232
2021  7 10  6 32 48.48  137.23070  37.51390  12.644  1.1 2021071006324846
2021  7 10  7 31 22.44  137.18750  37.46300  12.131  1.5 2021071007312247
2021  7 10 11 32 16.43  137.16450  37.45750  11.548  1.4 2021071011321654
2021  7 10 11 37 44.16  137.23630  37.51720  13.337  1.6 2021071011374413
2021  7 10 12 55 17.27  137.22510  37.50820  13.334  1.0 2021071012551729
2021  7 10 12 59 37.06  137.23840  37.51670  13.448  1.0 2021071012593688
2021  7 10 13 12 34.18  137.15860  37.45180  11.869  1.0 2021071013123415
2021  7 11  0  8 51.79  137.25110  37.51100  13.906  1.1 2021071100085171
2021  7 11  9 16 40.59  137.26800  37.50480  12.309  3.9 2021071109164074
2021  7 11  9 29 14.99  137.18990  37.46210  12.417  1.4 2021071109291501
2021  7 11  9 29 31.32  137.23190  37.51010  13.192  1.4 2021071109293119
2021  7 11 12 41 32.04  137.26590  37.50290  12.244  1.8 2021071112413206
2021  7 11 13 27 41.24  137.18851  37.46270  12.181  1.0 2021071113274123
2021  7 11 14  5 57.33  137.26559  37.50280  12.229  1.0 2021071114055721
2021  7 11 14 21  2.19  137.30060  37.49510   5.581  1.0 2021071114210220
2021  7 11 14 31 52.47  137.26579  37.50310  12.427  1.0 2021071114315278
2021  7 11 14 35 31.55  137.26469  37.50250  12.220  1.4 2021071114353146
2021  7 11 16 24 21.23  137.23740  37.51290  13.148  3.3 2021071116242131
2021  7 11 17  4 53.08  137.24589  37.51430  13.690  1.2 2021071117045291
2021  7 11 18 23 51.68  137.20570  37.50370  12.631  1.3 2021071118235163
2021  7 11 20 26  8.24  137.18820  37.46290  12.206  1.0 2021071120260827
2021  7 11 20 29 25.92  137.23140  37.51030  13.181  1.2 2021071120292579
2021  7 11 22 56 51.50  137.22659  37.51520  12.999  1.0 2021071122565149
2021  7 12  2 39 13.89  137.19341  37.46280  12.424  1.3 2021071202391395
2021  7 12  5 38 32.48  137.25220  37.51200  13.937  1.2 2021071205383247
2021  7 12  6 12 51.03  137.20180  37.47220  12.001  1.1 2021071206125101
2021  7 12  7 56 55.62  137.19321  37.46430  12.237  1.2 2021071207565564
2021  7 12 10  3  1.34  137.25310  37.51200  13.967  1.2 2021071210030129
2021  7 12 11 15 29.32  137.25380  37.51170  14.020  1.0 2021071211152935
2021  7 12 14  8 58.16  137.19090  37.46260  12.401  1.2 2021071214085821
2021  7 12 14 14 49.22  137.19150  37.46230  12.469  1.0 2021071214144916
2021  7 12 14 28  6.17  137.24589  37.50700  13.253  1.3 2021071214280616
2021  7 12 14 44 53.87  137.24471  37.50710  13.212  1.1 2021071214445358
2021  7 12 16 26  2.36  137.25720  37.51580  13.578  1.0 2021071216260234
2021  7 12 16 46 44.06  137.24620  37.51140  13.727  1.0 2021071216464396
2021  7 12 19 55 46.44  137.25529  37.51390  13.529  1.1 2021071219554646
2021  7 13  7 24 32.04  137.24339  37.51240  13.665  1.0 2021071307243195
2021  7 13  8 11 36.60  137.23860  37.51680  13.389  1.0 2021071308113647
2021  7 13  8 42 30.34  137.19510  37.47200  11.908  1.8 2021071308423035
2021  7 13 13 24 24.63  137.25810  37.48740  14.853  1.0 2021071313242467
2021  7 13 15 58 46.01  137.24091  37.51670  13.480  1.2 2021071315584588
2021  7 13 16 39 30.81  137.24921  37.51170  13.842  1.1 2021071316393104
2021  7 13 19  1 52.92  137.23340  37.51440  12.847  1.2 2021071319015298
2021  7 13 19 16  8.68  137.22479  37.50610  13.182  1.2 2021071319160874
2021  7 14  1 25 12.67  137.21359  37.51580  12.438  1.0 2021071401251266
2021  7 14  4 39 54.22  137.45560  37.64480  12.596  1.2 2021071404395409
2021  7 14 11 46 40.29  137.23340  37.51140  13.244  1.0 2021071411464013
2021  7 14 13 13 10.38  137.20020  37.47240  12.098  1.6 2021071413131039
2021  7 14 13 13 28.22  137.20090  37.47230  12.098  2.3 2021071413132821
2021  7 14 14 43  6.67  137.20030  37.47300  12.021  1.1 2021071414430664
2021  7 14 19 41 29.88  137.28560  37.49270   7.789  1.0 2021071419412973
2021  7 14 21  2 25.88  137.20070  37.47240  12.106  1.6 2021071421022586
2021  7 14 21  3 54.64  137.20090  37.47250  12.092  1.2 2021071421035461
2021  7 14 23  9 30.04  137.24190  37.51620  13.560  1.2 2021071423092993
2021  7 15  2 56 57.86  137.21680  37.51560  12.727  2.3 2021071502565792
2021  7 15  3 22 54.29  137.23840  37.51690  13.436  1.0 2021071503225427
2021  7 15  4 57 49.29  137.24950  37.47560   8.936  1.2 2021071504574929
2021  7 15  6 52 55.10  137.20000  37.47210  12.129  2.8 2021071506525514
2021  7 15  9 27 51.71  137.23770  37.51180  13.284  1.2 2021071509275163
2021  7 15 19 45 17.44  137.20180  37.47190  12.017  2.7 2021071519451745
2021  7 15 20 20 45.94  137.24139  37.51030  13.536  1.4 2021071520204587
2021  7 16  5 23 27.68  137.15540  37.45250  11.692  1.4 2021071605232765
2021  7 16  5 31  2.78  137.22810  37.50850  13.237  1.0 2021071605310285
2021  7 16  8 18 48.36  137.24989  37.51420  13.867  1.4 2021071608184832
2021  7 16 10 43 32.11  137.25120  37.51460  13.921  1.2 2021071610433199
2021  7 16 10 43 54.66  137.25140  37.51470  13.938  1.0 2021071610435464
2021  7 16 10 48 50.16  137.25120  37.51130  13.898  1.0 2021071610485007
2021  7 16 11 42  6.76  137.25020  37.51010  13.917  1.0 2021071611420674
2021  7 16 13 25 44.70  137.25281  37.51030  14.180  1.2 2021071613254460
2021  7 16 14  1 35.75  137.22150  37.50150  13.207  1.6 2021071614013576
2021  7 16 15 31 31.94  137.30100  37.50510  11.511  1.2 2021071615313180
2021  7 16 19 55 11.12  137.18491  37.46270  12.080  2.1 2021071619551116
2021  7 16 20  4 27.20  137.18539  37.46190  12.171  1.5 2021071620042722
2021  7 16 20 12 23.82  137.18570  37.46130  12.199  1.8 2021071620122386
2021  7 16 20 15 48.02  137.18440  37.46100  12.225  1.0 2021071620154805
2021  7 16 20 17 13.16  137.18449  37.46180  12.161  1.5 2021071620171317
2021  7 16 20 41  5.60  137.21590  37.51840  12.594  1.1 2021071620410553
2021  7 17  0 55  9.82  137.23689  37.51140  12.793  1.0 2021071700550969
2021  7 17  2 43 25.56  137.23660  37.51180  12.886  1.1 2021071702432548
2021  7 17  4 13 30.42  137.31551  37.51800  13.137  1.2 2021071704133021
2021  7 17 14 35 54.66  137.24330  37.51610  13.337  1.1 2021071714355458
2021  7 17 17 45 46.20  137.37380  37.69130  13.804  1.4 2021071717454616
2021  7 17 19 25 32.96  137.22520  37.51150  13.058  1.2 2021071719253292
2021  7 18  3 17 22.30  137.18961  37.46170  12.384  1.2 2021071803172226
2021  7 18  3 17 33.59  137.16980  37.46150  11.795  1.3 2021071803173351
2021  7 18  5 45 29.89  137.20210  37.47290  12.071  2.2 2021071805452990
2021  7 18  5 59 29.32  137.20239  37.47300  12.113  2.0 2021071805592932
2021  7 18  6 13 37.67  137.18800  37.46320  12.134  1.0 2021071806133769
2021  7 18  6 33 41.32  137.24831  37.51160  13.817  1.1 2021071806334128
2021  7 18 13  3 44.43  137.18600  37.46400  12.191  1.3 2021071813034442
2021  7 18 17 41  3.18  137.25700  37.51860  13.304  1.1 2021071817410322
2021  7 18 18 13 48.26  137.16789  37.46460  11.828  1.8 2021071818134829
2021  7 19  7 51  1.22  137.25340  37.51120  14.063  1.1 2021071907510117
2021  7 19 14  1 49.97  137.22000  37.51480  12.791  1.1 2021071914014983
2021  7 19 16  0  0.58  137.24730  37.51310  13.790  1.9 2021071916000050
2021  7 19 17  1 21.96  137.21989  37.51590  12.783  1.2 2021071917012192
2021  7 20  3 24 48.52  137.23640  37.51100  12.785  1.3 2021072003244848
2021  7 20 12 24  2.23  137.24519  37.51370  13.684  1.3 2021072012240213
2021  7 20 13 40 33.07  137.25290  37.51440  13.902  1.0 2021072013403287
2021  7 20 14 14  2.27  137.24631  37.51400  13.735  1.5 2021072014140217
2021  7 20 14 28  8.81  137.25310  37.51390  13.968  1.2 2021072014280870
2021  7 20 15  6 39.42  137.24880  37.51070  13.874  1.6 2021072015063934
2021  7 20 15 17 48.97  137.24910  37.51120  13.855  1.6 2021072015174894
2021  7 20 15 25  0.83  137.23860  37.51640  13.424  1.1 2021072015250068
2021  7 20 15 33 37.39  137.23469  37.51010  12.820  1.4 2021072015333731
2021  7 20 17 36 12.68  137.23511  37.51020  12.860  1.3 2021072017361272
2021  7 20 17 51 10.56  137.25040  37.51090  13.928  1.9 2021072017511055
2021  7 20 17 51 31.76  137.25101  37.51190  14.068  1.0 2021072017513186
2021  7 20 19 40 27.50  137.25079  37.51020  13.871  1.3 2021072019402734
2021  7 20 21 59 11.48  137.25200  37.50990  11.435  1.1 2021072021591130
2021  7 20 21 59 51.54  137.24350  37.51200  13.636  1.3 2021072021595158
2021  7 20 22 11 12.52  137.24350  37.51200  13.622  1.0 2021072022111246
2021  7 20 22 11 21.48  137.24451  37.51200  13.646  1.2 2021072022112135
2021  7 20 22 16 37.44  137.24390  37.51130  13.677  1.1 2021072022163734
2021  7 20 23 32 14.68  137.24550  37.51130  13.704  1.2 2021072023321454
2021  7 21  6 21 25.57  137.18510  37.45620  12.729  1.1 2021072106212563
2021  7 21  6 51 32.26  137.24780  37.51200  13.779  1.1 2021072106513218
2021  7 21  7 43 55.81  137.25191  37.51350  13.955  1.0 2021072107435596
2021  7 21  9 21  1.09  137.18870  37.46390  11.795  2.7 2021072109210114
2021  7 21  9 22 11.47  137.18990  37.46450  11.890  1.0 2021072109221150
2021  7 21  9 38 37.22  137.18961  37.46410  11.900  1.1 2021072109383723
2021  7 21 13 17 48.58  137.19200  37.46630  12.117  1.1 2021072113174855
2021  7 21 13 18  3.27  137.19170  37.46670  12.143  1.5 2021072113180328
2021  7 21 13 20 17.09  137.19200  37.46700  12.050  1.5 2021072113201707
2021  7 21 13 28 29.28  137.31500  37.51640  13.159  1.4 2021072113282915
2021  7 21 16  5  0.30  137.25349  37.51210  13.995  1.2 2021072116050027
2021  7 21 16 28 40.39  137.23280  37.51590  12.776  1.4 2021072116284038
2021  7 21 19 24 59.72  137.19189  37.46680  12.033  1.1 2021072119245972
2021  7 21 19 26 15.60  137.22610  37.49770  13.338  1.1 2021072119261560
2021  7 21 23  8  1.88  137.23621  37.49490  10.947  1.0 2021072123080156
2021  7 22 10 49 37.61  137.22479  37.51530  12.915  1.0 2021072210493746
2021  7 22 22  8 27.08  137.17290  37.44500  12.613  1.9 2021072222082714
2021  7 23  1 14  6.05  137.21860  37.50070  12.607  1.1 2021072301140601
2021  7 23  2 54  4.06  137.21890  37.50060  12.621  1.6 2021072302540407
2021  7 23  4 13 35.57  137.26160  37.51470  14.225  1.0 2021072304133552
2021  7 23  9  9 38.97  137.28400  37.49110   7.909  1.1 2021072309093890
2021  7 23  9 43 34.37  137.21400  37.51580  12.491  1.3 2021072309433429
2021  7 23 11 55  4.25  137.18870  37.46350  11.759  1.5 2021072311550426
2021  7 23 13 11 32.02  137.30200  37.49980  12.099  1.0 2021072313113205
2021  7 23 13 12 50.21  137.30200  37.50190  12.175  1.3 2021072313125018
2021  7 23 13 27  1.24  137.30341  37.50150  12.222  1.3 2021072313270121
2021  7 23 15 15 45.06  137.21060  37.50320  12.687  1.3 2021072315154507
2021  7 23 16  0 19.18  137.21021  37.50330  12.701  3.1 2021072316001924
2021  7 23 18 36 52.52  137.24220  37.51630  13.520  1.1 2021072318365240
2021  7 23 22 30  7.16  137.21851  37.50640  12.799  1.4 2021072322300717
2021  7 23 23 26  6.92  137.22810  37.51480  13.084  1.0 2021072323260681
2021  7 24  1 35 51.97  137.21260  37.50380  12.616  1.9 2021072401355208
2021  7 24  4 47 36.97  137.22810  37.51380  13.042  1.8 2021072404473695
2021  7 24  5 18 22.61  137.22690  37.51460  13.031  1.2 2021072405182241
2021  7 24 10  3 33.36  137.19150  37.46840  12.061  1.0 2021072410033330
2021  7 24 12 37 32.42  137.21181  37.50230  12.744  1.3 2021072412373242
2021  7 24 15  1 16.07  137.19209  37.47260  12.437  1.0 2021072415011612
2021  7 24 17  0  5.16  137.24400  37.50870  13.256  1.0 2021072417000518
2021  7 24 18 35 11.54  137.21440  37.49860  12.828  1.0 2021072418351148
2021  7 24 20 10 46.04  137.26550  37.50520  12.194  1.4 2021072420104601
2021  7 24 20 15 26.36  137.20799  37.49680  12.224  1.0 2021072420152631
2021  7 24 20 24 51.86  137.19031  37.46620  12.204  2.9 2021072420245193
2021  7 24 20 26 18.80  137.19080  37.46690  12.116  1.0 2021072420261879
2021  7 24 20 44 16.64  137.18780  37.46540  12.288  1.3 2021072420441660
2021  7 24 20 44 44.06  137.18829  37.46470  12.292  1.2 2021072420444404
2021  7 24 20 51 31.80  137.19150  37.46460  12.230  1.3 2021072420513171
2021  7 24 21  3 37.96  137.25520  37.51720  12.973  1.3 2021072421033783
2021  7 24 21  4  2.88  137.18800  37.46570  12.268  1.3 2021072421040286
2021  7 24 21 39 35.96  137.18860  37.46580  12.212  1.1 2021072421393600
2021  7 24 21 45 55.40  137.18820  37.46610  12.301  1.0 2021072421455530
2021  7 24 21 54 35.00  137.18950  37.46710  12.253  1.3 2021072421543498
2021  7 24 23 18  7.00  137.19341  37.46710  11.936  1.2 2021072423180688
2021  7 25  1 12  4.28  137.18919  37.46690  12.209  1.9 2021072501120431
2021  7 25  3 23  6.03  137.18860  37.46410  12.300  1.1 2021072503230606
2021  7 25 14 41 36.53  137.31799  37.51730  13.127  1.0 2021072514413639
2021  7 25 15 44 15.17  137.22330  37.51450  12.878  1.4 2021072515441512
2021  7 25 19 10 40.58  137.22479  37.49790  13.441  2.1 2021072519104062
2021  7 25 21 24 57.16  137.19290  37.46690  11.935  1.4 2021072521245710
2021  7 25 21 26 25.84  137.19341  37.46690  11.813  1.0 2021072521262575
2021  7 25 21 29 52.12  137.19350  37.46670  11.817  1.2 2021072521295207
2021  7 25 21 33  3.28  137.21761  37.50040  12.470  1.0 2021072521330322
2021  7 25 21 49 42.78  137.19310  37.46670  11.825  2.1 2021072521494279
2021  7 26  1 19  0.75  137.25670  37.51480  13.530  1.0 2021072601190081
2021  7 26  6 49 59.55  137.18790  37.46230  12.317  1.1 2021072606495949
2021  7 26 21 20 55.54  137.20940  37.50480  12.580  2.7 2021072621205560
2021  7 26 21 23 29.46  137.20990  37.50570  12.520  1.9 2021072621232947
2021  7 27  1 34 31.39  137.30280  37.51220  13.588  1.0 2021072701343127
2021  7 27  9  0 10.83  137.17900  37.46080  12.211  1.0 2021072709001087
2021  7 27 14 27 55.58  137.19980  37.47130  11.982  1.2 2021072714275562
2021  7 27 14 40 31.01  137.20050  37.47150  12.099  1.9 2021072714403100
2021  7 27 14 43 33.05  137.20020  37.47170  12.025  1.3 2021072714433308
2021  7 27 15  0 32.89  137.19960  37.47120  12.033  1.1 2021072715003292
2021  7 27 15  2 35.15  137.25320  37.51120  13.990  1.3 2021072715023505
2021  7 27 16  2 41.76  137.25110  37.51200  13.868  1.0 2021072716024164
2021  7 27 16  7 51.92  137.20039  37.47190  12.056  1.2 2021072716075194
2021  7 28  7 21 40.56  137.16029  37.45260  11.811  1.1 2021072807214046
2021  7 28 11 43 50.71  137.22890  37.50890  13.263  1.0 2021072811435050
2021  7 28 12 10 55.21  137.22700  37.50170  12.790  1.7 2021072812105530
2021  7 28 13 18  3.35  137.31509  37.51760  13.154  1.5 2021072813180314
2021  7 28 13 45 59.41  137.18851  37.46290  12.324  1.3 2021072813455948
2021  7 28 14 39 49.48  137.24291  37.51300  13.630  1.4 2021072814394943
2021  7 28 21 20 11.56  137.24780  37.50960  13.145  1.5 2021072821201145
2021  7 29  5 18 36.09  137.19060  37.46760  12.122  1.0 2021072905183609
2021  7 29 10 34 30.77  137.25169  37.51150  14.002  1.0 2021072910343097
2021  7 29 10 40  2.98  137.21040  37.49560  12.347  1.4 2021072910400297
2021  7 29 14  8 45.03  137.25560  37.51030  14.117  1.0 2021072914084517
2021  7 29 14 35 55.99  137.24271  37.51540  13.638  1.4 2021072914355591
2021  7 29 14 50 11.55  137.22690  37.51400  13.044  1.5 2021072914501150
2021  7 29 16 53  1.67  137.26100  37.50680  11.483  1.4 2021072916530167
2021  7 29 17 17 34.04  137.24530  37.51370  13.730  1.0 2021072917173399
2021  7 29 17 35 31.60  137.24950  37.51080  13.894  1.3 2021072917353148
2021  7 29 17 39 36.80  137.24651  37.51350  13.751  1.2 2021072917393663
2021  7 29 18 26 32.28  137.26750  37.50560  12.255  1.4 2021072918263211
2021  7 30  2 17 26.39  137.22591  37.51580  12.986  1.4 2021073002172632
2021  7 30  2 51 24.60  137.22501  37.51640  12.907  1.1 2021073002512452
2021  7 30 17 48 18.20  137.22951  37.49720  13.058  1.1 2021073017481816
2021  7 30 21 32 19.60  137.24570  37.51300  13.717  1.0 2021073021321962
2021  7 30 22 24 10.14  137.22009  37.50320  13.171  1.0 2021073022241020
2021  7 30 22 42  4.20  137.25150  37.51120  13.589  1.0 2021073022420425
2021  7 31  4  3 47.38  137.24589  37.51410  13.757  1.0 2021073104034731
2021  7 31 10 32 39.96  137.23370  37.51980  12.707  1.3 2021073110323984
2021  7 31 11  1 15.07  137.21111  37.49640  12.262  1.4 2021073111011513
2021  7 31 14 22 29.09  137.19090  37.46650  12.145  1.2 2021073114222904
2021  7 31 16 46 53.40  137.25011  37.51220  13.740  1.0 2021073116465341
2021  7 31 19 13 14.08  137.19530  37.46200  12.638  1.1 2021073119131436
2021  7 31 20 21 44.58  137.19510  37.46230  12.602  1.3 2021073120214462
2021  8  1  8 31 48.10  137.24690  37.51320  13.759  1.2 2021080108314800
2021  8  1 11 35  6.82  137.22530  37.50150  12.727  2.7 2021080111350690
2021  8  1 12 26 39.25  137.22450  37.50060  12.817  1.2 2021080112263917
2021  8  1 14  4  9.11  137.22330  37.51580  12.843  1.1 2021080114040908
2021  8  1 19 48 25.72  137.29919  37.50230  11.915  2.2 2021080119482576
2021  8  1 21 47 17.12  137.16950  37.46200  11.715  1.0 2021080121471716
2021  8  1 23 12 59.40  137.25150  37.51190  13.920  1.1 2021080123125932
2021  8  2  0 54  1.92  137.21370  37.49610  12.340  1.7 2021080200540193
2021  8  2  1  1 30.52  137.30000  37.50230  11.883  1.1 2021080201013045
2021  8  2  6  0 16.88  137.21910  37.49980  12.639  1.3 2021080206001686
2021  8  2 10 15 13.67  137.21400  37.50290  12.397  1.4 2021080210151364
2021  8  2 10 40 35.50  137.21851  37.50040  12.616  1.1 2021080210403559
2021  8  2 14 19 12.20  137.19910  37.47170  12.076  1.3 2021080214191225
2021  8  2 15 36  1.02  137.21500  37.49660  12.388  1.9 2021080215360104
2021  8  2 16 15 50.45  137.21471  37.49600  12.440  1.2 2021080216155039
2021  8  2 16 16 37.71  137.21420  37.49600  12.362  1.4 2021080216163771
2021  8  2 18 40 38.94  137.22729  37.51660  12.352  1.3 2021080218403899
2021  8  2 18 42  3.94  137.22771  37.51650  12.403  1.3 2021080218420401
2021  8  2 18 42 53.78  137.22780  37.51460  12.091  1.0 2021080218425360
2021  8  2 19  7  6.98  137.16780  37.46460  11.732  1.0 2021080219070708
2021  8  2 21  3 10.88  137.20100  37.47100  11.968  1.0 2021080221031085
2021  8  2 21 30 24.78  137.24820  37.51160  13.829  1.1 2021080221302463
2021  8  2 21 32 22.18  137.24880  37.51720  13.240  1.0 2021080221322214
2021  8  2 21 39  1.64  137.24750  37.51140  13.787  1.3 2021080221390153
2021  8  2 21 41 34.72  137.21770  37.50060  12.573  1.0 2021080221413445
2021  8  2 21 56 49.28  137.24890  37.51730  13.220  1.3 2021080221564919
2021  8  2 22 54 27.48  137.24170  37.46230  16.289  1.1 2021080222542745
2021  8  3  0 19 43.26  137.25760  37.63600  15.497  1.4 2021080300194314
2021  8  3  0 29  4.91  137.18930  37.46580  12.234  1.0 2021080300290486
2021  8  3  1 24 55.52  137.16991  37.44570  12.813  1.0 2021080301245554
2021  8  3  1 27 40.49  137.23830  37.43360  17.369  1.0 2021080301274059
2021  8  3  2  4 34.92  137.23599  37.43240  16.711  1.3 2021080302043498
2021  8  3  2  4 36.07  137.23720  37.43520  17.164  1.6 2021080302043608
2021  8  3  6 37 58.19  137.20300  37.47240  11.932  1.6 2021080306375815
2021  8  3 12 10 38.63  137.21490  37.51900  12.395  1.0 2021080312103860
2021  8  3 13 31 26.90  137.19850  37.47010  12.583  1.0 2021080313312690
2021  8  3 15  6  9.35  137.18590  37.45660  12.731  1.4 2021080315060941
2021  8  3 15 59 45.51  137.24420  37.50820  13.247  1.1 2021080315594548
2021  8  3 17  3 49.72  137.20180  37.47170  12.006  1.1 2021080317034978
2021  8  3 18 24 10.56  137.21820  37.50670  12.773  2.9 2021080318241062
2021  8  4  2 21  7.02  137.22870  37.51070  13.304  1.3 2021080402210697
2021  8  4  5 48 45.85  137.25380  37.50800  11.484  1.2 2021080405484569
2021  8  4  9 38 51.02  137.23711  37.51730  12.971  2.3 2021080409385105
2021  8  4 13 58 24.73  137.21980  37.50200  12.633  1.2 2021080413582471
2021  8  4 18 36 57.72  137.23700  37.61530   7.314  1.3 2021080418365754
2021  8  4 18 52  7.06  137.23370  37.51730  12.757  1.4 2021080418520699
2021  8  4 22 13 11.04  137.18140  37.45900  12.300  3.6 2021080422131120
2021  8  4 22 35 47.80  137.17960  37.46030  12.426  1.1 2021080422354785
2021  8  4 22 40 39.00  137.18930  37.46080  12.356  1.5 2021080422403909
2021  8  5  0  7 10.93  137.17120  37.45920  12.324  1.1 2021080500071096
2021  8  5  2 47 10.27  137.17940  37.46180  12.323  1.2 2021080502471031
2021  8  5  5 15 36.63  137.18350  37.45580  12.666  1.1 2021080505153667
2021  8  5  5 27 49.76  137.24730  37.50950  13.197  2.2 2021080505274972
2021  8  5  6 15 23.55  137.23680  37.51160  12.869  1.4 2021080506152339
2021  8  5  6 59 19.21  137.24020  37.51490  13.502  1.6 2021080506591914
2021  8  5 10 19 44.71  137.30190  37.50460  12.544  1.7 2021080510194458
2021  8  5 10 22 21.60  137.24040  37.51610  13.494  1.4 2021080510222144
2021  8  5 10 23 23.18  137.24010  37.51570  13.470  1.3 2021080510232304
2021  8  5 10 26 42.53  137.24091  37.51620  13.575  1.0 2021080510264262
2021  8  5 10 29 23.00  137.23910  37.51590  13.473  1.1 2021080510292271
2021  8  5 11 15 30.35  137.15570  37.45310  11.726  1.7 2021080511153042
2021  8  5 11 40 48.73  137.15660  37.45280  11.744  1.0 2021080511404867
2021  8  5 13 44 48.44  137.24240  37.51610  13.708  1.2 2021080513444873
2021  8  5 22 59 58.58  137.25600  37.51510  13.453  1.0 2021080522595840
2021  8  6  2  3 18.16  137.23850  37.51660  13.413  1.3 2021080602031798
2021  8  6  2 23  3.59  137.22560  37.51700  12.842  1.0 2021080602230350
2021  8  6  2 23 38.87  137.22510  37.51690  12.849  1.2 2021080602233886
2021  8  6  3  1 51.22  137.22700  37.51530  13.009  1.1 2021080603015108
2021  8  6  4 10 18.35  137.17880  37.46180  12.259  1.0 2021080604101841
2021  8  6  4 30 27.82  137.23900  37.51700  13.467  1.3 2021080604302769
2021  8  6  5  7  7.24  137.32030  37.52060  13.162  1.5 2021080605070718
2021  8  6  6  3  0.66  137.24100  37.51630  13.536  1.6 2021080606030066
2021  8  6  6 43  1.11  137.23219  37.51340  13.258  1.7 2021080606430114
2021  8  6  8 52  3.43  137.22180  37.49740  12.698  1.1 2021080608520336
2021  8  6  9 14 37.83  137.22301  37.49760  12.735  1.8 2021080609143782
2021  8  6  9 37 43.52  137.22321  37.49820  12.737  1.7 2021080609374355
2021  8  6 10 57 36.90  137.24930  37.50980  13.116  1.0 2021080610573673
2021  8  6 15 32 19.03  137.22850  37.50740  13.165  1.1 2021080615321897
2021  8  6 16 11  1.97  137.23290  37.50340  13.030  1.0 2021080616110183
2021  8  6 16 25 30.74  137.21381  37.49630  12.380  1.2 2021080616253074
2021  8  6 20 53 23.12  137.24860  37.51070  13.864  1.5 2021080620532305
2021  8  6 21 35 21.60  137.22009  37.50700  12.878  1.4 2021080621352164
2021  8  7  5 10 24.43  137.25140  37.51380  13.907  1.0 2021080705102428
2021  8  7 14 37 47.35  137.19900  37.46380  12.064  1.1 2021080714374736
2021  8  7 15 59 22.92  137.21919  37.51480  12.798  2.4 2021080715592293
2021  8  7 16  0 21.24  137.22000  37.51410  12.859  1.4 2021080716002122
2021  8  7 16 11 56.42  137.21930  37.51400  12.806  1.2 2021080716115638
2021  8  7 16 42 44.02  137.21980  37.51510  12.796  1.2 2021080716424396
2021  8  7 17 41  7.16  137.15500  37.45650  11.412  1.4 2021080717410728
2021  8  7 18 50  1.34  137.20210  37.47280  12.103  2.3 2021080718500136
2021  8  7 18 50 51.14  137.21260  37.49500  12.363  1.3 2021080718505112
2021  8  7 19 26 10.44  137.20090  37.47250  12.079  1.4 2021080719261040
2021  8  7 20  0 21.12  137.20090  37.47250  12.098  1.6 2021080720002105
2021  8  7 20 22 49.12  137.21600  37.51560  12.706  1.1 2021080720224901
2021  8  7 23 55  3.44  137.20270  37.47300  12.077  1.3 2021080723550331
2021  8  8  1 20 55.77  137.18280  37.45810  12.474  1.4 2021080801205578
2021  8  8  1 30 48.38  137.21699  37.51280  12.754  1.7 2021080801304838
2021  8  8  1 34 36.05  137.21730  37.51240  12.791  1.8 2021080801343604
2021  8  8  1 42 52.12  137.21690  37.51290  12.749  2.9 2021080801425221
2021  8  8  2 17 13.75  137.21780  37.51550  12.732  2.0 2021080802171376
2021  8  8  2 25 51.08  137.22031  37.51130  12.934  1.3 2021080802255101
2021  8  8  6 17 19.10  137.18120  37.45830  12.396  1.0 2021080806171922
2021  8  8  7  4 31.20  137.31990  37.52050  13.172  1.3 2021080807043124
2021  8  8  7  6 28.32  137.25450  37.51410  13.356  1.3 2021080807062812
2021  8  8  8 30 25.78  137.21840  37.51650  12.718  2.0 2021080808302578
2021  8  8  8 37 50.67  137.21910  37.51680  12.684  1.3 2021080808375048
2021  8  8  8 48 44.39  137.21851  37.51710  12.657  1.5 2021080808484434
2021  8  8  9 41 45.50  137.21840  37.51730  12.713  1.6 2021080809414541
2021  8  8 12 40 24.75  137.15511  37.45640  11.431  1.0 2021080812402462
2021  8  8 17 14 29.48  137.22910  37.49680  13.004  1.4 2021080817142945
2021  8  8 17 58 18.60  137.17990  37.45910  12.427  1.3 2021080817581864
2021  8  8 20  7 25.58  137.21941  37.51680  12.714  1.9 2021080820072556
2021  8  8 20 31 46.60  137.22040  37.51660  12.733  1.2 2021080820314653
2021  8  8 23  6 59.22  137.24451  37.51040  13.729  1.2 2021080823065919
2021  8  8 23 15  0.24  137.24460  37.51100  13.747  1.1 2021080823150005
2021  8  9  0 22 35.84  137.25571  37.51820  13.326  1.0 2021080900223575
2021  8  9  0 43 28.26  137.27721  37.45940  13.878  1.1 2021080900432848
2021  8  9  1 25 16.31  137.23300  37.50030  13.121  1.4 2021080901251611
2021  8  9  2 25 26.72  137.18730  37.46000  12.563  1.2 2021080902252662
2021  8  9  2 39 22.60  137.22240  37.49870  13.281  1.4 2021080902392257
2021  8  9  8 16 52.44  137.25250  37.51370  13.921  1.5 2021080908165238
2021  8  9 12 11  8.57  137.25240  37.51120  13.758  1.3 2021080912110824
2021  8  9 14  4  3.26  137.25140  37.51240  13.817  1.3 2021080914040329
2021  8  9 14 17 53.67  137.18111  37.46070  11.722  1.6 2021080914175376
2021  8  9 16 57 48.22  137.25310  37.51370  13.918  1.3 2021080916574840
2021  8  9 16 58 55.21  137.25349  37.51400  13.923  1.6 2021080916585508
2021  8  9 19 42 31.16  137.24429  37.51120  13.745  1.3 2021080919423123
2021  8  9 19 52 46.78  137.24960  37.51180  13.833  1.3 2021080919524676
2021  8 10  1 35 26.95  137.15830  37.45350  11.862  1.7 2021081001352692
2021  8 10  2  3 21.21  137.31450  37.51660  13.124  2.0 2021081002032104
2021  8 10  2 38 12.31  137.31380  37.51680  13.154  1.2 2021081002381237
2021  8 10  4  4 12.97  137.24840  37.51010  13.215  1.5 2021081004041299
2021  8 10  4  6  7.04  137.24921  37.51030  13.170  1.3 2021081004060697
2021  8 10 12 13  1.89  137.31380  37.51710  13.172  1.4 2021081012130198
2021  8 10 17 18 22.04  137.25000  37.51490  13.935  1.5 2021081017182214
2021  8 10 18 33 57.52  137.17950  37.46150  12.345  1.0 2021081018335762
2021  8 11  0 53 46.35  137.21970  37.51500  12.788  1.1 2021081100534642
2021  8 11  2  5 43.66  137.24850  37.51440  13.729  1.5 2021081102054362
2021  8 11  2 28 34.29  137.25501  37.51390  14.502  1.3 2021081102283469
2021  8 11  8 56 10.65  137.25610  37.51000  14.226  1.0 2021081108561056
2021  8 11  9 40 56.22  137.25169  37.51520  14.017  1.4 2021081109405655
2021  8 11  9 41 57.83  137.18221  37.45500  12.477  1.3 2021081109415771
2021  8 11  9 45 35.25  137.25310  37.51210  13.684  1.2 2021081109453570
2021  8 11 14 27  5.30  137.25900  37.51770  13.530  1.0 2021081114270531
2021  8 11 14 37 34.60  137.23241  37.50970  10.452  1.1 2021081114373506
2021  8 11 14 39 47.06  137.24060  37.51090  13.432  1.1 2021081114394708
2021  8 11 15 31 25.89  137.26080  37.51330  13.981  1.1 2021081115312569
2021  8 11 16 10  7.09  137.16490  37.46420  13.912  1.1 2021081116100708
2021  8 11 17 32 43.40  137.18339  37.45550  12.561  1.4 2021081117324350
2021  8 11 17 43  0.96  137.18840  37.46910  12.201  3.0 2021081117430101
2021  8 11 17 48 30.14  137.18690  37.46820  12.088  1.4 2021081117483010
2021  8 11 18 14  2.88  137.18350  37.45520  12.704  1.8 2021081118140286
2021  8 11 21 38 22.18  137.26030  37.51100  13.635  1.2 2021081121382246
2021  8 11 21 39 42.36  137.19060  37.46850  12.271  1.1 2021081121394235
2021  8 11 22 26 37.12  137.18179  37.46380  12.336  1.7 2021081122263713
2021  8 11 22 27 26.40  137.18221  37.46400  12.379  1.3 2021081122272652
2021  8 11 23  5 30.96  137.22900  37.46990  16.966  1.0 2021081123053112
2021  8 12  1 44 58.53  137.19119  37.46880  12.314  1.5 2021081201445852
2021  8 12  1 52 31.01  137.19031  37.46930  12.389  1.1 2021081201523093
2021  8 12  1 54 54.98  137.19130  37.46740  12.262  1.3 2021081201545497
2021  8 12  1 59 55.14  137.19220  37.46840  12.341  1.5 2021081201595507
2021  8 12  2  8 54.54  137.18770  37.46760  12.068  1.3 2021081202085445
2021  8 12  3 10 58.97  137.18080  37.45580  12.163  1.0 2021081203105888
2021  8 12  5 52 34.83  137.25000  37.51300  13.902  1.5 2021081205523457
2021  8 12  6 22  3.60  137.21750  37.50480  12.766  1.0 2021081206220363
2021  8 12  9 47 15.31  137.24831  37.51060  13.847  1.2 2021081209471514
2021  8 12 11 10 25.97  137.21091  37.51290  12.515  1.5 2021081211102586
2021  8 12 12 29 53.55  137.24210  37.50990  13.604  1.3 2021081212295359
2021  8 12 12 51 33.95  137.18350  37.46270  11.747  1.1 2021081212513390
2021  8 12 14 23  4.30  137.24620  37.51440  13.702  1.3 2021081214230422
2021  8 12 20 26 16.92  137.18069  37.45600  12.277  1.1 2021081220261701
2021  8 12 21 44 27.24  137.24950  37.51170  13.830  1.1 2021081221442711
2021  8 13  0  1  3.50  137.23109  37.49640  13.090  1.0 2021081300010352
2021  8 13  1 41 46.49  137.21860  37.50040  12.537  1.2 2021081301414643
2021  8 13  2 29 27.96  137.17920  37.44410  12.754  1.3 2021081302292787
2021  8 13  2 31 17.11  137.24370  37.51340  13.658  1.0 2021081302311714
2021  8 13  5  4 37.21  137.24640  37.51350  13.412  1.0 2021081305043731
2021  8 13  6 12  9.10  137.24831  37.51170  13.806  1.3 2021081306120902
2021  8 13  6 56 10.33  137.23120  37.46830  17.508  1.3 2021081306561020
2021  8 13 15  5 45.10  137.18941  37.46980  12.208  1.3 2021081315054506
2021  8 13 16 50 57.75  137.21840  37.51770  12.688  3.2 2021081316505788
2021  8 13 16 51 39.96  137.21699  37.51770  12.680  2.0 2021081316513995
2021  8 13 16 53 53.28  137.22040  37.51580  12.780  1.1 2021081316535317
2021  8 13 17 21 31.76  137.22020  37.51590  12.784  1.1 2021081317213156
2021  8 13 18 13 34.44  137.24899  37.51500  13.671  1.0 2021081318133435
2021  8 13 18 41 34.44  137.21880  37.51590  12.674  1.0 2021081318413439
2021  8 13 19 20 53.08  137.21730  37.51660  12.695  1.1 2021081319205275
2021  8 13 19 30 15.60  137.19180  37.46850  11.929  3.5 2021081319301568
2021  8 13 19 33 35.00  137.19270  37.46930  11.916  1.2 2021081319333482
2021  8 13 19 42 58.28  137.19270  37.46830  11.997  1.3 2021081319425827
2021  8 13 20 18 59.32  137.32111  37.52070  13.146  1.1 2021081320185924
2021  8 13 20 27 16.60  137.18910  37.46710  12.139  1.3 2021081320271668
2021  8 13 20 39 21.44  137.19330  37.46560  11.931  1.2 2021081320392153
2021  8 13 20 46 57.10  137.18870  37.46630  12.015  3.1 2021081320465718
2021  8 13 20 49 33.36  137.19189  37.46910  12.055  1.4 2021081320493327
2021  8 13 20 49 43.32  137.18950  37.46540  11.957  1.1 2021081320494332
2021  8 13 20 52 28.16  137.19060  37.46620  12.118  1.0 2021081320522818
2021  8 13 20 55 51.04  137.18800  37.46470  11.958  1.5 2021081320555098
2021  8 13 21  7  9.48  137.19380  37.46830  12.099  1.6 2021081321070952
2021  8 13 21 20 28.62  137.21899  37.51820  12.580  1.1 2021081321202858
2021  8 13 21 43 22.70  137.19080  37.47370  13.268  1.1 2021081321432277
2021  8 13 21 45 21.82  137.24510  37.51420  13.730  1.1 2021081321452177
2021  8 14  0 20 13.37  137.19440  37.46880  12.048  1.2 2021081400201334
2021  8 14  1  1 57.78  137.19450  37.46930  12.014  1.1 2021081401015772
2021  8 14  2  7 54.28  137.21629  37.50490  12.725  1.3 2021081402075421
2021  8 14  3 56 50.79  137.26080  37.51710  13.509  1.1 2021081403565071
2021  8 14  6 43 22.75  137.19080  37.46520  12.286  1.1 2021081406432273
2021  8 14  8  8 33.37  137.19560  37.46660  12.226  2.0 2021081408083338
2021  8 14  8 18 20.84  137.23860  37.51140  13.503  1.4 2021081408182075
2021  8 14 12 10 32.11  137.19569  37.46710  12.192  1.6 2021081412103206
2021  8 14 12 44  7.84  137.22810  37.50910  13.247  1.1 2021081412440788
2021  8 14 16 50 40.93  137.24970  37.51010  13.132  1.5 2021081416504090
2021  8 14 19 28  9.92  137.32581  37.59780   7.238  1.6 2021081419280996
2021  8 14 21 51 14.80  137.25110  37.51910  12.877  1.2 2021081421511474
2021  8 14 22 29 10.44  137.25211  37.51370  13.971  1.0 2021081422291040
2021  8 14 22 38  6.88  137.22031  37.50800  12.962  4.2 2021081422380703
2021  8 14 22 41  0.52  137.22121  37.51490  12.809  1.1 2021081422410047
2021  8 14 23 18 38.88  137.19760  37.46680  12.179  1.3 2021081423183882
2021  8 14 23 57 12.04  137.19720  37.46690  12.236  1.4 2021081423571200
2021  8 15  2 39 13.19  137.22090  37.51190  12.971  1.0 2021081502391311
2021  8 15  3  1 52.56  137.22180  37.51230  12.887  2.3 2021081503015259
2021  8 15  3 54 14.18  137.22130  37.51140  12.986  1.1 2021081503541422
2021  8 15  6 35 34.17  137.18640  37.46180  12.308  1.1 2021081506353417
2021  8 15  6 37 58.87  137.18739  37.46220  12.305  1.4 2021081506375881
2021  8 15  6 43  1.79  137.18750  37.46160  12.371  1.3 2021081506430169
2021  8 15  9 16 34.68  137.19231  37.46610  12.049  1.6 2021081509163464
2021  8 15  9 47 14.15  137.18930  37.46950  12.276  1.0 2021081509471406
2021  8 15 11 56 57.33  137.18590  37.46080  12.372  1.4 2021081511565731
2021  8 15 16 40 49.03  137.22200  37.51450  12.867  2.2 2021081516404905
2021  8 15 16 50  6.58  137.22270  37.51460  12.881  1.1 2021081516500651
2021  8 15 16 58 57.86  137.22260  37.51540  12.879  1.3 2021081516585782
2021  8 15 17 27 26.56  137.22260  37.51590  12.828  1.3 2021081517272650
2021  8 15 18 18 55.14  137.22070  37.51460  12.793  2.3 2021081518185516
2021  8 15 18 20 13.90  137.22110  37.51490  12.857  1.5 2021081518201387
2021  8 15 18 58 24.04  137.25400  37.51600  13.169  1.0 2021081518582391
2021  8 16  1  7 33.57  137.24750  37.51040  13.798  1.2 2021081601073344
2021  8 16  1 22  9.24  137.22180  37.51440  12.882  1.0 2021081601220920
2021  8 16  1 33 52.24  137.15739  37.45650  11.354  1.0 2021081601335223
2021  8 16  1 36 48.49  137.15739  37.45680  11.407  1.3 2021081601364850
2021  8 16  3 43 31.48  137.18640  37.46200  12.284  1.2 2021081603433149
2021  8 16  3 49  5.74  137.24390  37.51210  13.651  1.1 2021081603490571
2021  8 16  8  4 28.85  137.21719  37.49800  12.249  1.0 2021081608042885
2021  8 16 11 20 43.86  137.18590  37.46000  12.462  1.4 2021081611204385
2021  8 16 11 52 12.18  137.22890  37.49990  12.951  1.5 2021081611521221
2021  8 16 11 56 35.34  137.24741  37.51080  13.129  1.0 2021081611563534
2021  8 16 11 59  1.25  137.20309  37.47310  12.017  1.2 2021081611590131
2021  8 16 12 13 28.85  137.18941  37.46680  12.057  1.1 2021081612132884
2021  8 16 12 46 14.53  137.24381  37.50780  13.284  1.0 2021081612461441
2021  8 16 12 58 26.68  137.18559  37.46020  12.422  1.5 2021081612582665
2021  8 16 13 10 34.28  137.18520  37.46040  12.382  1.1 2021081613103427
2021  8 16 18 25  3.18  137.23100  37.49780  13.035  2.1 2021081618250323
2021  8 16 19 15 51.16  137.31790  37.52020  13.150  2.0 2021081619155121
2021  8 16 23  5 36.08  137.21919  37.51320  12.868  1.5 2021081623053604
2021  8 17  0  2 28.47  137.31810  37.51980  13.162  1.1 2021081700022845
2021  8 17  2 19 47.32  137.21880  37.50760  12.765  1.0 2021081702194731
2021  8 17  3 51 22.24  137.22031  37.51610  12.786  1.8 2021081703512222
2021  8 17  6 18 24.84  137.18710  37.46090  12.357  1.3 2021081706182493
2021  8 17  7 25 19.22  137.31751  37.52010  13.168  1.2 2021081707251917
2021  8 17  7 59 28.73  137.21930  37.51250  12.845  1.0 2021081707592869
2021  8 17 10 49 12.00  137.23100  37.50060  13.025  1.1 2021081710491191
2021  8 17 11 44 18.30  137.27580  37.41910  15.228  1.3 2021081711441826
2021  8 17 14 35 12.56  137.31810  37.51990  13.180  1.3 2021081714351254
2021  8 17 14 46 39.58  137.24451  37.50570  13.309  1.0 2021081714463990
2021  8 17 15 51 35.79  137.22141  37.51200  12.986  1.7 2021081715513591
2021  8 17 15 53 56.42  137.22020  37.51200  12.929  1.0 2021081715535628
2021  8 17 16  1 11.87  137.22031  37.51220  12.930  1.1 2021081716011173
2021  8 17 17  7 44.18  137.24370  37.50590  13.312  1.0 2021081717074457
2021  8 17 21 45 57.98  137.24640  37.51140  13.728  1.3 2021081721455784
2021  8 17 21 50  8.60  137.23959  37.51040  13.461  1.5 2021081721500854
2021  8 17 21 50 51.62  137.23950  37.50990  13.321  1.3 2021081721505153
2021  8 17 23 13  1.66  137.22459  37.51440  12.925  1.8 2021081723130168
2021  8 18  0  1 26.17  137.22490  37.51390  12.934  1.1 2021081800012621
2021  8 18  8 16 56.02  137.23801  37.51800  13.988  1.1 2021081808165631
2021  8 18  9  4 16.60  137.18799  37.46255  12.336  1.2 2021081809041658
2021  8 18  9  4 16.57  137.18329  37.46431  11.137  1.2 2021081809041659
2021  8 18 12  3 22.84  137.18800  37.46270  12.255  3.2 2021081812032295
2021  8 18 12  4 41.68  137.18919  37.46390  12.579  1.3 2021081812044179
2021  8 18 12  4 57.00  137.18491  37.46190  10.980  1.1 2021081812045689
2021  8 18 12  5 34.84  137.19009  37.46270  12.706  1.0 2021081812053493
2021  8 18 12  6 30.89  137.18539  37.46310  12.317  1.0 2021081812063098
2021  8 18 12  6 45.98  137.18990  37.46410  12.430  1.3 2021081812064611
2021  8 18 12  7 32.72  137.18610  37.46270  12.323  1.4 2021081812073271
2021  8 18 12  7 55.22  137.19070  37.46140  12.106  1.6 2021081812075528
2021  8 18 12 10 43.10  137.18870  37.46030  12.480  1.5 2021081812104300
2021  8 18 12 38 24.16  137.18730  37.46240  12.297  1.2 2021081812382421
2021  8 18 14 31 15.94  137.24770  37.51520  12.799  1.0 2021081814311589
2021  8 18 16 10 54.37  137.18311  37.46180  12.346  1.6 2021081816105436
2021  8 18 16 19 29.66  137.24390  37.50620  13.411  1.1 2021081816192970
2021  8 18 16 28 39.53  137.18870  37.46170  12.490  1.0 2021081816283955
2021  8 18 17 45 17.18  137.18520  37.46450  12.061  2.0 2021081817451716
2021  8 18 19 42 43.42  137.24240  37.51200  13.562  1.2 2021081819424341
2021  8 18 20  2 42.56  137.21060  37.51300  12.512  1.8 2021081820024260
2021  8 19  0 24 54.47  137.22560  37.50330  12.661  1.2 2021081900245447
2021  8 19  2 25 54.74  137.31959  37.51940  13.142  1.3 2021081902255466
2021  8 19  2 44 16.87  137.24240  37.50940  13.562  1.2 2021081902441681
2021  8 19  2 53  0.99  137.23309  37.49930  13.130  1.5 2021081902530091
2021  8 19  4 36 51.81  137.24561  37.51150  13.757  1.6 2021081904365184
2021  8 19  7 32 15.82  137.18570  37.46460  12.200  1.3 2021081907321580
2021  8 19  7 55 46.08  137.24370  37.51190  13.633  1.5 2021081907554600
2021  8 19 10 30 17.58  137.32021  37.52060  13.138  1.4 2021081910301759
2021  8 19 10 30 39.13  137.31979  37.52080  13.140  1.0 2021081910303892
2021  8 19 11 18 33.31  137.24271  37.51080  13.776  1.0 2021081911183335
2021  8 19 13 19 58.11  137.21680  37.49530  12.491  1.4 2021081913195806
2021  8 19 14 50 24.59  137.23151  37.51660  12.670  1.2 2021081914502456
2021  8 19 15 10 10.45  137.21460  37.49530  12.554  1.2 2021081915101045
2021  8 19 15 11 57.06  137.21490  37.49530  12.512  1.2 2021081915115708
2021  8 19 15 53 32.64  137.24510  37.50890  13.186  1.0 2021081915533263
2021  8 19 17 45 26.96  137.24091  37.51450  13.530  1.2 2021081917452688
2021  8 19 18 39 56.62  137.24580  37.51080  13.124  1.2 2021081918395652
2021  8 19 19 21 47.52  137.25380  37.51530  13.828  1.1 2021081919214745
2021  8 19 20 28 49.76  137.23190  37.51680  12.686  1.4 2021081920284976
2021  8 20  0 53 41.29  137.25890  37.51860  13.630  1.1 2021082000534165
2021  8 20  1 51 30.20  137.22260  37.49760  12.718  1.0 2021082001513011
2021  8 20  2 32  5.43  137.31959  37.51970  13.191  1.1 2021082002320546
2021  8 20  3 15 14.54  137.31880  37.52170  13.094  1.1 2021082003151435
2021  8 20  6 29 51.83  137.22080  37.51200  12.909  1.4 2021082006295182
2021  8 20  8  2 14.14  137.21580  37.51890  12.642  1.5 2021082008021399
2021  8 20 13  9 27.69  137.22681  37.49900  12.280  1.1 2021082013092765
2021  8 20 13 48  3.47  137.21989  37.51170  12.915  2.9 2021082013480350
2021  8 20 13 49 12.48  137.21960  37.51260  12.911  2.4 2021082013491247
2021  8 20 16  9 42.88  137.21750  37.50760  12.735  1.4 2021082016094285
2021  8 20 16 26 53.06  137.31880  37.51960  13.061  1.3 2021082016265286
2021  8 20 16 53 38.59  137.22189  37.49830  12.690  2.3 2021082016533860
2021  8 20 17 44  8.48  137.26120  37.51470  13.889  1.5 2021082017440850
2021  8 20 20 41 11.18  137.24719  37.50980  13.162  1.2 2021082020411102
2021  8 20 21 29  9.48  137.21730  37.51200  12.760  1.0 2021082021290941
2021  8 21  0 39 25.41  137.24390  37.51290  13.649  1.4 2021082100392526
2021  8 21  0 40 17.85  137.24451  37.51280  13.682  1.0 2021082100401776
2021  8 21  2 47 39.09  137.18420  37.45570  12.713  1.9 2021082102473905
2021  8 21  5 51 55.69  137.21989  37.51370  12.887  1.0 2021082105515622
2021  8 21  6  7 11.35  137.18420  37.45600  12.651  1.2 2021082106071132
2021  8 21  7 39 49.10  137.24651  37.51120  13.273  1.2 2021082107394929
2021  8 21  9 26 11.90  137.18620  37.46500  12.216  1.1 2021082109261190
2021  8 21 11 35 38.91  137.25670  37.51820  13.491  1.1 2021082111353879
2021  8 21 14 41 11.18  137.21770  37.51330  12.805  2.7 2021082114411123
2021  8 21 14 41 48.74  137.21719  37.51350  12.657  1.6 2021082114414851
2021  8 21 14 47 37.47  137.21800  37.51160  12.817  1.7 2021082114473744
2021  8 21 14 52  4.10  137.21899  37.51310  12.833  1.0 2021082114520391
2021  8 21 16 40 11.85  137.23520  37.51840  12.857  3.7 2021082116401198
2021  8 21 16 42 17.59  137.23579  37.51800  12.863  1.5 2021082116421750
2021  8 21 16 43 41.94  137.23801  37.51720  12.992  1.5 2021082116434190
2021  8 21 16 48 23.47  137.23331  37.51580  12.807  3.1 2021082116482353
2021  8 21 16 49  3.69  137.23511  37.51450  12.998  1.8 2021082116490375
2021  8 21 16 49 33.64  137.22929  37.51350  12.657  1.0 2021082116493352
2021  8 21 16 57  1.71  137.20920  37.50550  12.519  3.2 2021082116570180
2021  8 21 16 59  7.38  137.23990  37.51730  13.123  2.4 2021082116590741
2021  8 21 17  1  3.68  137.31959  37.51960  13.168  1.8 2021082117010365
2021  8 21 17 32 54.52  137.31821  37.51960  13.139  1.2 2021082117325436
2021  8 21 17 52 16.76  137.23441  37.51690  12.757  1.2 2021082117521680
2021  8 21 18 29 36.10  137.20579  37.50400  12.578  1.1 2021082118293603
2021  8 21 19  5  9.28  137.23421  37.51620  12.827  2.1 2021082119050931
2021  8 21 19 15 29.20  137.23250  37.51760  12.619  1.0 2021082119152908
2021  8 21 20  7  4.46  137.23320  37.51940  12.705  1.0 2021082120070445
2021  8 21 20 39 15.64  137.18720  37.46670  12.148  1.3 2021082120391553
2021  8 21 21  0 59.58  137.21770  37.51180  12.749  1.4 2021082121005952
2021  8 21 21 45 57.94  137.18590  37.46180  12.259  1.2 2021082121455804
2021  8 21 22 32 38.54  137.23010  37.50920  13.215  1.4 2021082122323838
2021  8 22  0  3 27.50  137.23151  37.51430  12.744  1.3 2021082200032755
2021  8 22  0 23 56.99  137.23300  37.50060  13.071  1.1 2021082200235705
2021  8 22  1 29 21.75  137.25940  37.51280  13.901  1.1 2021082201292180
2021  8 22  3 53  9.97  137.21130  37.51280  12.558  1.7 2021082203530995
2021  8 22  5 23 17.22  137.23120  37.51310  13.178  1.1 2021082205231712
2021  8 22  5 57 20.23  137.22070  37.51230  12.923  1.6 2021082205572017
2021  8 22  6 18 15.16  137.22189  37.50650  13.034  1.5 2021082206181507
2021  8 22 12 54 31.46  137.24541  37.50770  13.221  1.2 2021082212543157
2021  8 22 13 35 47.17  137.21890  37.50130  12.622  1.8 2021082213354721
2021  8 22 16 23  7.36  137.21590  37.50350  12.510  1.1 2021082216230734
2021  8 22 16 37  9.25  137.21820  37.50000  12.642  1.6 2021082216370927
2021  8 22 18 35  2.40  137.21910  37.50760  12.796  2.0 2021082218350243
2021  8 23  0 13 51.54  137.24620  37.50670  13.277  1.4 2021082300135155
2021  8 23  3  5 28.82  137.23610  37.51830  12.894  1.5 2021082303052870
2021  8 23  4  4 36.75  137.21660  37.51230  12.623  1.1 2021082304043644
2021  8 23  9 27 36.32  137.21770  37.49410  12.315  1.0 2021082309273617
2021  8 23 12 53  0.04  137.32050  37.52050  13.235  1.1 2021082312530029
2021  8 23 16  8 20.13  137.19009  37.46170  12.267  1.0 2021082316082012
2021  8 23 17  6 24.32  137.18449  37.46350  12.118  1.1 2021082317062429
2021  8 24  1 26 31.85  137.31830  37.51980  13.173  1.0 2021082401263208
2021  8 24  5 33 58.33  137.19750  37.47190  12.144  1.1 2021082405335837
2021  8 24  6 53 50.45  137.24370  37.50620  13.398  1.1 2021082406535049
2021  8 24 10 27 42.45  137.31821  37.51960  13.130  1.6 2021082410274240
2021  8 24 11 19  4.29  137.18730  37.46170  12.354  1.1 2021082411190432
2021  8 24 12 57 59.83  137.19070  37.46210  12.438  1.4 2021082412575989
2021  8 24 13 21 32.34  137.23740  37.47100  17.285  1.6 2021082413213227
2021  8 24 14 30 45.96  137.23900  37.47250  17.413  1.1 2021082414304594
2021  8 24 16 45 29.78  137.19310  37.46390  12.603  1.0 2021082416452974
2021  8 24 17 56 39.80  137.19220  37.46450  12.068  1.0 2021082417563982
2021  8 24 20  8 33.24  137.21820  37.50520  12.761  1.1 2021082420083315
2021  8 24 21  0 10.50  137.19130  37.46140  12.521  1.5 2021082421001052
2021  8 24 23 55 57.92  137.21809  37.49570  12.504  1.2 2021082423555817
2021  8 25  0 55 14.56  137.22951  37.50900  13.213  1.1 2021082500551448
2021  8 25  6  4 12.05  137.23129  37.51310  13.192  1.1 2021082506041196
2021  8 25  6 39  7.20  137.21680  37.51540  12.679  1.3 2021082506390710
2021  8 25  6 46 56.76  137.21690  37.51470  12.631  1.3 2021082506465657
2021  8 25  6 51  5.84  137.21730  37.51540  12.681  1.3 2021082506510594
2021  8 25 11 33 45.58  137.31709  37.51970  13.167  1.6 2021082511334553
2021  8 25 11 34  4.66  137.31779  37.51960  13.185  1.2 2021082511340458
2021  8 25 11 47 19.93  137.19920  37.47240  12.041  1.6 2021082511471989
2021  8 25 13 31 31.39  137.21590  37.49460  12.536  1.1 2021082513313152
2021  8 25 19 30 22.24  137.21500  37.54010  16.773  1.2 2021082519302232
2021  8 25 21 25 30.94  137.22591  37.57710  19.972  1.1 2021082521253086
2021  8 25 21 32 30.16  137.19009  37.46230  12.246  1.0 2021082521323010
2021  8 26  2 31 55.76  137.25200  37.50890  13.955  1.2 2021082602315595
2021  8 26  5  6 47.49  137.21840  37.50020  12.522  1.6 2021082605064747
2021  8 26  6 37  3.75  137.17270  37.46780  12.261  1.5 2021082606370378
2021  8 26  8 46 43.68  137.21910  37.50200  12.586  1.4 2021082608464361
2021  8 26  8 58 33.50  137.17270  37.46800  12.295  2.3 2021082608583353
2021  8 26  9 31 22.91  137.24429  37.50780  13.263  1.3 2021082609312297
2021  8 26  9 51 18.15  137.19701  37.47220  12.169  1.3 2021082609511816
2021  8 26 18  4  9.72  137.31990  37.51950  13.165  1.1 2021082618040956
2021  8 26 22  4 39.20  137.18750  37.46250  12.186  1.0 2021082622043917
2021  8 27  0 20 31.85  137.31979  37.51930  13.168  1.3 2021082700203173
2021  8 27  0 34 25.75  137.18770  37.46520  12.329  1.0 2021082700342573
2021  8 27  1  7 29.23  137.23360  37.46490  15.496  2.2 2021082701072921
2021  8 27  1 10 13.65  137.23379  37.46450  15.460  1.5 2021082701101364
2021  8 27  1 17  8.55  137.23230  37.46570  15.704  1.0 2021082701170853
2021  8 27  1 46  7.90  137.25301  37.51440  13.955  1.0 2021082701460779
2021  8 27  2 18 41.90  137.24271  37.51560  13.609  1.0 2021082702184188
2021  8 27  3 59 46.86  137.21400  37.51630  12.492  1.0 2021082703594680
2021  8 27  4 58 42.34  137.24480  37.49800  11.868  1.1 2021082704584266
2021  8 27  5 58 12.94  137.17329  37.46780  12.214  1.0 2021082705581295
2021  8 27  6 58 45.54  137.32030  37.52000  13.157  1.2 2021082706584541
2021  8 27  9 14 28.91  137.22160  37.51620  12.750  2.1 2021082709142891
2021  8 27  9 20 58.43  137.39070  37.53490  12.857  1.3 2021082709205780
2021  8 27  9 55 24.02  137.24870  37.50990  13.192  1.4 2021082709552418
2021  8 27 16 35 42.31  137.18680  37.46610  12.193  1.6 2021082716354231
2021  8 27 17  1 21.64  137.22470  37.50850  13.189  1.2 2021082717012151
2021  8 27 17 21 58.08  137.22391  37.51170  12.993  1.8 2021082717215808
2021  8 27 17 23  3.12  137.22340  37.51180  13.012  1.0 2021082717230297
2021  8 27 17 27 35.52  137.22411  37.51230  13.061  1.2 2021082717273543
2021  8 27 17 44  1.48  137.18620  37.46560  12.172  2.6 2021082717440151
2021  8 27 18  2 16.00  137.18820  37.46600  12.102  3.2 2021082718021610
2021  8 27 18  3 22.04  137.18690  37.46710  12.120  1.3 2021082718032205
2021  8 27 18  4 51.08  137.18630  37.46690  12.143  1.5 2021082718045117
2021  8 27 18  7  5.54  137.18790  37.46600  12.246  1.4 2021082718070553
2021  8 27 18 10 32.92  137.18910  37.46600  12.288  1.3 2021082718103298
2021  8 27 18 16 11.44  137.18610  37.46710  12.120  1.4 2021082718161144
2021  8 27 18 47 24.12  137.19060  37.46680  12.205  1.3 2021082718472410
2021  8 27 18 48  5.10  137.18851  37.46590  12.261  1.8 2021082718480506
2021  8 27 19  6  2.84  137.19009  37.46280  12.370  1.2 2021082719060291
2021  8 27 19  6 13.00  137.18970  37.46290  12.416  1.3 2021082719061304
2021  8 27 19 30 22.92  137.32120  37.52110  13.139  1.4 2021082719302278
2021  8 27 19 33 58.82  137.32100  37.52050  13.153  1.5 2021082719335865
2021  8 27 19 42  1.50  137.22240  37.51210  12.980  1.2 2021082719420149
2021  8 27 19 42 20.52  137.22290  37.51120  12.957  1.1 2021082719422057
2021  8 27 20  1  4.12  137.18750  37.46770  12.156  1.0 2021082720010405
2021  8 27 20 10 14.40  137.22240  37.51150  13.003  1.1 2021082720101436
2021  8 27 21 17 44.72  137.18640  37.46660  12.164  1.2 2021082721174472
2021  8 27 22  2  7.36  137.22790  37.49900  12.933  1.1 2021082722020737
2021  8 27 22 48 41.56  137.21400  37.51530  12.477  1.1 2021082722484147
2021  8 28  0 34 31.57  137.22790  37.49930  12.921  1.7 2021082800343155
2021  8 28  1 18 57.87  137.23050  37.50020  13.001  1.7 2021082801185782
2021  8 28  1 35 58.75  137.18890  37.46590  12.251  1.1 2021082801355873
2021  8 28  2  1  5.15  137.21280  37.51600  12.385  1.0 2021082802010503
2021  8 28  2 51 25.69  137.19110  37.46390  12.298  1.2 2021082802512570
2021  8 28  2 56  4.70  137.25520  37.51380  13.474  1.2 2021082802560470
2021  8 28  5  1 13.23  137.18690  37.46650  12.181  2.1 2021082805011323
2021  8 28  7 31 26.35  137.22830  37.49820  12.970  1.3 2021082807312633
2021  8 28  8 12  9.45  137.25130  37.51010  13.943  1.4 2021082808120950
2021  8 28  9 58 54.37  137.25090  37.50930  13.926  1.0 2021082809585444
2021  8 28 10  4 23.45  137.17450  37.45750  12.333  1.4 2021082810042335
2021  8 28 11  9 23.06  137.23180  37.51960  12.930  1.1 2021082811092354
2021  8 28 11 31  5.69  137.24809  37.51310  13.263  1.3 2021082811310524
2021  8 28 11 36 22.45  137.18610  37.46550  12.226  2.4 2021082811362247
2021  8 28 11 37 48.07  137.18660  37.46600  12.467  1.1 2021082811374827
2021  8 28 11 40 45.42  137.20880  37.51190  12.485  1.1 2021082811404576
2021  8 28 12 22 48.42  137.20340  37.47300  12.015  1.0 2021082812224846
2021  8 28 12 26 54.08  137.18550  37.46600  12.137  1.4 2021082812265418
2021  8 28 12 27  8.16  137.18610  37.46630  12.184  1.5 2021082812270822
2021  8 28 12 31 59.94  137.18640  37.46640  12.175  1.0 2021082812315996
2021  8 28 12 59  4.87  137.19070  37.46440  12.215  1.2 2021082812590491
2021  8 28 13 16 21.70  137.24319  37.51070  13.870  1.0 2021082813162183
2021  8 28 13 42 12.12  137.18550  37.46600  12.182  1.5 2021082813421219
2021  8 28 13 49  0.55  137.20951  37.51141  12.515  1.2 2021082813490055
2021  8 28 13 49  0.66  137.20597  37.50912  12.366  1.2 2021082813490056
2021  8 28 14 17 25.31  137.22881  37.49750  13.024  1.1 2021082814172554
2021  8 28 14 51 50.52  137.18840  37.46500  12.241  1.4 2021082814515052
2021  8 28 14 51 58.61  137.19321  37.46520  12.367  1.5 2021082814515857
2021  8 28 16  6 59.20  137.22861  37.50050  12.910  1.4 2021082816065928
2021  8 28 16 44 57.18  137.26460  37.51380  14.286  1.0 2021082816445746
2021  8 28 18 53 27.14  137.24809  37.51110  13.180  1.1 2021082818532717
2021  8 28 20 48 47.56  137.23759  37.51130  13.200  1.0 2021082820484743
2021  8 28 22 20 39.18  137.22670  37.49700  12.905  1.3 2021082822203903
2021  8 28 22 36 33.16  137.24989  37.50870  13.856  1.5 2021082822363295
2021  8 29  0  2 25.75  137.24760  37.51290  13.808  1.5 2021082900022569
2021  8 29  1  4 10.49  137.24640  37.51010  13.735  1.1 2021082901041041
2021  8 29  5 39 29.01  137.26480  37.45980  16.013  1.0 2021082905392913
2021  8 29  5 45 46.70  137.18660  37.46090  12.396  1.5 2021082905454667
2021  8 29  8 27 44.44  137.23070  37.50760  14.297  1.0 2021082908274471
2021  8 29  9 39 20.59  137.18730  37.46220  12.320  1.4 2021082909392057
2021  8 29 10 37 53.45  137.24840  37.51050  13.837  2.0 2021082910375340
2021  8 29 10 39 31.90  137.25150  37.51110  13.941  1.2 2021082910393209
2021  8 29 11 31 54.29  137.22650  37.49630  12.894  1.1 2021082911315422
2021  8 29 12 18 54.06  137.22560  37.51500  12.330  1.2 2021082912185421
2021  8 29 12 32 36.09  137.23230  37.52030  12.404  1.3 2021082912323606
2021  8 29 12 37  8.38  137.23480  37.52100  12.706  1.9 2021082912370841
2021  8 29 12 48 29.06  137.25150  37.51130  13.908  1.3 2021082912482896
2021  8 29 13 20 30.48  137.25120  37.51190  13.934  1.3 2021082913203038
2021  8 29 13 22 20.08  137.24010  37.51350  13.266  1.1 2021082913221992
2021  8 29 13 28  2.80  137.25050  37.51200  13.875  1.1 2021082913280288
2021  8 29 14  1  5.02  137.22360  37.49650  12.758  1.0 2021082914010493
2021  8 29 14  4 22.99  137.22520  37.50030  12.822  1.9 2021082914042303
2021  8 29 14 22 18.32  137.22420  37.50050  12.818  1.1 2021082914221823
2021  8 29 15 28 54.11  137.23820  37.51480  13.395  1.4 2021082915285404
2021  8 29 15 31 38.04  137.25020  37.51070  13.911  1.0 2021082915313806
2021  8 30  0 15  1.80  137.22501  37.50070  12.796  2.2 2021083000150184
2021  8 30  1 16  6.09  137.22290  37.50070  12.774  1.1 2021083001160599
2021  8 30  2  0 39.23  137.22330  37.50160  12.725  1.7 2021083002003919
2021  8 30  2  3 32.78  137.22220  37.50110  12.730  1.0 2021083002033273
2021  8 30  2  6 57.57  137.22330  37.50120  12.771  1.4 2021083002065752
2021  8 30  2 24 32.68  137.22260  37.50170  12.680  1.2 2021083002243265
2021  8 30  3  2 36.84  137.25130  37.51350  13.942  1.2 2021083003023673
2021  8 30  3 15 35.73  137.25060  37.51370  13.938  1.3 2021083003153570
2021  8 30  4 31 37.90  137.24651  37.51170  13.386  1.0 2021083004313796
2021  8 30  5 29 50.57  137.25259  37.51220  13.945  1.5 2021083005295047
2021  8 30  5 51 31.11  137.29089  37.50970  13.409  1.0 2021083005513112
2021  8 30  6  8 32.58  137.29170  37.50900  13.235  1.0 2021083006083244
2021  8 30  6 11 34.85  137.24339  37.50920  13.335  1.0 2021083006113516
2021  8 30  7 46 29.20  137.22830  37.49730  12.940  1.1 2021083007462911
2021  8 30  8 45 55.59  137.26270  37.44190  16.283  1.0 2021083008455562
2021  8 30 10  8 26.76  137.24940  37.51180  13.832  1.1 2021083010082672
2021  8 30 10 27 10.43  137.22340  37.50220  12.713  2.5 2021083010271046
2021  8 30 10 59 29.03  137.22420  37.50240  12.652  1.4 2021083010592901
2021  8 30 11 32 50.82  137.22780  37.49640  12.916  1.2 2021083011325083
2021  8 30 13  1 45.72  137.29880  37.50340  10.422  1.3 2021083013014563
2021  8 30 13  3 37.30  137.21761  37.49640  12.597  1.0 2021083013033717
2021  8 30 13 20 50.62  137.17770  37.46360  11.675  1.2 2021083013205066
2021  8 30 13 32 47.07  137.29221  37.50940  13.231  1.6 2021083013324691
2021  8 30 13 38 17.73  137.21680  37.49610  12.478  1.0 2021083013381771
2021  8 30 13 44  8.00  137.25360  37.51210  13.995  1.2 2021083013440798
2021  8 30 13 55 55.43  137.21710  37.49590  12.482  1.2 2021083013555540
2021  8 30 15 27 25.97  137.29150  37.49280   7.774  1.4 2021083015272588
2021  8 30 17 48 53.16  137.21880  37.50020  12.500  1.3 2021083017485308
2021  8 30 18 47 42.82  137.18440  37.46480  12.195  2.3 2021083018474282
2021  8 30 18 49 34.20  137.18539  37.46470  12.226  1.4 2021083018493412
2021  8 30 20  3 52.72  137.21080  37.51310  12.514  1.3 2021083020035262
2021  8 31  3  8 40.87  137.18449  37.46440  12.084  1.1 2021083103084075
2021  8 31  5 48 57.02  137.30341  37.50250  11.887  1.6 2021083105485695
2021  8 31  6 13 43.06  137.30370  37.50260  11.964  1.3 2021083106134293
2021  8 31 12 42 48.07  137.30370  37.50320  11.880  1.4 2021083112424810
2021  8 31 13  1 45.89  137.21370  37.51610  12.421  1.2 2021083113014581
2021  8 31 13 16 34.22  137.22031  37.50140  12.657  1.5 2021083113163414
2021  8 31 13 40 19.92  137.30341  37.49760  11.085  1.1 2021083113401994
2021  8 31 13 55 40.33  137.26570  37.50360  12.630  1.0 2021083113554010
2021  8 31 14 48 44.76  137.22580  37.51510  12.371  1.2 2021083114484479
2021  8 31 16  1 57.73  137.26540  37.50340  12.693  1.1 2021083116015769
2021  8 31 16 19 25.74  137.21120  37.50410  12.642  2.2 2021083116192579
2021  8 31 16 23 42.07  137.30360  37.50330  11.808  2.4 2021083116234214
2021  8 31 17 28 30.40  137.21390  37.51590  12.478  1.0 2021083117283031
2021  8 31 17 50 27.74  137.30270  37.50220  11.913  1.7 2021083117502770
2021  8 31 19 22 42.80  137.23500  37.51930  12.792  1.3 2021083119224273
2021  8 31 19 36 43.32  137.18460  37.46490  12.092  1.1 2021083119364331
2021  8 31 21 44  6.28  137.26480  37.50430  12.523  1.2 2021083121440610
2021  8 31 22 24  0.84  137.21159  37.51310  12.561  1.1 2021083122240076
2021  9  1  2 25 35.14  137.25020  37.51840  13.213  1.7 2021090102253513
2021  9  1  4 41 57.62  137.24770  37.50690  13.759  1.0 2021090104415757
2021  9  1  6 10 35.48  137.18520  37.46400  12.195  1.1 2021090106103551
2021  9  1  6 21 26.29  137.18440  37.46360  12.153  1.2 2021090106212624
2021  9  1  6 52  0.24  137.25960  37.47950   8.956  1.1 2021090106520024
2021  9  1  7 55 53.10  137.19540  37.46270  11.906  1.5 2021090107555309
2021  9  1  8 11 41.79  137.21899  37.49540  12.519  1.1 2021090108114178
2021  9  1  8 33  9.85  137.21831  37.49580  12.568  2.3 2021090108330987
2021  9  1  8 45 23.05  137.21620  37.49570  12.469  1.0 2021090108452314
2021  9  1  9 21 46.82  137.24091  37.52110  12.813  1.2 2021090109214679
2021  9  1  9 50 13.91  137.24409  37.50820  13.280  1.1 2021090109501385
2021  9  1 11 22 23.18  137.22670  37.49530  12.934  1.3 2021090111222313
2021  9  1 12 23 19.99  137.18480  37.46450  12.107  2.1 2021090112232000
2021  9  1 12 24  3.27  137.19310  37.46320  12.559  1.0 2021090112240340
2021  9  1 12 37  3.46  137.24519  37.51710  11.910  1.1 2021090112370343
2021  9  1 14 57 50.74  137.31030  37.52680  12.518  1.0 2021090114575071
2021  9  1 15  6  8.59  137.21840  37.50010  12.527  1.3 2021090115060856
2021  9  1 16 29 25.58  137.32050  37.51930  13.154  1.1 2021090116292562
2021  9  1 17 21 55.38  137.21159  37.50490  12.535  1.2 2021090117215535
2021  9  1 19 27 52.48  137.24139  37.51620  13.464  1.0 2021090119275237
2021  9  1 20 21 56.96  137.24210  37.52040  12.637  1.0 2021090120215700
2021  9  1 21 17 39.84  137.21790  37.49710  12.529  1.2 2021090121173982
2021  9  1 22 12 36.38  137.24460  37.51220  13.658  1.3 2021090122123661
2021  9  2  3 44 29.20  137.24930  37.50970  13.119  1.5 2021090203442916
2021  9  2  4  7 26.36  137.24499  37.51030  13.145  1.5 2021090204072634
2021  9  2  4 27  2.28  137.23610  37.51230  12.890  1.0 2021090204270226
2021  9  2  5 27 35.80  137.22009  37.51400  12.818  1.6 2021090205273574
2021  9  2  6 41 53.54  137.24640  37.51070  13.197  1.5 2021090206415375
2021  9  2  7 16  4.71  137.24280  37.51290  13.625  1.0 2021090207160445
2021  9  2  7 17 41.33  137.25320  37.52360  12.762  1.0 2021090207174115
2021  9  2  7 18 43.08  137.25439  37.52390  12.751  1.3 2021090207184292
2021  9  2  8 13 29.50  137.21761  37.49770  12.505  1.4 2021090208132946
2021  9  2 13 36 13.42  137.21230  37.50330  12.622  1.3 2021090213361344
2021  9  2 14 12 18.81  137.21291  37.50360  12.633  1.8 2021090214121878
2021  9  2 16 10 34.31  137.22850  37.49760  12.986  1.1 2021090216103435
2021  9  2 16 34 19.52  137.18520  37.46530  12.257  1.4 2021090216341951
2021  9  2 17 33 58.92  137.22861  37.49810  12.969  1.0 2021090217335883
2021  9  2 20 11 16.36  137.21561  37.49640  12.412  1.6 2021090220111626
2021  9  2 22 40 30.16  137.22110  37.51150  13.012  1.0 2021090222403013
2021  9  2 22 51 24.96  137.22150  37.51150  12.986  1.2 2021090222512492
2021  9  2 23 27 11.16  137.22560  37.51510  12.347  1.1 2021090223271100
2021  9  3  2 16 19.40  137.30620  37.48330  10.674  1.0 2021090302161926
2021  9  3  3 55 14.13  137.22540  37.50840  13.360  1.3 2021090303551401
2021  9  3  6 41 31.23  137.26360  37.51210  14.229  1.3 2021090306413122
2021  9  3  8 46  5.09  137.22430  37.49900  12.791  1.2 2021090308460515
2021  9  3  9 48 17.73  137.22810  37.49790  12.957  1.6 2021090309481794
2021  9  3 14  9 44.48  137.23441  37.52140  12.716  1.4 2021090314094440
2021  9  3 16 45 11.75  137.21840  37.49730  12.570  1.1 2021090316451160
2021  9  3 16 57 21.50  137.22520  37.50910  13.274  1.1 2021090316572158
2021  9  3 18 41 43.48  137.21730  37.51210  12.759  1.1 2021090318414343
2021  9  3 19 18  5.24  137.23489  37.51020  12.738  1.9 2021090319180522
2021  9  3 19 29 21.44  137.25650  37.51240  13.674  1.0 2021090319292130
2021  9  3 21 42 50.16  137.32001  37.52030  13.178  1.0 2021090321425004
2021  9  3 22 44 17.28  137.17750  37.46350  11.617  1.0 2021090322441723
2021  9  3 22 54 46.84  137.21919  37.50050  12.529  1.3 2021090322544678
2021  9  3 23 12  5.84  137.21539  37.49590  12.526  1.0 2021090323120595
2021  9  4  1 36 52.93  137.24499  37.50850  13.219  1.0 2021090401365285
2021  9  4  3 58 58.76  137.22560  37.49800  12.820  2.6 2021090403585881
2021  9  4  6 14 50.27  137.22771  37.49680  12.941  1.3 2021090406145022
2021  9  4  8 19  8.56  137.22560  37.51520  12.296  1.1 2021090408190844
2021  9  4  8 41  3.06  137.23610  37.51730  13.308  1.1 2021090408410302
2021  9  4  9 38 22.28  137.22600  37.49990  12.841  1.9 2021090409382226
2021  9  4 16 53 48.33  137.24870  37.51690  13.237  1.0 2021090416534840
2021  9  4 18 23 45.14  137.30250  37.51210  13.623  1.3 2021090418234507
2021  9  4 18 24  5.20  137.30290  37.51170  13.698  1.1 2021090418240522
2021  9  4 19 29  3.52  137.30270  37.51150  13.516  1.0 2021090419290336
2021  9  5  0 28  9.08  137.31570  37.51870  13.248  1.0 2021090500280897
2021  9  5  3 55 43.64  137.31590  37.51900  13.259  1.0 2021090503554352
2021  9  5  7  9 18.05  137.18630  37.46500  12.235  1.1 2021090507091807
2021  9  5  7 33 33.08  137.31950  37.51940  13.169  1.8 2021090507333305
2021  9  5  7 43 32.13  137.31830  37.51990  13.144  1.2 2021090507433218
2021  9  5  8 40  8.38  137.23340  37.52100  12.604  2.2 2021090508400844
2021  9  5  8 42 41.42  137.31551  37.51890  13.256  1.3 2021090508424127
2021  9  5 13 57 12.67  137.22600  37.49830  12.847  1.6 2021090513571261
2021  9  5 15 34 54.57  137.22479  37.49880  12.807  1.1 2021090515345457
2021  9  5 16 43 20.43  137.21600  37.49780  12.453  1.4 2021090516432033
2021  9  5 17 10 41.08  137.24840  37.52190  12.693  1.6 2021090517104098
2021  9  5 21 54 36.66  137.22310  37.49840  12.699  1.0 2021090521543664
2021  9  5 22 38  4.60  137.20869  37.51180  12.442  1.4 2021090522380451
2021  9  5 23 34  8.72  137.21001  37.49640  12.274  1.0 2021090523340862
2021  9  5 23 39  6.14  137.21580  37.49920  12.931  1.5 2021090523390606
2021  9  6  2 30 45.41  137.24760  37.51010  13.176  2.7 2021090602304544
2021  9  6  4 23 25.67  137.22440  37.51310  12.971  1.0 2021090604232556
2021  9  6  4 24 31.21  137.22440  37.51320  12.979  1.5 2021090604243117
2021  9  6  5 32  3.29  137.25610  37.45260  13.280  1.1 2021090605320342
2021  9  6  9  2  3.21  137.24220  37.50660  13.184  1.3 2021090609020310
2021  9  6  9 18 25.03  137.24950  37.52000  12.794  1.0 2021090609182498
2021  9  6 10 40 13.93  137.24480  37.50710  13.314  1.0 2021090610401397
2021  9  6 10 47 30.35  137.21201  37.51690  12.433  1.2 2021090610473024
2021  9  6 11  3 28.50  137.21890  37.51440  12.735  1.2 2021090611032853
2021  9  6 12 15 11.56  137.22420  37.51240  12.940  1.0 2021090612151149
2021  9  6 13 52 29.00  137.22800  37.49810  12.956  2.0 2021090613522900
2021  9  6 14 10 59.48  137.31580  37.51880  13.264  1.6 2021090614105941
2021  9  6 16 19 44.09  137.22790  37.49570  12.971  1.5 2021090616194417
2021  9  6 17 44  0.74  137.24480  37.51860  12.994  1.4 2021090617440080
2021  9  6 17 52 27.74  137.24440  37.51870  12.939  1.2 2021090617522767
2021  9  6 18  9 15.88  137.25490  37.50670  13.536  1.1 2021090618091584
2021  9  6 18 48 16.04  137.21770  37.51550  12.753  1.1 2021090618481609
2021  9  6 21 56 45.84  137.22881  37.51390  13.127  1.2 2021090621564592
2021  9  6 22 29 22.42  137.22929  37.51370  13.095  1.1 2021090622292220
2021  9  6 22 29 45.10  137.22850  37.51330  13.093  1.3 2021090622294491
2021  9  6 23 53 11.74  137.21890  37.49690  12.540  1.1 2021090623531170
2021  9  7  1  3 36.01  137.24831  37.50880  13.199  1.0 2021090701033600
2021  9  7  1 25  0.30  137.26080  37.45120  13.941  1.1 2021090701250035
2021  9  7  2  1 37.08  137.22710  37.49780  12.894  1.0 2021090702013699
2021  9  7  2  9 21.05  137.21100  37.51360  12.550  1.5 2021090702092098
2021  9  7  6 41  7.47  137.24840  37.51380  13.796  1.0 2021090706410736
2021  9  7  7 29 17.44  137.22659  37.49720  12.897  1.3 2021090707291736
2021  9  7  7 54 59.22  137.22690  37.51240  13.041  1.0 2021090707545908
2021  9  7  9 55 24.60  137.24060  37.52170  12.810  1.6 2021090709552462
2021  9  7 10 21 49.99  137.25411  37.45560  13.887  1.1 2021090710215005
2021  9  7 11 28 19.57  137.25160  37.52300  12.680  1.1 2021090711281955
2021  9  7 13  2 48.28  137.22560  37.51250  13.061  2.2 2021090713024823
2021  9  7 13  4 53.03  137.22740  37.51230  13.115  1.3 2021090713045305
2021  9  7 13 11 46.79  137.22530  37.51190  13.074  1.0 2021090713114670
2021  9  7 14  7  7.22  137.22110  37.51200  13.161  4.2 2021090714070739
2021  9  7 14  8 33.77  137.22520  37.51410  12.953  2.2 2021090714083370
2021  9  7 14  9  2.29  137.22391  37.51620  12.855  2.1 2021090714090218
2021  9  7 14  9 30.74  137.22479  37.51690  12.965  1.6 2021090714093057
2021  9  7 14 15 28.66  137.22321  37.51620  12.935  1.2 2021090714152850
2021  9  7 14 17  8.98  137.22160  37.51410  12.710  1.2 2021090714170887
2021  9  7 14 34 17.16  137.21561  37.51780  12.465  1.0 2021090714341715
2021  9  7 14 44 11.66  137.21561  37.51860  12.611  1.3 2021090714441165
2021  9  7 14 47  3.10  137.22510  37.51710  12.825  1.3 2021090714470301
2021  9  7 14 51 51.50  137.22040  37.51570  12.728  1.0 2021090714515132
2021  9  7 14 52 50.75  137.22819  37.51470  13.055  1.5 2021090714525079
2021  9  7 15 10 54.03  137.22830  37.51580  12.962  1.2 2021090715105398
2021  9  7 16  6  0.14  137.22940  37.51500  13.120  1.5 2021090716060013
2021  9  7 16  6 27.45  137.23010  37.51550  13.162  1.5 2021090716062737
2021  9  7 16 22  0.77  137.21770  37.51310  12.802  1.4 2021090716220070
2021  9  7 16 43 58.69  137.21980  37.51500  12.816  1.1 2021090716435859
2021  9  7 16 47 14.92  137.23061  37.51500  13.186  1.0 2021090716471483
2021  9  7 17 50 58.20  137.22479  37.51440  12.933  1.5 2021090717505811
2021  9  7 18 38 56.14  137.22231  37.51620  12.822  1.1 2021090718385595
2021  9  7 18 49 44.42  137.22270  37.51590  12.856  1.6 2021090718494434
2021  9  7 22 11 22.40  137.22670  37.51240  13.056  1.1 2021090722112229
2021  9  7 22 57  6.24  137.27710  37.46550  11.800  1.3 2021090722570633
2021  9  7 23 52 29.52  137.31570  37.51830  13.154  1.4 2021090723522933
2021  9  7 23 54  6.56  137.20940  37.51140  12.520  1.0 2021090723540649
2021  9  8  0 36 35.90  137.21899  37.50060  12.535  1.0 2021090800363585
2021  9  8  1 15 35.75  137.31619  37.51920  13.184  1.2 2021090801153558
2021  9  8  1 47 12.07  137.18010  37.44400  12.748  1.3 2021090801471202
2021  9  8  3  6 11.69  137.31641  37.51910  13.208  1.1 2021090803061181
2021  9  8  3 12 24.08  137.31661  37.51940  13.208  1.2 2021090803122404
2021  9  8  3 19 37.19  137.22740  37.49620  12.934  1.9 2021090803193722
2021  9  8  3 25 22.88  137.22549  37.51500  12.337  1.2 2021090803252278
2021  9  8  3 52 39.05  137.25040  37.51740  13.184  1.0 2021090803523904
2021  9  8  4 23 28.61  137.22639  37.49600  12.901  1.3 2021090804232854
2021  9  8  4 37 38.66  137.22620  37.49630  12.877  1.6 2021090804373858
2021  9  8  6 19 56.17  137.24750  37.51310  13.792  1.0 2021090806195609
2021  9  8  6 23 55.14  137.22150  37.49740  12.647  1.1 2021090806235508
2021  9  8  8 54 31.16  137.24339  37.50770  13.610  1.1 2021090808543115
2021  9  8 10  1 47.53  137.24519  37.51380  13.682  1.6 2021090810014753
2021  9  8 10 30 21.69  137.22310  37.51440  12.855  1.3 2021090810302137
2021  9  8 14 19 31.13  137.22510  37.49740  12.840  1.9 2021090814193112
2021  9  8 15  0 17.37  137.22310  37.49760  12.700  1.6 2021090815001724
2021  9  8 15 21 44.28  137.23390  37.52170  12.614  1.0 2021090815214434
2021  9  8 15 28 11.79  137.22760  37.51410  13.042  1.3 2021090815281181
2021  9  8 16 17 16.17  137.18790  37.46210  12.238  1.4 2021090816171621
2021  9  8 16 31 49.37  137.22180  37.51460  12.826  1.8 2021090816314943
2021  9  8 20 27 53.88  137.22580  37.49670  12.827  1.2 2021090820275382
2021  9  8 21 13  0.08  137.24480  37.44930  10.529  2.2 2021090821130009
2021  9  8 21 25 37.12  137.31680  37.51850  13.264  1.2 2021090821253730
2021  9  8 22 44 12.12  137.23030  37.51360  13.186  1.7 2021090822441211
2021  9  9  0 55 13.27  137.26720  37.51320  14.989  1.0 2021090900551351
2021  9  9  3 46 34.25  137.26350  37.50710  10.420  1.1 2021090903463487
2021  9  9  4 26  7.05  137.22771  37.49570  12.959  1.5 2021090904260705
2021  9  9  5 31 14.47  137.21570  37.51900  12.530  1.2 2021090905311438
2021  9  9  6  3 13.11  137.22501  37.51460  12.355  1.2 2021090906031293
2021  9  9  7 26 30.64  137.22180  37.51630  12.836  1.1 2021090907263052
2021  9  9  8 23 19.57  137.21640  37.49620  12.452  1.9 2021090908231952
2021  9  9  8 24 49.49  137.21561  37.49700  12.417  1.9 2021090908244951
2021  9  9  8 35 15.12  137.21750  37.49720  12.501  1.1 2021090908351540
2021  9  9  8 51  0.15  137.21710  37.49750  12.432  1.1 2021090908510010
2021  9  9 14  6 58.41  137.25040  37.51100  13.905  1.5 2021090914065838
2021  9  9 14 23 54.94  137.24370  37.50780  13.221  1.4 2021090914235471
2021  9  9 15 53  7.71  137.21860  37.49760  12.549  1.9 2021090915530770
2021  9  9 16  9 48.29  137.17950  37.46360  12.203  1.7 2021090916094832
2021  9  9 16 33 23.56  137.18761  37.46410  11.978  1.0 2021090916332355
2021  9  9 16 37 45.15  137.17999  37.46240  12.295  1.3 2021090916374516
2021  9  9 17 46 57.78  137.27650  37.41970  15.232  1.5 2021090917465800
2021  9  9 17 58 56.30  137.31380  37.51610  13.146  1.3 2021090917585620
2021  9  9 18 40 35.36  137.30231  37.49600  11.688  1.2 2021090918403511
2021  9  9 19  2 12.26  137.31670  37.51850  13.258  1.2 2021090919021221
2021  9  9 19 24 18.36  137.21780  37.49590  12.525  1.0 2021090919241838
2021  9  9 21 38 42.04  137.23241  37.51340  13.269  1.0 2021090921384190
2021  9  9 22  4 36.56  137.23100  37.49790  13.095  1.0 2021090922043653
2021  9  9 23 32 34.16  137.22780  37.51250  13.111  1.2 2021090923323403
2021  9 10  1 38 33.58  137.21790  37.50020  12.514  1.3 2021091001383353
2021  9 10  2 15 58.26  137.25700  37.51220  13.752  1.1 2021091002155822
2021  9 10  3 11 42.75  137.23019  37.50020  12.823  1.3 2021091003114269
2021  9 10  5 46 27.19  137.22150  37.51620  12.851  1.4 2021091005462706
2021  9 10  7 36 49.90  137.21910  37.50080  12.508  1.0 2021091007364983
2021  9 10  7 38 46.40  137.21790  37.50330  12.564  2.0 2021091007384650
2021  9 10  7 42 38.90  137.21790  37.50240  12.562  2.3 2021091007423895
2021  9 10  7 48 33.59  137.21831  37.50150  12.594  1.6 2021091007483358
2021  9 10  8 17 37.21  137.24670  37.51800  13.035  1.2 2021091008173746
2021  9 10  8 34 18.23  137.22510  37.51410  12.985  1.2 2021091008341814
2021  9 10  8 46  8.89  137.22881  37.51220  13.259  1.1 2021091008460875
2021  9 10  9  8 26.71  137.21741  37.50310  12.543  1.3 2021091009082664
2021  9 10 10 34 46.74  137.21809  37.49960  12.468  1.0 2021091010344672
2021  9 10 10 36  0.46  137.21890  37.50030  12.535  1.5 2021091010360040
2021  9 10 11 27 56.62  137.24789  37.51070  13.160  1.2 2021091011275666
2021  9 10 12  5 29.65  137.18961  37.46030  12.609  1.0 2021091012052962
2021  9 10 12 20 24.86  137.15100  37.48040  12.778  1.2 2021091012202482
2021  9 10 12 31 16.47  137.23840  37.51000  13.515  1.1 2021091012311653
2021  9 10 13 51 26.06  137.21989  37.51580  12.768  1.1 2021091013512613
2021  9 10 14 53 34.15  137.31320  37.51580  13.142  1.4 2021091014533403
2021  9 10 15 34 30.94  137.21941  37.51650  12.741  2.8 2021091015343099
2021  9 10 15 37 26.70  137.21919  37.51490  12.778  2.2 2021091015372677
2021  9 10 15 48 34.23  137.26370  37.54630  13.508  1.0 2021091015483395
2021  9 10 16  8 54.40  137.22070  37.51780  12.660  2.7 2021091016085446
2021  9 10 16 34  0.49  137.22340  37.51630  12.866  2.0 2021091016340054
2021  9 10 16 47  2.68  137.22350  37.51710  12.851  1.4 2021091016470269
2021  9 10 16 59 24.04  137.22459  37.51670  12.866  1.5 2021091016592401
2021  9 10 17 40 35.88  137.22211  37.50930  13.002  1.1 2021091017403584
2021  9 10 21  5 41.10  137.39700  37.72260   3.011  1.4 2021091021054111
2021  9 10 22 49 48.50  137.23061  37.49920  13.053  2.4 2021091022494854
2021  9 11  1 43 57.97  137.23590  37.51110  13.355  1.4 2021091101435791
2021  9 11  7  4 53.47  137.24640  37.51420  13.700  1.6 2021091107045340
2021  9 11  7 16 30.04  137.23720  37.51190  13.463  1.2 2021091107162987
2021  9 11  7 55 42.83  137.22740  37.50250  12.784  1.1 2021091107554282
2021  9 11  8  7 25.40  137.24850  37.50950  13.154  1.0 2021091108072532
2021  9 11  9 12 57.24  137.22749  37.51230  13.064  1.6 2021091109125718
2021  9 11 12 25 20.61  137.24480  37.51280  13.888  1.0 2021091112252107
2021  9 11 13 46 25.36  137.25270  37.51400  13.962  1.1 2021091113462529
2021  9 11 14 50 51.86  137.22861  37.50740  13.064  1.1 2021091114505191
2021  9 11 15  1 29.40  137.15961  37.45740  11.620  1.2 2021091115012934
2021  9 11 19 53 54.14  137.24760  37.52110  12.660  1.1 2021091119535396
2021  9 11 22 36 52.04  137.21780  37.49700  12.543  1.3 2021091122365204
2021  9 11 23 29 23.20  137.31351  37.51620  13.145  1.3 2021091123292287
2021  9 12  0 32 34.38  137.23869  37.51570  13.426  1.2 2021091200323429
2021  9 12  2 48  1.77  137.23930  37.51640  13.470  1.3 2021091202480157
2021  9 12  2 48 51.19  137.23840  37.51700  13.383  1.4 2021091202485106
2021  9 12  6 19 29.71  137.32210  37.63330  11.806  2.0 2021091206192964
2021  9 12  6 24 54.06  137.22771  37.51670  12.999  1.3 2021091206245391
2021  9 12  6 33 10.25  137.22681  37.51720  12.955  1.1 2021091206331019
2021  9 12  6 37 23.55  137.22610  37.51700  12.974  1.3 2021091206372346
2021  9 12  8 22 29.97  137.22659  37.51320  13.046  1.0 2021091208222987
2021  9 12 11 23 22.00  137.21240  37.49980  12.234  1.1 2021091211232190
2021  9 12 11 35  6.50  137.25340  37.52320  12.875  1.2 2021091211350632
2021  9 12 13 59 30.19  137.21300  37.49940  12.266  1.0 2021091213593026
2021  9 12 15 58  9.64  137.21091  37.51300  12.529  1.1 2021091215580962
2021  9 12 21  2 48.62  137.24561  37.51310  13.677  1.2 2021091221024843
2021  9 12 21  2 53.12  137.24310  37.50800  13.768  1.1 2021091221025312
2021  9 13  2  9 13.49  137.22290  37.51720  12.758  2.0 2021091302091355
2021  9 13  2 42  3.05  137.24409  37.51390  13.765  1.1 2021091302420326
2021  9 13  5 12  8.92  137.29170  37.50930  13.329  1.2 2021091305120898
2021  9 13  6  0  8.48  137.23190  37.51060  14.088  1.4 2021091306000882
2021  9 13  6 13  0.05  137.22130  37.51600  12.681  1.0 2021091306125989
2021  9 13  6 58 12.20  137.24400  37.51400  12.622  1.1 2021091306581211
2021  9 13  8 36 56.63  137.23511  37.50090  13.284  1.0 2021091308365673
2021  9 13 13 51 33.42  137.25940  37.44100  16.394  1.3 2021091313513338
2021  9 13 16 46 47.85  137.25130  37.50940  14.000  1.2 2021091316464810
2021  9 13 16 49 35.49  137.25540  37.52340  12.784  1.2 2021091316493549
2021  9 13 16 50 15.55  137.25340  37.52350  12.748  1.7 2021091316501550
2021  9 13 20 32 13.78  137.17320  37.43840  12.773  1.0 2021091320321378
2021  9 13 21 44 38.52  137.29280  37.50760  13.145  1.0 2021091321443836
2021  9 14  0 18 14.44  137.24541  37.50980  13.163  1.1 2021091400181451
2021  9 14  3 41  2.98  137.31540  37.51710  13.181  1.0 2021091403410299
2021  9 14  5 57 18.46  137.24840  37.51060  13.114  1.3 2021091405571842
2021  9 14  6 11 57.07  137.25120  37.51750  12.946  1.2 2021091406115711
2021  9 14  6 28 17.83  137.32021  37.52130  13.039  1.0 2021091406281771
2021  9 14  7 34 23.64  137.31270  37.51580  13.138  1.4 2021091407342329
2021  9 14  8 25 31.90  137.24200  37.50950  11.574  1.4 2021091408253209
2021  9 14  8 40 36.38  137.25150  37.51700  13.731  1.2 2021091408403627
2021  9 14  9 41  4.66  137.25650  37.50870  15.094  1.2 2021091409410490
2021  9 14 12  4 29.75  137.25090  37.51170  13.940  1.2 2021091412042989
2021  9 14 14 49 30.84  137.24561  37.50980  13.188  1.2 2021091414493089
2021  9 14 16 27 40.10  137.25211  37.51150  13.991  1.5 2021091416274013
2021  9 14 16 34 12.26  137.21530  37.51980  12.629  1.1 2021091416341209
2021  9 14 18 17 42.36  137.18750  37.46620  12.255  1.1 2021091418174242
2021  9 14 20 27  8.80  137.23351  37.51750  13.462  1.0 2021091420270863
2021  9 14 21  0 39.16  137.24780  37.51460  13.788  2.4 2021091421003917
2021  9 14 21 15 59.64  137.18600  37.46130  11.701  1.2 2021091421155956
2021  9 14 21 49 32.98  137.28340  37.50790   8.705  1.1 2021091421493309
2021  9 14 22 15 20.02  137.22591  37.49810  12.867  1.3 2021091422151997
2021  9 15  0 12  6.45  137.21561  37.51970  12.643  1.4 2021091500120639
2021  9 15  0 14 11.36  137.24620  37.51360  13.716  1.1 2021091500141127
2021  9 15  5 17 12.53  137.22270  37.51780  12.770  1.0 2021091505171247
2021  9 15  5 18  9.42  137.22290  37.50050  12.767  1.4 2021091505180929
2021  9 15  5 34 22.25  137.24930  37.51380  13.910  1.0 2021091505342228
2021  9 15  7  4 23.95  137.18630  37.46130  11.796  2.0 2021091507042395
2021  9 15  7 31 15.56  137.18710  37.46140  11.909  1.4 2021091507311553
2021  9 15  8  7 25.54  137.21960  37.51570  12.732  1.1 2021091508072545
2021  9 15  8 32 49.51  137.25150  37.51480  13.932  1.1 2021091508324951
2021  9 15 14  2 46.96  137.24400  37.51160  13.721  1.4 2021091514024684
2021  9 15 16  9 10.74  137.15530  37.45670  11.607  2.0 2021091516091071
2021  9 15 16 40 33.77  137.23560  37.52030  12.747  2.6 2021091516403380
2021  9 15 16 55 45.08  137.23750  37.52100  12.952  1.0 2021091516554495
2021  9 15 17 49 42.16  137.25470  37.52370  12.670  1.0 2021091517494182
2021  9 15 19 21 32.80  137.23610  37.51990  12.786  1.2 2021091519213261
2021  9 15 20 11 34.36  137.28020  37.55910  18.331  1.1 2021091520113431
2021  9 15 22 55 38.64  137.24831  37.51410  13.743  1.4 2021091522553848
2021  9 15 23 15 26.96  137.17171  37.46070  11.587  1.0 2021091523152700
2021  9 16  1 20 24.63  137.22501  37.50790  13.165  1.4 2021091601202458
2021  9 16  1 32 54.95  137.22540  37.50780  13.214  1.6 2021091601325494
2021  9 16  2  4 45.05  137.31740  37.51830  13.087  1.5 2021091602044493
2021  9 16  4 40 51.90  137.22610  37.49730  12.825  1.0 2021091604405186
2021  9 16  6 49 43.93  137.22900  37.49990  12.937  1.5 2021091606494385
2021  9 16  7 12  5.31  137.22839  37.50070  12.913  2.8 2021091607120543
2021  9 16  7 17  9.09  137.15250  37.45560  11.686  2.1 2021091607170909
2021  9 16  7 19 18.66  137.23090  37.50390  14.062  1.0 2021091607191860
2021  9 16  7 37  3.12  137.15210  37.45580  11.650  1.5 2021091607370313
2021  9 16  8 15 33.85  137.23160  37.50060  13.070  1.5 2021091608153377
2021  9 16  8 49 36.70  137.14391  37.46440  15.039  1.0 2021091608493664
2021  9 16 10  2 39.99  137.19279  37.46550  12.214  1.1 2021091610023994
2021  9 16 10  4 26.82  137.23660  37.51050  12.872  1.5 2021091610042675
2021  9 16 10 38 12.66  137.21870  37.49970  12.556  1.4 2021091610381267
2021  9 16 11 40 27.83  137.25330  37.51200  13.969  1.5 2021091611402776
2021  9 16 12 52  3.96  137.15269  37.45580  11.744  1.1 2021091612520369
2021  9 16 13 18 17.42  137.22819  37.49810  12.974  1.7 2021091613181743
2021  9 16 14 59 44.66  137.18710  37.46190  11.968  1.3 2021091614594472
2021  9 16 14 59 51.13  137.18660  37.46190  11.791  1.3 2021091614595112
2021  9 16 15 18 24.85  137.24570  37.51060  13.148  1.6 2021091615182466
2021  9 16 17 49 27.50  137.18690  37.46050  11.939  1.2 2021091617492753
2021  9 16 18 42 29.68  137.30560  37.49580  12.195  5.1 2021091618423021
2021  9 16 18 45  8.24  137.30541  37.50300  12.877  2.5 2021091618450817
2021  9 16 18 45 48.72  137.31630  37.49560  13.594  2.1 2021091618454855
2021  9 16 18 47 12.52  137.30780  37.50920  12.767  1.9 2021091618471246
2021  9 16 18 47 53.80  137.29680  37.50870  12.285  3.2 2021091618475387
2021  9 16 18 50  9.16  137.30679  37.50300  12.952  1.4 2021091618500900
2021  9 16 18 51 17.98  137.31020  37.49640  12.927  1.1 2021091618511775
2021  9 16 18 51 50.62  137.31030  37.51000  12.772  1.2 2021091618515037
2021  9 16 18 52  5.16  137.30231  37.50720  13.144  1.3 2021091618520487
2021  9 16 18 53  6.76  137.31490  37.51930  13.227  1.2 2021091618530668
2021  9 16 18 53 17.16  137.31461  37.51880  13.216  1.2 2021091618531713
2021  9 16 18 55 19.00  137.31540  37.50680  13.071  1.1 2021091618551920
2021  9 16 19  1  2.56  137.29790  37.50930  12.271  3.5 2021091619010265
2021  9 16 19  2 38.40  137.30580  37.51540  13.426  1.1 2021091619023824
2021  9 16 19  3  1.48  137.30231  37.50220  12.745  2.0 2021091619030130
2021  9 16 19 12 10.10  137.31920  37.52170  13.138  1.3 2021091619121005
2021  9 16 19 22 30.60  137.24880  37.51680  13.006  1.0 2021091619223047
2021  9 16 19 24 43.80  137.29770  37.50750  12.315  1.8 2021091619244376
2021  9 16 19 25  1.88  137.30820  37.50940  12.774  1.8 2021091619250170
2021  9 16 19 32 35.32  137.29480  37.50140  13.405  2.1 2021091619323528
2021  9 16 19 34 46.04  137.22771  37.49980  12.882  1.0 2021091619344603
2021  9 16 19 38 42.56  137.30760  37.51030  12.600  1.1 2021091619384244
2021  9 16 19 39 51.48  137.29601  37.50710  12.179  1.7 2021091619395149
2021  9 16 20  2 15.04  137.30180  37.50600  12.533  1.3 2021091620021491
2021  9 16 20  9 41.16  137.31270  37.51590  13.139  1.4 2021091620094094
2021  9 16 20 12 16.04  137.30589  37.50300  12.918  1.4 2021091620121590
2021  9 16 20 16 57.40  137.30800  37.50910  12.724  2.0 2021091620165738
2021  9 16 20 23 43.18  137.23689  37.49290   8.653  1.0 2021091620234312
2021  9 16 22  5 28.34  137.31230  37.51510  13.039  1.1 2021091622052828
2021  9 16 22 16 10.80  137.31970  37.52100  13.182  1.1 2021091622161069
2021  9 16 22 22 38.96  137.25240  37.51200  13.945  1.0 2021091622223905
2021  9 16 22 38  5.56  137.30080  37.50890  12.416  1.9 2021091622380552
2021  9 16 23  1 48.12  137.25220  37.51230  13.934  1.4 2021091623014804
2021  9 16 23 22 24.24  137.22501  37.51500  12.359  1.2 2021091623222423
2021  9 17  1 49  1.29  137.30811  37.50960  12.712  1.4 2021091701490123
2021  9 17  3 18  3.86  137.25200  37.51380  13.956  1.5 2021091703180375
2021  9 17  4 40 42.88  137.29460  37.50610  12.135  3.0 2021091704404294
2021  9 17  5 32 19.23  137.22839  37.49720  12.968  1.0 2021091705321910
2021  9 17  5 58 31.44  137.31959  37.51820  12.974  1.2 2021091705583127
2021  9 17  6 54 21.73  137.21741  37.50280  12.553  1.3 2021091706542174
2021  9 17  7 49 46.26  137.29871  37.50130  12.576  1.5 2021091707494622
2021  9 17  8  2 17.42  137.22740  37.51900  12.937  1.3 2021091708021730
2021  9 17  8  8 28.08  137.29530  37.50330  12.345  1.1 2021091708082794
2021  9 17  8 38 48.47  137.25090  37.51140  13.908  1.3 2021091708384833
2021  9 17  8 41 46.47  137.22231  37.51800  12.778  1.6 2021091708414657
2021  9 17  9  5 17.02  137.24640  37.50840  13.208  1.0 2021091709051699
2021  9 17 11 36 18.03  137.28490  37.55230  12.655  1.1 2021091711361809
2021  9 17 12 59  1.94  137.30560  37.51490  13.343  1.1 2021091712590193
2021  9 17 13  9 39.49  137.25301  37.51450  13.971  1.0 2021091713093936
2021  9 17 13 29  8.41  137.31709  37.50980  13.182  1.0 2021091713290823
2021  9 17 17 32 31.48  137.31059  37.51000  12.855  1.4 2021091717323134
2021  9 17 17 38 53.84  137.31030  37.51040  12.838  1.5 2021091717385374
2021  9 17 17 42 26.76  137.24190  37.52000  12.668  1.0 2021091717422674
2021  9 17 18 39 20.48  137.21699  37.51550  12.769  1.9 2021091718392049
2021  9 17 18 47 43.04  137.21790  37.51570  12.734  2.2 2021091718474304
2021  9 17 19 33 22.60  137.22560  37.49830  12.815  1.2 2021091719332247
2021  9 17 20 17 54.60  137.22440  37.49890  12.746  1.2 2021091720175456
2021  9 17 21 34 47.98  137.22861  37.49760  12.990  1.1 2021091721344785
2021  9 17 22 25  9.96  137.21831  37.51780  12.649  1.1 2021091722250979
2021  9 17 23  2 39.12  137.23640  37.51070  12.810  2.3 2021091723023921
2021  9 18  0 36  9.60  137.24820  37.51120  13.152  1.1 2021091800360967
2021  9 18  3 42 52.78  137.24499  37.51030  13.195  1.0 2021091803425285
2021  9 18  4 38 23.74  137.22279  37.51690  12.820  1.0 2021091804382366
2021  9 18  5 45 38.79  137.24220  37.51180  13.566  1.0 2021091805453870
2021  9 18  7 33 53.55  137.21440  37.51420  12.480  1.4 2021091807335350
2021  9 18  9 13 33.63  137.24080  37.51080  13.425  1.0 2021091809133358
2021  9 18  9 14  0.89  137.24120  37.52170  12.834  1.2 2021091809140081
2021  9 18  9 25 52.11  137.24541  37.50800  13.241  1.0 2021091809255217
2021  9 18 18  3 14.30  137.17810  37.46110  11.656  1.0 2021091818031427
2021  9 18 18 42 22.04  137.23570  37.51960  12.928  1.1 2021091818422217
2021  9 18 18 44 30.52  137.23540  37.51870  12.857  1.8 2021091818443049
2021  9 18 18 53 30.64  137.23480  37.51860  12.826  1.5 2021091818533057
2021  9 18 20 50 48.28  137.24350  37.52110  12.812  1.1 2021091820504815
2021  9 18 21 44  0.02  137.21629  37.50670  12.661  1.2 2021091821435996
2021  9 18 22 49 57.56  137.22260  37.51690  12.800  1.3 2021091822495749
2021  9 18 23 26 18.64  137.24800  37.51070  13.800  1.1 2021091823261853
2021  9 19  0 32 37.97  137.21130  37.50450  12.813  1.4 2021091900323795
2021  9 19  2 26 39.50  137.17799  37.46000  12.248  1.0 2021091902263945
2021  9 19  2 35  5.78  137.24240  37.51290  13.440  1.2 2021091902350576
2021  9 19  3 56 33.33  137.24490  37.44960  10.507  1.0 2021091903563330
2021  9 19  4 25 12.61  137.31841  37.51850  13.020  1.3 2021091904251254
2021  9 19  4 56  5.83  137.22800  37.49940  12.925  1.6 2021091904560580
2021  9 19  5 47 40.27  137.25580  37.51520  13.470  1.2 2021091905474009
2021  9 19 10  2 10.90  137.22580  37.51400  12.364  1.3 2021091910021104
2021  9 19 11 40 47.93  137.17790  37.46000  12.289  1.3 2021091911404783
2021  9 19 12 21 45.71  137.28290  37.51690  10.529  1.1 2021091912214542
2021  9 19 12 27 56.90  137.33000  37.47920  10.703  1.3 2021091912275710
2021  9 19 13 51  0.09  137.21510  37.49940  12.317  1.6 2021091913510011
2021  9 19 14  4 46.93  137.22890  37.50020  12.862  1.2 2021091914044695
2021  9 19 16 29 11.28  137.23340  37.49950  13.149  1.8 2021091916291127
2021  9 19 17 56 53.60  137.22530  37.50120  12.620  1.2 2021091917565356
2021  9 19 18  5  9.92  137.29511  37.50610  11.677  1.1 2021091918050982
2021  9 19 21  4  9.00  137.23540  37.50100  14.035  1.0 2021091921040874
2021  9 19 23 58 35.20  137.24451  37.50650  13.360  1.1 2021091923583518
2021  9 20  2 12 47.12  137.24490  37.50660  13.394  1.0 2021092002124717
2021  9 20  2 16 31.66  137.29790  37.50550  12.300  1.4 2021092002163160
2021  9 20  4 48 49.39  137.24921  37.51160  13.107  1.0 2021092004484936
2021  9 20  8 33 32.62  137.21561  37.50220  12.879  1.5 2021092008333254
2021  9 20 15  8 22.42  137.37781  37.62090   5.817  1.2 2021092015082241
2021  9 20 21 13  6.92  137.25639  37.51940  13.066  1.1 2021092021130686
2021  9 20 21 37 12.96  137.27830  37.46560  11.545  1.4 2021092021371295
2021  9 20 22 53 49.32  137.23511  37.51720  13.290  1.2 2021092022534899
2021  9 20 23 52 47.92  137.22340  37.51700  12.846  1.2 2021092023524785
2021  9 21  3 37 36.45  137.31889  37.51920  13.189  1.0 2021092103373606
2021  9 21 11 20 20.20  137.20970  37.51730  12.749  1.6 2021092111202013
2021  9 21 14  2 48.54  137.30330  37.51310  13.428  1.4 2021092114024840
2021  9 21 15  8  2.32  137.18660  37.46570  12.170  1.3 2021092115080229
2021  9 21 15 58  9.06  137.23550  37.51080  12.811  1.7 2021092115580906
2021  9 21 16 59  6.80  137.21130  37.51280  12.371  1.3 2021092116590672
2021  9 21 17 11 35.84  137.30141  37.49410  12.112  1.8 2021092117113581
2021  9 21 17 13 37.42  137.22540  37.51530  12.588  1.0 2021092117133773
2021  9 21 17 21 25.80  137.24499  37.51060  13.207  1.0 2021092117212582
2021  9 21 20 22 22.64  137.22150  37.50100  13.202  1.5 2021092120222254
2021  9 21 20 25 22.76  137.22180  37.50070  13.244  1.2 2021092120252265
2021  9 21 20 31  1.84  137.24921  37.51130  13.104  1.8 2021092120310170
2021  9 21 20 31 26.68  137.24820  37.51120  13.083  1.3 2021092120312648
2021  9 21 21 48 15.40  137.24229  37.52010  12.666  1.2 2021092121481535
2021  9 21 23 58 24.32  137.24930  37.51070  13.889  1.3 2021092123582413
2021  9 22  0 27 14.04  137.21989  37.50260  13.023  1.1 2021092200271379
2021  9 22  1 27  8.67  137.24940  37.51100  13.893  1.2 2021092201270849
2021  9 22  1 34 41.63  137.30370  37.51240  13.398  1.0 2021092201344176
2021  9 22  3 21 39.27  137.23540  37.51800  13.048  1.0 2021092203213911
2021  9 22  4 58 28.84  137.32091  37.52010  13.183  1.3 2021092204582868
2021  9 22  5 29 10.18  137.30380  37.51300  13.462  1.2 2021092205291013
2021  9 22  6 17 54.88  137.31540  37.51770  13.189  1.1 2021092206175484
2021  9 22  7  2 56.42  137.20830  37.51170  12.448  1.0 2021092207025632
2021  9 22  7 59 36.97  137.42140  37.41640   3.512  1.6 2021092207593690
2021  9 22  8 21 42.85  137.23421  37.50500  13.841  1.0 2021092208214280
2021  9 22  9 44 18.75  137.22170  37.50150  13.196  1.6 2021092209441869
2021  9 22 12  8 49.12  137.24400  37.50850  13.280  1.7 2021092212084905
2021  9 22 12 17 53.88  137.30490  37.49840  13.143  1.0 2021092212175390
2021  9 22 12 51 18.56  137.41950  37.41720   4.334  1.8 2021092212511844
2021  9 22 14 23 38.70  137.25020  37.51010  13.885  1.3 2021092214233862
2021  9 22 14 42 24.94  137.24490  37.50770  13.352  1.1 2021092214422509
2021  9 22 14 57 12.83  137.31490  37.51700  13.151  1.6 2021092214571265
2021  9 22 17 43  5.26  137.22121  37.50240  13.126  1.3 2021092217430525
2021  9 22 18 37 40.68  137.25090  37.51010  13.902  1.7 2021092218374074
2021  9 22 18 48 22.32  137.22430  37.50190  12.717  1.6 2021092218482227
2021  9 22 18 49 56.16  137.28140  37.46670  11.593  1.0 2021092218495633
2021  9 22 18 50  0.62  137.28950  37.46620  13.366  1.1 2021092218500068
2021  9 22 19 33 12.76  137.23379  37.52230  12.667  1.2 2021092219331272
2021  9 22 20 45  6.74  137.32390  37.52840  16.864  1.4 2021092220450698
2021  9 22 21 18 46.96  137.16550  37.45840  11.230  1.0 2021092221184690
2021  9 22 21 24 32.88  137.16530  37.45850  11.197  1.2 2021092221243278
2021  9 22 22 30 29.28  137.21629  37.51960  12.599  1.1 2021092222302912
2021  9 22 23 51 44.48  137.21730  37.49560  12.487  1.2 2021092223514449
2021  9 23  0 15 27.29  137.21699  37.49610  12.500  1.9 2021092300152732
2021  9 23  2 32  8.43  137.21690  37.49730  12.484  1.6 2021092302320846
2021  9 23  2 41 30.78  137.22760  37.49760  12.906  1.3 2021092302413068
2021  9 23  5 26 25.34  137.21809  37.49620  12.472  1.0 2021092305262531
2021  9 23  5 45 14.19  137.22070  37.50090  13.181  1.3 2021092305451412
2021  9 23  7 30 29.35  137.31900  37.51880  13.193  1.0 2021092307302889
2021  9 23  7 33 42.30  137.21950  37.50090  12.555  1.4 2021092307334221
2021  9 23  8  3  4.14  137.23680  37.51220  13.449  1.2 2021092308030425
2021  9 23  8 16 35.15  137.21910  37.50040  12.527  1.1 2021092308163514
2021  9 23  9 55 52.38  137.26131  37.51240  14.002  1.0 2021092309555236
2021  9 23 10  6 19.25  137.29030  37.51640  15.861  1.2 2021092310061947
2021  9 23 10 17 25.36  137.21910  37.49640  12.556  1.6 2021092310172531
2021  9 23 12 23  4.39  137.26669  37.50660  15.122  1.4 2021092312230477
2021  9 23 12 40  8.33  137.26970  37.51740  17.323  1.0 2021092312400853
2021  9 23 14 51 42.48  137.31037  37.51557  13.547  1.1 2021092314514246
2021  9 23 17 11 38.46  137.21809  37.49740  12.202  1.2 2021092317113861
2021  9 23 19 31 16.94  137.18600  37.46220  13.041  1.1 2021092319311691
2021  9 23 20 41 57.00  137.23790  37.51100  13.481  1.2 2021092320415712
2021  9 23 21 59 26.16  137.22591  37.51450  12.396  1.0 2021092321592590
2021  9 23 23 11 50.84  137.22800  37.49520  12.930  1.0 2021092323115099
2021  9 23 23 14 40.88  137.20900  37.49680  12.183  1.5 2021092323144089
2021  9 23 23 54 36.08  137.31400  37.51610  13.156  1.2 2021092323543611
2021  9 23 23 57 28.52  137.23650  37.51090  13.247  1.0 2021092323572849
2021  9 24  0  9 15.91  137.23740  37.51070  13.435  1.3 2021092400091587
2021  9 24  2 51 16.70  137.21851  37.49740  12.542  1.5 2021092402511662
2021  9 24  6 13  9.07  137.21570  37.49630  12.394  1.1 2021092406130899
2021  9 24  8  1 53.55  137.20711  37.49790  12.114  1.8 2021092408015360
2021  9 24  8  4 18.21  137.20650  37.49770  12.067  1.6 2021092408041822
2021  9 24  9 49  4.74  137.31310  37.51630  13.170  1.2 2021092409490487
2021  9 24 10 29 43.84  137.22099  37.50050  13.200  1.6 2021092410294385
2021  9 24 11 56 37.56  137.24789  37.50790  13.822  1.5 2021092411563755
2021  9 24 14 19 39.80  137.18111  37.44490  12.561  1.3 2021092414193972
2021  9 24 16 45 59.22  137.22819  37.49880  12.908  1.1 2021092416455913
2021  9 24 18 58 22.00  137.24809  37.51270  13.830  1.5 2021092418582199
2021  9 24 18 59 54.88  137.22729  37.51620  12.962  1.0 2021092418595472
2021  9 24 19 29 58.24  137.22099  37.51020  14.034  1.1 2021092419295845
2021  9 24 19 56 58.16  137.20740  37.49730  12.128  1.6 2021092419565811
2021  9 24 20  7 37.34  137.23801  37.46180  15.845  1.0 2021092420073756
2021  9 24 22 11 28.58  137.24550  37.51040  13.183  1.5 2021092422112866
2021  9 24 23 15 40.42  137.24970  37.51220  13.152  1.5 2021092423154047
2021  9 25  0 31 34.85  137.25529  37.50710  13.452  1.2 2021092500313476
2021  9 25  1  3 16.88  137.25909  37.51420  13.859  1.5 2021092501031681
2021  9 25  1 19 44.88  137.21050  37.51200  12.333  1.6 2021092501194482
2021  9 25  3 11 10.53  137.16589  37.46760  13.766  1.0 2021092503111050
2021  9 25  4 58 12.59  137.24921  37.52100  14.801  1.0 2021092504581286
2021  9 25  5 30  6.34  137.24510  37.51260  13.720  1.0 2021092505300638
2021  9 25  7  2 50.71  137.24860  37.51140  13.075  1.2 2021092507025068
2021  9 25  7 31 57.20  137.24570  37.51220  13.683  1.0 2021092507315724
2021  9 25  9 45  7.63  137.24760  37.51180  13.884  1.2 2021092509450773
2021  9 25 11 32 46.24  137.22051  37.50430  12.523  1.5 2021092511324627
2021  9 25 14  3 16.72  137.31470  37.51650  13.158  1.4 2021092514031672
2021  9 25 16 12  0.42  137.23320  37.51110  12.843  1.3 2021092516120029
2021  9 25 20  1 55.56  137.25481  37.50930  14.080  1.1 2021092520015557
2021  9 25 20 14 20.64  137.24600  37.51130  13.701  1.0 2021092520142052
2021  9 25 21 23  5.22  137.24339  37.51230  13.630  1.0 2021092521230513
2021  9 25 21 32 46.02  137.24260  37.51150  13.577  1.3 2021092521324595
2021  9 25 22  7  2.64  137.24409  37.51120  13.691  1.1 2021092522070245
2021  9 25 22  8 46.00  137.24570  37.51060  13.753  1.1 2021092522084617
2021  9 25 22 35 31.94  137.17950  37.46140  11.838  1.2 2021092522353199
2021  9 25 23 38 41.36  137.23090  37.49640  13.104  1.3 2021092523384123
2021  9 26  0  1 23.41  137.25030  37.50480  11.786  1.0 2021092600012361
2021  9 26  1 12 27.49  137.22540  37.51760  12.945  1.0 2021092601122735
2021  9 26  3  5 21.02  137.32510  37.52160  13.767  1.0 2021092603052110
2021  9 26  3  8 36.63  137.24760  37.51040  13.807  1.3 2021092603083644
2021  9 26  4 40  3.11  137.21280  37.50160  12.369  1.1 2021092604400292
2021  9 26  5 29 28.67  137.21230  37.50170  12.366  1.6 2021092605292863
2021  9 26  6 43 49.16  137.24110  37.52150  12.851  1.5 2021092606434911
2021  9 26  7 58 54.82  137.21950  37.51940  11.820  1.2 2021092607585548
2021  9 26  8 19 17.05  137.32010  37.52060  13.144  1.1 2021092608191670
2021  9 26  9 15 47.17  137.21381  37.49720  11.899  1.2 2021092609154710
2021  9 26  9 35 28.42  137.30460  37.51370  12.518  1.3 2021092609352877
2021  9 26  9 49 38.89  137.21040  37.49670  12.283  1.1 2021092609493886
2021  9 26 10 22 46.37  137.21910  37.51860  12.714  1.0 2021092610224624
2021  9 26 10 40 20.23  137.18021  37.46120  11.863  1.5 2021092610402042
2021  9 26 12 24 12.16  137.21159  37.52220  12.645  1.4 2021092612241215
2021  9 26 13 36  3.98  137.23869  37.51120  13.529  1.4 2021092613360404
2021  9 26 16 17 12.68  137.31580  37.51900  13.204  1.1 2021092616171260
2021  9 26 16 38 46.45  137.22620  37.51230  13.043  1.0 2021092616384640
2021  9 26 16 43 49.23  137.23689  37.50900  11.873  1.4 2021092616434938
2021  9 26 16 47 43.31  137.30620  37.51310  13.561  1.2 2021092616474312
2021  9 26 17 58  2.08  137.22520  37.49980  12.832  1.2 2021092617580202
2021  9 26 19 37 26.14  137.31680  37.51990  13.142  1.1 2021092619372605
2021  9 26 20 19 46.88  137.31670  37.51970  13.189  1.2 2021092620194661
2021  9 26 21  3 10.60  137.21840  37.49950  12.523  1.4 2021092621031059
2021  9 26 21 47 26.46  137.26199  37.51710  13.663  1.0 2021092621472645
2021  9 26 23  0 30.76  137.21130  37.49950  12.191  1.2 2021092623003075
2021  9 26 23  0 49.24  137.21159  37.49910  12.239  1.2 2021092623004915
2021  9 26 23  2  6.74  137.21100  37.49920  12.259  1.6 2021092623020672
2021  9 27  0 31 49.82  137.22470  37.50030  12.832  1.1 2021092700314977
2021  9 27  1  7 26.37  137.21130  37.49880  12.205  1.6 2021092701072637
2021  9 27  1 36 52.36  137.24640  37.51830  12.804  1.2 2021092701365221
2021  9 27  2 41 29.89  137.22450  37.51430  12.327  1.4 2021092702412988
2021  9 27  4 16 14.74  137.21761  37.49990  12.414  1.2 2021092704161472
2021  9 27  8 15 50.02  137.31790  37.52000  13.159  1.3 2021092708154993
2021  9 27  9 40 12.20  137.31760  37.51960  13.187  1.4 2021092709401216
2021  9 27 13 15 23.06  137.24060  37.51480  13.530  1.8 2021092713152308
2021  9 27 13 56 50.60  137.22610  37.51650  12.421  1.1 2021092713565072
2021  9 27 14 23 12.09  137.22639  37.51650  12.384  1.1 2021092714231199
2021  9 27 14 24 13.49  137.22659  37.51620  12.339  1.9 2021092714241355
2021  9 27 14 31 51.95  137.22690  37.51590  12.394  1.4 2021092714315186
2021  9 27 14 45 12.82  137.22681  37.51690  12.365  1.2 2021092714451273
2021  9 27 16 17 14.79  137.22700  37.51640  12.422  1.1 2021092716171471
2021  9 27 16 38 25.34  137.22670  37.51690  12.342  1.9 2021092716382531
2021  9 27 16 57  4.97  137.42660  37.41390   2.645  1.0 2021092716570499
2021  9 27 17 44 23.20  137.23280  37.52050  12.586  1.1 2021092717442311
2021  9 27 18 34 13.52  137.21780  37.49970  12.420  1.8 2021092718341354
2021  9 27 18 42 19.08  137.41631  37.41590   3.440  1.3 2021092718421912
2021  9 27 18 56 54.36  137.23689  37.51420  13.399  1.2 2021092718565418
2021  9 27 22  9 23.02  137.15981  37.45250  11.814  1.1 2021092722092295
2021  9 27 22 57 35.44  137.31720  37.52070  13.139  1.4 2021092722573519
2021  9 27 23 18 27.02  137.22479  37.50830  13.180  1.0 2021092723182700
2021  9 27 23 35 23.86  137.21339  37.49620  12.330  1.1 2021092723352379
2021  9 28  1 30  1.86  137.20850  37.51140  12.400  1.0 2021092801300174
2021  9 28  1 38 12.27  137.22650  37.49770  12.892  1.1 2021092801381221
2021  9 28  3 58 58.31  137.22720  37.51620  12.420  1.0 2021092803585814
2021  9 28  4 25  3.12  137.22700  37.50170  12.800  1.2 2021092804250306
2021  9 28  4 26 47.83  137.22301  37.51730  12.811  1.2 2021092804264774
2021  9 28  5 29  9.52  137.31689  37.52050  13.139  1.3 2021092805290934
2021  9 28  6 56 51.06  137.30209  37.51590  13.773  1.1 2021092806565087
2021  9 28  8 29 52.21  137.21339  37.51190  12.672  1.2 2021092808295209
2021  9 28  8 34 16.07  137.22729  37.51640  12.383  1.6 2021092808341605
2021  9 28  8 45 45.22  137.29260  37.50870  13.214  1.1 2021092808454509
2021  9 28  9 12  9.90  137.23070  37.51370  13.195  1.0 2021092809120974
2021  9 28  9 28 13.55  137.23109  37.51330  13.245  1.3 2021092809281347
2021  9 28 10 59 18.22  137.22630  37.51600  12.342  1.1 2021092810591808
2021  9 28 11 29 38.61  137.22459  37.50050  12.790  1.2 2021092811293856
2021  9 28 12 23 38.37  137.25439  37.52440  12.767  1.2 2021092812233825
2021  9 28 12 47 18.43  137.22790  37.51590  12.442  1.4 2021092812471841
2021  9 28 13 21 48.69  137.24770  37.52140  13.094  1.1 2021092813214844
2021  9 28 14 20 14.73  137.29160  37.50760  13.222  1.0 2021092814201464
2021  9 28 14 49 49.77  137.20880  37.51200  12.456  1.0 2021092814494981
2021  9 28 14 55 29.40  137.24170  37.52180  12.942  1.3 2021092814552941
2021  9 28 16 33 14.48  137.40160  37.42160   3.806  1.3 2021092816331462
2021  9 28 16 35 46.49  137.41870  37.41740   4.385  1.6 2021092816354643
2021  9 28 17  9 47.48  137.21600  37.51930  12.603  1.1 2021092817094742
2021  9 28 18  2 21.84  137.21030  37.49960  12.174  1.2 2021092818022188
2021  9 28 19 19 56.52  137.41940  37.41810   4.354  1.5 2021092819195664
2021  9 28 19 35 36.68  137.31310  37.51540  13.133  1.6 2021092819353655
2021  9 28 20 26 42.10  137.32069  37.52050  13.129  1.0 2021092820264186
2021  9 28 21 53 34.80  137.24570  37.51370  13.733  1.1 2021092821533455
2021  9 28 21 54 35.64  137.22540  37.51610  12.317  2.3 2021092821543573
2021  9 28 21 54 46.30  137.21130  37.50370  11.303  2.3 2021092821544599
2021  9 28 22  2  7.80  137.23340  37.52100  12.619  1.5 2021092822020770
2021  9 28 22  2 15.80  137.23360  37.52120  12.607  1.8 2021092822021585
2021  9 28 22  3 21.08  137.23280  37.52110  12.623  1.2 2021092822032100
2021  9 29  1 53  0.59  137.22870  37.49610  13.089  1.0 2021092901530052
2021  9 29  2 40 41.95  137.22040  37.51650  12.780  1.2 2021092902404186
2021  9 29  2 48 18.64  137.22270  37.51560  12.806  2.2 2021092902481870
2021  9 29  2 54 42.84  137.22260  37.51520  12.870  1.3 2021092902544278
2021  9 29  3  1 20.00  137.22170  37.51580  12.816  1.1 2021092903011986
2021  9 29  3 34 53.48  137.21069  37.49920  12.219  1.0 2021092903345343
2021  9 29  4 40 33.07  137.21989  37.51670  12.798  1.5 2021092904403305
2021  9 29  6 34 43.66  137.23120  37.51320  13.189  1.2 2021092906344348
2021  9 29  6 56  5.26  137.25670  37.51630  13.461  1.1 2021092906560503
2021  9 29  6 57 51.61  137.21500  37.49670  12.381  2.0 2021092906575164
2021  9 29  8  8 55.31  137.23090  37.52200  12.465  2.1 2021092908085545
2021  9 29  8  9 25.68  137.22990  37.52240  12.519  1.2 2021092908092566
2021  9 29  8 22 11.29  137.22279  37.51730  12.844  1.6 2021092908221117
2021  9 29  8 23 37.21  137.22200  37.51700  12.799  1.6 2021092908233714
2021  9 29  8 33 38.08  137.22330  37.51770  12.833  1.1 2021092908333789
2021  9 29  8 43 52.23  137.23010  37.51480  13.148  1.6 2021092908435199
2021  9 29  9  2 21.53  137.30640  37.52140  12.987  1.5 2021092909022164
2021  9 29 11  0  5.49  137.22490  37.51540  12.936  1.1 2021092911000545
2021  9 29 11 40 18.13  137.23410  37.51080  12.812  1.4 2021092911401805
2021  9 29 13 56  5.29  137.27650  37.45630  17.047  1.4 2021092913560527
2021  9 29 14 17 14.18  137.24100  37.52140  12.754  1.0 2021092914171418
2021  9 29 16  0 10.71  137.22420  37.51630  12.258  1.0 2021092916001080
2021  9 29 16 19 19.81  137.22411  37.51640  12.847  1.5 2021092916191968
2021  9 29 16 48 25.85  137.32130  37.52080  13.190  1.7 2021092916482591
2021  9 29 16 58 36.17  137.23309  37.51530  13.424  1.0 2021092916583604
2021  9 29 17  1 11.28  137.30560  37.51340  13.563  1.1 2021092917011105
2021  9 29 17 27 23.16  137.30569  37.51360  13.526  1.1 2021092917272294
2021  9 29 17 59 33.24  137.23140  37.51720  13.184  1.1 2021092917593311
2021  9 29 18 39  2.46  137.22391  37.51640  12.888  1.3 2021092918390239
2021  9 29 18 40 55.52  137.22400  37.51510  12.829  1.2 2021092918405550
2021  9 29 18 41  8.44  137.22391  37.51410  12.825  1.1 2021092918410830
2021  9 29 19 23 38.16  137.22530  37.51650  12.902  1.2 2021092919233798
2021  9 29 19 53 11.00  137.20799  37.51190  12.391  1.4 2021092919531095
2021  9 29 19 53 48.30  137.31140  37.51430  13.060  1.7 2021092919534818
2021  9 29 21 31 22.54  137.21831  37.51760  12.711  1.7 2021092921312258
2021  9 29 21 34 45.84  137.21831  37.51800  12.678  1.9 2021092921344588
2021  9 29 21 38 53.08  137.30130  37.52130  12.980  1.1 2021092921385292
2021  9 29 21 45 38.08  137.21899  37.50050  12.544  1.1 2021092921453800
2021  9 29 23 49 12.12  137.22549  37.51550  12.971  1.4 2021092923491187
2021  9 30  0 18 47.99  137.22861  37.49600  13.002  1.3 2021093000184785
2021  9 30  0 33 57.73  137.23399  37.51070  12.777  1.1 2021093000335767
2021  9 30  1 22 49.73  137.22929  37.49700  12.998  1.0 2021093001224975
2021  9 30  1 24 16.37  137.21091  37.51300  12.527  1.0 2021093001241631
2021  9 30  2 14  2.44  137.22520  37.50070  12.794  1.1 2021093002140238
2021  9 30  8 47 59.19  137.18021  37.45550  12.181  1.4 2021093008475920
2021  9 30 12 12 43.22  137.31410  37.51410  13.553  1.0 2021093012124313
2021  9 30 12 53 47.69  137.22340  37.51660  12.329  1.2 2021093012534770
2021  9 30 13 35 32.43  137.23200  37.51380  13.219  1.4 2021093013353236
2021  9 30 14 18  8.58  137.21570  37.51880  12.570  1.3 2021093014180843
2021  9 30 14 43 52.91  137.21960  37.51720  12.720  1.2 2021093014435299
2021  9 30 15  2 53.86  137.22560  37.51500  12.361  1.3 2021093015025371
2021  9 30 15 14 56.19  137.23219  37.51220  13.248  1.5 2021093015145613
2021  9 30 15 55 35.73  137.24440  37.51020  13.412  1.1 2021093015553583
2021  9 30 17  9 22.28  137.25150  37.51800  12.647  1.0 2021093017092231
2021  9 30 19 24  1.00  137.21190  37.51280  12.411  1.0 2021093019240087
2021  9 30 19 25 21.32  137.18060  37.45460  12.165  1.0 2021093019252130
2021  9 30 22  9  8.74  137.31540  37.51490  12.865  1.4 2021093022090862
2021  9 30 23  0 13.68  137.21970  37.51670  12.819  1.4 2021093023001354
2021  9 30 23 31  3.40  137.21539  37.52010  12.586  1.1 2021093023310324
2021 10  1  1 21 42.63  137.27620  37.45670  17.061  1.5 2021100101214254
2021 10  1  2 32 10.73  137.31180  37.51700  12.821  2.3 2021100102321071
2021 10  1  3 29 41.79  137.24499  37.51650  12.900  1.0 2021100103294159
2021 10  1  4 49  5.52  137.21280  37.49920  12.268  1.3 2021100104490543
2021 10  1  5 25 55.22  137.24631  37.51690  13.016  2.2 2021100105255528
2021 10  1  9 34 28.97  137.24593  37.51724  13.099  1.1 2021100109342898
2021 10  1  9 34 28.95  137.24626  37.52133  13.495  1.1 2021100109342901
2021 10  1 10 25 13.14  137.22200  37.51780  12.770  1.4 2021100110251295
2021 10  1 10 25 46.41  137.22220  37.51850  12.800  1.6 2021100110254646
2021 10  1 10 27 28.78  137.22200  37.51760  12.726  1.1 2021100110272850
2021 10  1 10 28 30.55  137.22160  37.51710  12.703  1.4 2021100110283045
2021 10  1 10 48 42.89  137.22051  37.51810  12.906  1.1 2021100110484332
2021 10  1 12 49 32.45  137.22639  37.50220  11.593  1.2 2021100112493246
2021 10  1 15  2  6.67  137.24890  37.51140  13.131  1.1 2021100115020679
2021 10  1 18 16 19.24  137.20900  37.51830  12.790  1.0 2021100118161942
2021 10  1 19  1 58.84  137.21330  37.49860  12.747  1.1 2021100119015895
2021 10  1 21 11 58.90  137.22990  37.51330  13.150  1.3 2021100121115873
2021 10  1 21 35 52.92  137.24440  37.51060  13.282  1.2 2021100121355309
2021 10  1 21 38 57.70  137.23000  37.51270  13.157  1.0 2021100121385767
2021 10  1 21 49 17.02  137.22861  37.51310  13.069  1.4 2021100121491698
2021 10  1 21 58 37.84  137.22960  37.51260  13.136  1.0 2021100121583795
2021 10  1 22  1  5.80  137.22929  37.51290  13.119  1.5 2021100122010568
2021 10  1 22  6 26.00  137.22870  37.51270  13.122  2.0 2021100122062597
2021 10  1 22  9 37.10  137.23019  37.51290  13.148  1.5 2021100122093700
2021 10  1 22 15 36.40  137.22839  37.51230  13.135  1.2 2021100122153619
2021 10  1 22 15 41.44  137.22031  37.50320  13.179  1.1 2021100122154138
2021 10  2  1  3  8.31  137.22850  37.50890  15.302  1.0 2021100201030851
2021 10  2  1  5 44.84  137.21140  37.51330  12.359  1.3 2021100201054474
2021 10  2  5 47 27.28  137.22600  37.51780  12.367  1.1 2021100205472710
2021 10  2  6 45  1.58  137.20990  37.49910  12.257  1.3 2021100206450153
2021 10  2  8 40 28.32  137.22560  37.51560  12.357  1.6 2021100208402830
2021 10  2  8 47  0.03  137.21130  37.49950  12.222  1.2 2021100208470015
2021 10  2  9 19 58.82  137.23700  37.51040  13.095  1.0 2021100209195890
2021 10  2 11 24 23.21  137.20475  37.51464  12.321  1.1 2021100211242321
2021 10  2 11 24 23.29  137.20169  37.51370  11.393  1.1 2021100211242322
2021 10  2 13 21 15.39  137.23290  37.52070  12.679  1.1 2021100213211530
2021 10  2 14 26 51.94  137.21800  37.50730  12.740  1.0 2021100214265199
2021 10  2 19 21 50.46  137.21860  37.50720  12.798  1.0 2021100219215035
2021 10  2 23 20 13.36  137.16789  37.43970  12.384  2.0 2021100223201337
2021 10  3  1 25 55.54  137.21790  37.49730  12.520  1.2 2021100301255613
2021 10  3  1 39 13.23  137.21800  37.50000  12.518  1.0 2021100301391318
2021 10  3  1 49 28.49  137.16850  37.45830  11.282  1.3 2021100301492851
2021 10  3  3 37 17.90  137.30640  37.51310  13.517  1.2 2021100303371771
2021 10  3  7 38 50.09  137.31670  37.51860  13.211  1.0 2021100307385053
2021 10  3  9  0 26.88  137.18810  37.46090  12.523  2.9 2021100309002693
2021 10  3  9  4  6.89  137.23410  37.51420  13.284  1.1 2021100309040674
2021 10  3  9 36 39.48  137.18840  37.46160  12.501  1.0 2021100309363952
2021 10  3 10 10 31.75  137.23280  37.51230  14.505  1.3 2021100310103156
2021 10  3 11 10  3.23  137.22740  37.51560  12.385  2.7 2021100311100333
2021 10  3 11 10 58.98  137.22971  37.51320  12.571  4.3 2021100311105916
2021 10  3 11 13  4.50  137.22881  37.51450  12.489  1.3 2021100311130440
2021 10  3 11 13 38.67  137.23370  37.51430  12.875  1.1 2021100311133855
2021 10  3 11 13 42.71  137.22839  37.50670  13.191  1.2 2021100311134273
2021 10  3 11 14 54.91  137.23190  37.51650  12.637  1.0 2021100311145493
2021 10  3 11 16 20.78  137.23180  37.50910  13.237  1.4 2021100311162068
2021 10  3 11 16 55.52  137.23061  37.50920  13.184  1.3 2021100311165559
2021 10  3 11 19 34.92  137.22350  37.50840  13.100  1.0 2021100311193475
2021 10  3 11 21 50.33  137.23140  37.51560  12.706  3.0 2021100311215046
2021 10  3 11 44 48.82  137.22900  37.51790  12.474  1.2 2021100311444873
2021 10  3 11 49 44.27  137.15680  37.45487  11.726  1.4 2021100311494427
2021 10  3 11 49 44.27  137.15226  37.45757  12.212  1.4 2021100311494429
2021 10  3 12  1 38.10  137.22861  37.51850  12.462  1.5 2021100312013802
2021 10  3 12  2  4.72  137.22856  37.51828  12.502  1.3 2021100312020470
2021 10  3 12  2  4.67  137.22223  37.52443  11.886  1.3 2021100312020471
2021 10  3 12 38  7.88  137.23830  37.51640  13.053  3.2 2021100312380796
2021 10  3 12 42 31.61  137.23460  37.51530  12.897  1.9 2021100312423162
2021 10  3 12 48 36.99  137.22728  37.51736  12.987  1.1 2021100312483699
2021 10  3 12 48 37.11  137.22620  37.51608  12.436  1.1 2021100312483700
2021 10  3 12 49 13.58  137.22760  37.51712  12.941  1.5 2021100312491358
2021 10  3 12 49 13.56  137.23236  37.51775  13.966  1.6 2021100312491359
2021 10  3 12 50 59.71  137.22800  37.51680  12.983  1.4 2021100312505962
2021 10  3 12 54 31.66  137.22800  37.51910  12.395  1.2 2021100312543173
2021 10  3 13  4  9.18  137.18649  37.46170  12.348  1.3 2021100313040922
2021 10  3 13  4 15.15  137.18581  37.46190  12.306  1.2 2021100313041495
2021 10  3 13 36 45.53  137.22490  37.51380  12.575  2.1 2021100313364561
2021 10  3 13 49  3.89  137.23520  37.51540  12.907  1.2 2021100313490382
2021 10  3 14  8 21.23  137.22771  37.51780  12.838  1.2 2021100314082104
2021 10  3 14 13 37.81  137.16780  37.45930  11.190  1.2 2021100314133764
2021 10  3 14 26 27.49  137.23930  37.51610  13.500  1.3 2021100314262741
2021 10  3 14 43  3.96  137.31220  37.51790  12.912  1.5 2021100314430402
2021 10  3 14 43 11.62  137.22580  37.51580  12.362  2.6 2021100314431173
2021 10  3 14 43 35.20  137.24200  37.52160  13.228  3.8 2021100314433528
2021 10  3 14 49 58.03  137.24010  37.51870  13.046  1.6 2021100314495797
2021 10  3 15  1 28.22  137.22681  37.50980  13.094  1.3 2021100315012824
2021 10  3 15 14 10.49  137.23990  37.51600  13.486  1.1 2021100315141039
2021 10  3 16  4 37.11  137.31520  37.52000  13.224  1.4 2021100316043714
2021 10  3 16 17  8.37  137.18660  37.46130  12.343  1.1 2021100316170840
2021 10  3 16 28 19.97  137.22639  37.50980  13.112  1.1 2021100316281993
2021 10  3 16 35 25.31  137.22839  37.51010  13.105  1.1 2021100316352519
2021 10  3 16 56 49.29  137.22620  37.51390  12.993  2.2 2021100316564942
2021 10  3 16 59 14.56  137.22470  37.51330  12.754  1.4 2021100316591455
2021 10  3 17  2 38.08  137.24020  37.51920  13.061  2.3 2021100317023813
2021 10  3 17 43  8.50  137.21890  37.51840  12.700  1.0 2021100317430848
2021 10  3 17 47 12.02  137.25140  37.51140  13.900  1.1 2021100317471187
2021 10  3 18 30 43.86  137.22725  37.51565  12.424  1.1 2021100318304387
2021 10  3 18 30 44.00  137.22515  37.51719  11.594  1.1 2021100318304388
2021 10  3 18 43  5.40  137.22861  37.51450  12.564  1.8 2021100318430545
2021 10  3 19  9 41.92  137.19420  37.46740  12.215  1.4 2021100319094190
2021 10  3 19 38 37.96  137.22591  37.51600  12.980  1.3 2021100319383783
2021 10  3 19 44 49.72  137.22549  37.51590  12.942  1.1 2021100319444964
2021 10  3 21 31 55.04  137.24060  37.51860  13.153  3.3 2021100321315514
2021 10  3 22 57 35.80  137.24960  37.51170  13.089  1.4 2021100322573566
2021 10  4  0  8 29.81  137.25240  37.51080  13.905  1.1 2021100400082963
2021 10  4  0 12  8.98  137.21880  37.49950  12.536  1.0 2021100400120896
2021 10  4  0 50 57.83  137.23210  37.51000  13.227  1.0 2021100400505761
2021 10  4  1  1 28.52  137.22659  37.49930  12.862  1.3 2021100401012845
2021 10  4  1 22 37.51  137.23129  37.50990  13.218  1.1 2021100401223738
2021 10  4  1 48 21.83  137.21770  37.50130  13.023  1.0 2021100401482180
2021 10  4  2 16 52.63  137.23241  37.51040  13.202  1.1 2021100402165254
2021 10  4  2 18 33.22  137.22376  37.51805  12.814  1.3 2021100402183323
2021 10  4  2 18 33.30  137.22139  37.51920  11.756  1.4 2021100402183324
2021 10  4  2 19 55.36  137.22380  37.51800  12.826  1.4 2021100402195521
2021 10  4  3  1 42.39  137.22450  37.51770  12.920  1.2 2021100403014230
2021 10  4  5 16 18.27  137.20010  37.46750  11.924  1.6 2021100405161820
2021 10  4  6  2 43.70  137.24699  37.51740  13.903  1.2 2021100406024382
2021 10  4  6  9 38.31  137.24071  37.52230  12.968  1.0 2021100406093826
2021 10  4  7 14 52.98  137.29590  37.50500   9.704  1.4 2021100407145294
2021 10  4  7 20 53.83  137.23331  37.51610  12.846  1.0 2021100407205377
2021 10  4  7 27 45.99  137.21060  37.51970  12.383  1.0 2021100407274575
2021 10  4  8 35 48.81  137.23540  37.50800  13.357  1.0 2021100408354890
2021 10  4  8 49 45.54  137.22690  37.50400  12.259  1.2 2021100408494560
2021 10  4  8 57  9.41  137.21930  37.51400  12.793  1.1 2021100408570908
2021 10  4  9 10 30.06  137.25040  37.51100  13.876  1.4 2021100409103023
2021 10  4  9 29 48.46  137.31490  37.51950  13.191  1.0 2021100409294825
2021 10  4 11  5 43.42  137.18980  37.46160  12.468  1.9 2021100411054344
2021 10  4 12 14 26.47  137.22610  37.49580  12.869  1.5 2021100412142639
2021 10  4 12 50 12.19  137.24100  37.52000  12.552  1.0 2021100412501250
2021 10  4 17  1 37.62  137.30270  37.51240  13.335  1.0 2021100417013741
2021 10  4 18 45 53.88  137.29680  37.50900  13.069  1.2 2021100418455375
2021 10  4 19  4  3.44  137.29500  37.50850  13.122  1.0 2021100419040340
2021 10  4 20 11 15.64  137.29581  37.50830  13.141  1.0 2021100420111548
2021 10  4 22 28  2.20  137.22569  37.51490  12.460  1.6 2021100422280221
2021 10  5  0 38 33.69  137.31869  37.51850  12.977  1.8 2021100500383362
2021 10  5  1  3 22.02  137.20382  37.50183  12.547  1.5 2021100501032200
2021 10  5  1  3 22.11  137.20770  37.50299  11.867  1.5 2021100501032202
2021 10  5  1 14  2.43  137.24400  37.51280  13.649  1.3 2021100501140229
2021 10  5  1 32 21.75  137.22530  37.51430  12.511  2.4 2021100501322184
2021 10  5  2  7  0.64  137.22580  37.51610  12.246  2.6 2021100502070074
2021 10  5  2 16 47.79  137.22910  37.51540  12.513  1.1 2021100502164770
2021 10  5  3 18 24.16  137.18961  37.46250  12.264  1.1 2021100503182427
2021 10  5  6 51 23.80  137.23120  37.51040  13.162  1.5 2021100506512367
2021 10  5  8  9 16.27  137.21820  37.50020  12.500  1.3 2021100508091636
2021 10  5  9 15 24.87  137.24541  37.51850  13.677  1.1 2021100509152481
2021 10  5 13 10  5.05  137.31920  37.51910  13.013  2.2 2021100513100498
2021 10  5 13 52 31.91  137.25320  37.52130  12.131  1.3 2021100513523177
2021 10  5 20 24 33.62  137.15939  37.45820  12.124  1.7 2021100520243353
2021 10  5 20 26  9.72  137.24831  37.51110  13.119  1.6 2021100520260970
2021 10  5 21  9 59.76  137.23910  37.51550  13.176  3.5 2021100521095986
2021 10  5 21 10 56.46  137.24100  37.51710  13.248  1.4 2021100521105648
2021 10  5 21 12 41.04  137.24490  37.51410  13.643  1.4 2021100521124083
2021 10  5 21 39  9.16  137.25030  37.51050  13.218  1.0 2021100521390943
2021 10  5 22  3 11.80  137.20869  37.51770  12.816  1.1 2021100522031207
2021 10  5 22 16 57.36  137.21620  37.51500  12.608  1.5 2021100522165742
2021 10  6  0 13 38.84  137.24260  37.51220  13.387  1.2 2021100600133904
2021 10  6  0 27  5.11  137.23550  37.50750  13.353  1.2 2021100600270519
2021 10  6  1 15 26.67  137.24870  37.51340  14.026  1.1 2021100601152660
2021 10  6  1 25 35.80  137.30231  37.50590  12.544  1.5 2021100601253584
2021 10  6  5 14 28.15  137.17070  37.46500  11.581  1.3 2021100605142811
2021 10  6  5 55 48.56  137.24820  37.51140  13.771  1.6 2021100605554859
2021 10  6  9  5 58.54  137.21629  37.52040  12.678  1.1 2021100609055831
2021 10  6  9 11 39.92  137.21060  37.51320  12.465  1.3 2021100609113995
2021 10  6  9 44 54.15  137.22492  37.51707  12.325  1.5 2021100609445415
2021 10  6  9 44 54.21  137.23019  37.51174  12.496  1.6 2021100609445420
2021 10  6 12 10 55.71  137.21530  37.52700  12.060  1.0 2021100612105554
2021 10  6 13 46 50.24  137.18660  37.46060  12.400  1.3 2021100613465028
2021 10  6 13 58 47.55  137.21680  37.49580  12.610  1.2 2021100613584759
2021 10  6 14 28 59.18  137.22560  37.51720  12.358  1.4 2021100614285917
2021 10  6 14 59 44.51  137.22659  37.51590  12.390  2.1 2021100614594457
2021 10  6 15  9 55.23  137.25250  37.51380  13.974  1.5 2021100615095527
2021 10  6 15 31 24.28  137.31520  37.51880  13.166  1.5 2021100615312404
2021 10  6 18 14 33.08  137.20979  37.49950  12.275  1.3 2021100618143315
2021 10  6 18 17  3.52  137.21001  37.49930  12.274  1.8 2021100618170360
2021 10  6 18 29 23.34  137.24181  37.51180  13.519  1.5 2021100618292318
2021 10  6 21 15 34.84  137.22690  37.51930  12.934  1.8 2021100621153488
2021 10  7  1 28 45.27  137.24970  37.51180  13.077  1.2 2021100701284510
2021 10  7  2  8 41.76  137.21800  37.49900  11.812  1.2 2021100702084175
2021 10  7  2 25 44.52  137.23500  37.52220  12.684  1.4 2021100702254452
2021 10  7  2 53 58.32  137.22510  37.51620  12.274  1.2 2021100702535809
2021 10  7  3 41 54.00  137.22459  37.50350  12.644  1.0 2021100703415395
2021 10  7  4 59 33.47  137.24890  37.51390  13.829  1.5 2021100704593336
2021 10  7  5  1 12.74  137.24860  37.51420  13.850  1.2 2021100705011266
2021 10  7  6 44 35.77  137.21040  37.51220  12.371  1.7 2021100706443576
2021 10  7  7 57  7.73  137.25011  37.51330  13.945  1.0 2021100707570785
2021 10  7 10 44 14.98  137.25060  37.51460  13.929  1.2 2021100710441500
2021 10  7 12 33 11.77  137.22440  37.51650  12.880  1.5 2021100712331172
2021 10  7 12 56 38.18  137.24071  37.51080  13.392  1.4 2021100712563834
2021 10  7 14 13 41.99  137.22591  37.50910  13.094  1.0 2021100714134185
2021 10  7 14 14  3.73  137.23930  37.51090  12.991  1.0 2021100714140364
2021 10  7 15 11 41.40  137.24120  37.51670  13.183  1.0 2021100715114125
2021 10  7 15 32 46.69  137.21640  37.50270  12.794  1.1 2021100715324662
2021 10  7 15 58 26.48  137.24130  37.51030  13.511  1.1 2021100715582651
2021 10  7 16  2 17.76  137.23650  37.51060  13.415  1.6 2021100716021780
2021 10  7 16 24 59.20  137.23621  37.51080  13.392  1.2 2021100716245910
2021 10  7 17  1 44.28  137.24049  37.52290  13.025  1.3 2021100717014425
2021 10  7 17  3 23.64  137.25450  37.52120  12.499  1.0 2021100717032357
2021 10  7 17 27 10.16  137.31740  37.51990  13.166  1.4 2021100717270997
2021 10  7 18 13 11.46  137.23570  37.51100  13.341  1.6 2021100718131142
2021 10  7 19  2 22.88  137.30701  37.50850  12.511  1.1 2021100719022260
2021 10  7 19 31 41.80  137.22659  37.51450  12.469  1.3 2021100719314174
2021 10  7 19 50 13.46  137.24409  37.51240  13.714  1.2 2021100719501357
2021 10  7 20 29 55.88  137.23351  37.51120  13.258  1.2 2021100720295578
2021 10  7 21 43 26.00  137.30190  37.51180  13.361  1.2 2021100721432597
2021 10  7 21 46 42.12  137.30280  37.49650  11.765  1.5 2021100721464218
2021 10  7 23 55 24.90  137.15981  37.45230  11.732  2.1 2021100723552491
2021 10  8  1 30 20.32  137.23950  37.44950  15.872  1.0 2021100801302030
2021 10  8  2 57 58.81  137.25060  37.52390  12.852  1.0 2021100802575871
2021 10  8  3 46 13.44  137.31700  37.51920  13.165  1.0 2021100803461309
2021 10  8  4 15 58.94  137.24651  37.51410  13.767  1.0 2021100804155891
2021 10  8  4 18 36.77  137.25040  37.51430  13.916  1.0 2021100804183692
2021 10  8  4 36 30.82  137.32001  37.51910  13.155  1.6 2021100804363076
2021 10  8  6  5 44.63  137.22630  37.49660  12.883  1.3 2021100806054459
2021 10  8  7 38 52.54  137.25411  37.52440  12.800  1.0 2021100807385233
2021 10  8  8 17 38.87  137.25230  37.51440  13.972  1.3 2021100808173907
2021 10  8  8 26 13.86  137.25220  37.51450  13.964  1.4 2021100808261354
2021 10  8  8 31 46.95  137.25169  37.51440  13.989  1.5 2021100808314687
2021 10  8  9 14 32.23  137.22549  37.51660  12.314  1.5 2021100809143217
2021 10  8 10 25 28.45  137.32030  37.52070  13.180  1.6 2021100810252837
2021 10  8 10 55 50.60  137.24409  37.51060  13.695  1.1 2021100810555046
2021 10  8 11 38 17.18  137.22800  37.49820  12.983  1.5 2021100811381713
2021 10  8 12 12 20.04  137.29179  37.47020  10.357  1.6 2021100812121996
2021 10  8 13 39 46.84  137.25420  37.51230  14.002  1.0 2021100813394677
2021 10  8 13 53 21.59  137.25751  37.52030  13.295  1.0 2021100813532182
2021 10  8 16  1 40.21  137.31830  37.52120  13.052  1.4 2021100816014001
2021 10  8 16  1 44.01  137.31990  37.52180  13.070  1.4 2021100816014396
2021 10  8 16 14 19.99  137.25349  37.50860  13.386  1.0 2021100816141985
2021 10  8 17 13 24.42  137.24950  37.51160  13.837  1.4 2021100817132431
2021 10  8 18  9 23.60  137.21860  37.51540  12.753  1.2 2021100818092354
2021 10  8 19 29 37.16  137.25661  37.51480  13.494  1.4 2021100819293714
2021 10  8 19 31 52.60  137.22141  37.52580  12.195  1.6 2021100819315258
2021 10  8 20 51 33.40  137.23981  37.51740  13.123  1.9 2021100820513337
2021 10  8 20 58 16.68  137.22690  37.49780  12.870  1.3 2021100820581654
2021 10  8 22 18  9.46  137.22540  37.51720  12.822  1.1 2021100822180930
2021 10  8 22 35 23.52  137.25360  37.51400  14.030  1.5 2021100822352339
2021 10  8 23 20 44.84  137.25301  37.51440  13.960  1.2 2021100823204471
2021 10  9  2 31 13.36  137.20950  37.51370  12.306  1.2 2021100902311334
2021 10  9  2 47 46.03  137.22150  37.50790  13.000  1.2 2021100902474600
2021 10  9  3 16 38.88  137.30060  37.52350  12.576  1.2 2021100903163876
2021 10  9  3 28 22.38  137.24789  37.51050  13.162  1.4 2021100903282237
2021 10  9  7  8 16.80  137.25909  37.51860  13.555  1.1 2021100907081695
2021 10  9  7 29 10.59  137.25800  37.51780  13.417  1.0 2021100907291055
2021 10  9  7 52 26.10  137.24139  37.51700  13.250  1.6 2021100907522609
2021 10  9  9 12  3.03  137.22479  37.51700  12.267  1.6 2021100909120313
2021 10  9  9 58 44.90  137.23000  37.50890  13.178  1.8 2021100909584485
2021 10  9 10 18  6.01  137.32100  37.52080  13.164  1.2 2021100910180607
2021 10  9 10 56 39.92  137.24719  37.51330  13.771  1.4 2021100910563988
2021 10  9 14 45 28.02  137.21100  37.51280  12.643  1.0 2021100914452816
2021 10  9 15 28 32.56  137.23039  37.50990  13.174  1.0 2021100915283242
2021 10  9 15 35 12.78  137.22510  37.49810  12.844  1.3 2021100915351272
2021 10  9 15 37 20.34  137.18280  37.53840   6.992  2.3 2021100915372033
2021 10  9 16 27 12.81  137.31641  37.52010  13.151  1.2 2021100916271247
2021 10  9 17  6 22.08  137.22780  37.49920  12.896  1.3 2021100917062204
2021 10  9 17 24 30.08  137.23241  37.50930  13.251  1.0 2021100917242991
2021 10  9 17 33 54.80  137.21159  37.50430  12.802  1.0 2021100917335476
2021 10  9 17 51 47.32  137.19900  37.46960  11.733  1.3 2021100917514731
2021 10  9 20 11 55.26  137.30420  37.51200  13.462  1.2 2021100920115531
2021 10  9 20 48 27.00  137.18510  37.53870   6.869  1.4 2021100920482701
2021 10  9 23 29 31.64  137.19859  37.46950  11.745  1.2 2021100923293168
2021 10 10  0 55 35.29  137.18930  37.45710  15.395  1.1 2021101000553548
2021 10 10  2 25 45.74  137.24710  37.51030  13.804  1.2 2021101002254563
2021 10 10  3 48 39.64  137.24631  37.51150  13.722  1.4 2021101003483947
2021 10 10  6 13 46.00  137.19900  37.46970  11.744  1.7 2021101006134601
2021 10 10  7 58 35.63  137.25270  37.51210  13.915  1.1 2021101007583557
2021 10 10  8 28 32.41  137.39600  37.44710   2.852  1.6 2021101008283231
2021 10 10  9 25 17.20  137.22749  37.51000  13.129  1.2 2021101009251717
2021 10 10  9 30  5.35  137.21429  37.51560  12.588  1.0 2021101009300523
2021 10 10 10 14 20.33  137.22620  37.50850  13.067  1.0 2021101010142016
2021 10 10 10 17 45.27  137.22700  37.50850  13.140  1.4 2021101010174522
2021 10 10 10 21 13.99  137.22501  37.49700  12.817  2.4 2021101010211400
2021 10 10 10 47 56.44  137.22630  37.49730  12.866  1.4 2021101010475627
2021 10 10 13 19 55.37  137.31000  37.48380  15.139  1.0 2021101013195540
2021 10 10 13 38  2.39  137.25470  37.51350  13.820  1.0 2021101013380246
2021 10 10 14 13 22.37  137.22681  37.51020  13.244  1.1 2021101014132245
2021 10 10 16 13  7.51  137.22479  37.51670  12.296  1.0 2021101016130734
2021 10 10 17 50  1.08  137.21480  37.49580  12.389  1.0 2021101017500105
2021 10 10 20 13 22.48  137.22459  37.51760  12.361  1.1 2021101020132262
2021 10 10 20 25 31.28  137.31540  37.51940  13.208  1.2 2021101020253107
2021 10 10 20 55  6.48  137.24339  37.50690  13.388  1.0 2021101020550656
2021 10 10 21 43 56.14  137.40601  37.44950   2.630  1.0 2021101021435611
2021 10 11  0 36 59.40  137.18440  37.46000  12.634  1.1 2021101100365947
2021 10 11  2 19 37.76  137.29950  37.49220  10.931  1.0 2021101102193753
2021 10 11  2 27 34.09  137.22459  37.51660  12.299  1.4 2021101102273404
2021 10 11  2 55 35.75  137.22800  37.50970  13.137  1.3 2021101102553571
2021 10 11  5 45 22.87  137.21370  37.49550  12.312  1.3 2021101105452283
2021 10 11  6  2  7.69  137.26920  37.47040   9.025  1.2 2021101106020778
2021 10 11  7 59  5.99  137.31280  37.49500  13.248  1.1 2021101107590595
2021 10 11  8 29 25.63  137.21890  37.50810  12.776  1.1 2021101108292581
2021 10 11  9 35  0.72  137.21530  37.52040  12.542  1.5 2021101109350082
2021 10 11 10  0 50.24  137.22700  37.51710  12.451  1.3 2021101110005019
2021 10 11 10 37 34.32  137.20850  37.51750  12.750  1.8 2021101110373433
2021 10 11 10 49 14.44  137.23200  37.52300  12.581  1.6 2021101110491441
2021 10 11 11 32 40.70  137.23109  37.52260  12.438  2.1 2021101111324072
2021 10 11 16  5 29.88  137.24480  37.51030  13.197  1.7 2021101116053004
2021 10 11 16 39 50.67  137.24910  37.51080  13.236  1.1 2021101116395084
2021 10 11 16 59 29.87  137.17529  37.46320  11.183  1.5 2021101116592991
2021 10 11 17 50 44.30  137.21359  37.51160  12.530  1.6 2021101117504430
2021 10 11 23 31 42.36  137.22771  37.50390  11.643  1.0 2021101123314230
2021 10 11 23 35 47.80  137.24670  37.51040  13.131  1.8 2021101123354786
2021 10 11 23 58 55.22  137.22479  37.50640  13.221  1.4 2021101123585513
2021 10 12  0  4 45.84  137.24960  37.51430  13.900  1.3 2021101200044591
2021 10 12  0 18  5.29  137.22501  37.50670  13.255  1.4 2021101200180527
2021 10 12  2 31 44.53  137.26190  37.48550  15.275  1.2 2021101202314466
2021 10 12  4 47  7.65  137.22270  37.49740  12.699  1.5 2021101204470761
2021 10 12  4 55 57.23  137.21359  37.51550  12.482  1.0 2021101204555735
2021 10 12  5 37 18.39  137.22890  37.50720  13.211  1.2 2021101205371840
2021 10 12  6 10 15.85  137.24361  37.51340  13.589  1.5 2021101206101578
2021 10 12  6 57 53.77  137.22479  37.49590  12.844  1.0 2021101206575377
2021 10 12  8  6 14.81  137.23109  37.52310  12.475  1.1 2021101208061494
2021 10 12 10 18 22.57  137.22459  37.51660  12.287  1.4 2021101210182251
2021 10 12 10 45 20.09  137.22940  37.50490  13.235  1.1 2021101210452007
2021 10 12 10 57  2.13  137.24780  37.50910  13.201  1.2 2021101210570215
2021 10 12 12 55 13.83  137.22790  37.50280  12.230  1.2 2021101212551390
2021 10 12 13 10 29.49  137.31200  37.51600  13.077  1.2 2021101213102938
2021 10 12 13 39 48.72  137.22819  37.50290  12.274  1.8 2021101213394881
2021 10 12 13 46 48.48  137.22881  37.50420  12.507  1.0 2021101213464855
2021 10 12 16 33 41.38  137.21530  37.51460  12.576  1.1 2021101216334126
2021 10 12 16 53 14.72  137.31370  37.51470  13.087  1.3 2021101216531472
2021 10 12 17 54 54.04  137.21561  37.49660  12.428  1.7 2021101217545410
2021 10 12 18 13  7.08  137.24300  37.51600  13.593  1.2 2021101218130692
2021 10 12 18 24 46.64  137.21580  37.49580  12.429  1.3 2021101218244661
2021 10 12 18 27 53.60  137.21910  37.50060  12.547  1.2 2021101218275359
2021 10 12 18 34  0.46  137.21640  37.49600  12.490  2.3 2021101218340052
2021 10 12 18 53 38.00  137.21600  37.50510  12.183  1.0 2021101218533778
2021 10 12 19  4 27.28  137.20430  37.50930  12.415  1.2 2021101219042741
2021 10 12 20 21 34.40  137.21860  37.49960  12.497  1.3 2021101220213444
2021 10 13  1 56 22.65  137.24010  37.52040  13.003  1.0 2021101301562246
2021 10 13  2 41 35.13  137.22391  37.51680  12.230  1.1 2021101302413500
2021 10 13  5  5 14.01  137.26601  37.50280  12.562  1.4 2021101305051393
2021 10 13  7  9 18.13  137.25771  37.51900  13.547  1.0 2021101307091825
2021 10 13  7 33 38.62  137.24570  37.51340  13.823  1.0 2021101307333880
2021 10 13  8 42 18.32  137.22681  37.49560  12.931  2.1 2021101308421840
2021 10 13  8 42 23.03  137.21420  37.49630  12.372  2.3 2021101308422311
2021 10 13  8 49 54.74  137.21530  37.49650  12.377  1.6 2021101308495472
2021 10 13  8 52 39.13  137.21490  37.49520  12.420  1.3 2021101308523964
2021 10 13  8 55 50.16  137.21341  37.49518  12.319  1.4 2021101308555015
2021 10 13  8 55 50.18  137.21154  37.49437  11.848  1.4 2021101308555017
2021 10 13  9  3 27.89  137.22560  37.51900  12.877  1.0 2021101309032798
2021 10 13  9 51 54.03  137.21300  37.49590  12.342  1.3 2021101309515404
2021 10 13 10  2  4.62  137.23340  37.52080  12.772  1.0 2021101310020442
2021 10 13 10 41 39.61  137.28709  37.46890  11.376  1.3 2021101310413955
2021 10 13 12  9 21.70  137.22459  37.51660  12.270  1.2 2021101312092170
2021 10 13 15 25 21.15  137.16560  37.45820  11.235  1.6 2021101315252113
2021 10 13 15 27  0.31  137.39560  37.44720   3.094  1.2 2021101315270031
2021 10 13 15 45 28.31  137.20895  37.51274  12.265  1.4 2021101315452831
2021 10 13 15 45 28.25  137.21084  37.51113  11.524  1.4 2021101315452832
2021 10 13 16 10 42.57  137.30631  37.51370  13.568  1.5 2021101316104250
2021 10 13 17 28 49.80  137.24780  37.51110  13.192  1.1 2021101317284997
2021 10 13 19 13 41.40  137.20970  37.49980  12.258  1.5 2021101319134138
2021 10 13 22 36  2.12  137.22170  37.50070  12.614  1.2 2021101322360215
2021 10 14  0 36 43.84  137.26500  37.50290  12.492  1.4 2021101400364374
2021 10 14  3 26 51.46  137.23489  37.51970  12.732  1.5 2021101403265145
2021 10 14  3 29 53.05  137.23550  37.52010  12.798  1.1 2021101403295307
2021 10 14  5 44 50.53  137.20830  37.51170  12.411  1.0 2021101405445046
2021 10 14  6 25 31.21  137.24950  37.51520  13.826  1.1 2021101406253097
2021 10 14  7  7 33.82  137.31351  37.51720  13.100  1.1 2021101407073382
2021 10 14  7 46 39.22  137.24950  37.51060  13.912  1.1 2021101407463908
2021 10 14 11 22 56.85  137.20050  37.46750  11.890  1.9 2021101411225683
2021 10 14 12 19  2.90  137.31370  37.51690  13.134  1.5 2021101412190263
2021 10 14 13 15 11.38  137.25369  37.50830  13.467  1.1 2021101413151142
2021 10 14 13 20  8.81  137.21530  37.49550  12.556  1.2 2021101413200918
2021 10 14 13 41 37.27  137.22310  37.49700  12.636  1.0 2021101413413711
2021 10 14 18 41 34.04  137.24960  37.51140  13.214  1.8 2021101418413398
2021 10 14 21 55  2.12  137.22340  37.49630  12.759  1.0 2021101421550196
2021 10 15  0 14 17.16  137.29550  37.51580  13.737  1.6 2021101500141705
2021 10 15  0 18 50.40  137.24860  37.51040  13.122  1.1 2021101500185024
2021 10 15  1 40 15.36  137.31509  37.51760  13.158  1.1 2021101501401522
2021 10 15  3  5 16.47  137.20779  37.51710  12.681  1.0 2021101503051643
2021 10 15  3 39 57.93  137.30690  37.51350  13.528  1.6 2021101503395782
2021 10 15  4  8  0.14  137.22075  37.50444  12.480  1.1 2021101504080014
2021 10 15  4  8  0.16  137.22210  37.50275  12.327  1.1 2021101504080015
2021 10 15  4 47 53.83  137.22479  37.49690  12.797  1.5 2021101504475382
2021 10 15  6 51 53.49  137.22749  37.49640  12.944  1.6 2021101506515348
2021 10 15  9 45 55.75  137.21770  37.50090  12.707  1.3 2021101509455578
2021 10 15  9 54 38.86  137.22340  37.51710  12.109  1.1 2021101509543881
2021 10 15 12  6 40.26  137.21271  37.50060  12.259  1.3 2021101512064034
2021 10 15 13  0 11.40  137.21159  37.50070  12.211  1.3 2021101513001138
2021 10 15 16 54 26.84  137.26710  37.50320  12.918  1.1 2021101516542696
2021 10 15 17  2 28.96  137.21870  37.49917  12.534  1.3 2021101517022894
2021 10 15 17  2 28.84  137.21449  37.50546  11.914  1.3 2021101517022898
2021 10 15 18 18 21.20  137.23120  37.52090  12.568  1.1 2021101518182130
2021 10 15 20 24 16.44  137.27460  37.64860  14.288  1.1 2021101520241636
2021 10 15 21 14 32.96  137.26489  37.50290  12.488  1.2 2021101521143286
2021 10 15 21 19 57.18  137.22240  37.49820  12.697  1.5 2021101521195717
2021 10 15 21 50  9.44  137.21021  37.50020  12.189  1.2 2021101521500944
2021 10 15 23 14 24.92  137.22270  37.50140  12.717  1.2 2021101523142491
2021 10 15 23 38 46.92  137.21100  37.50050  12.165  2.5 2021101523384695
2021 10 16  2  6  5.58  137.21550  37.49640  12.422  1.1 2021101602060564
2021 10 16  3 31 55.14  137.19572  37.46830  12.198  1.2 2021101603315513
2021 10 16  3 31 55.12  137.19487  37.46934  11.982  1.2 2021101603315514
2021 10 16  3 40 23.19  137.22819  37.49600  12.966  1.0 2021101603402320
2021 10 16  4 40 18.63  137.30740  37.51310  13.660  1.0 2021101604401881
2021 10 16  6 16 51.26  137.23770  37.51420  13.492  1.0 2021101606165146
2021 10 16  6 27  5.10  137.24640  37.51190  13.694  1.1 2021101606270523
2021 10 16  8  0 33.00  137.23090  37.52290  12.567  1.1 2021101608003308
2021 10 16  9 54 14.01  137.26691  37.50290  12.905  1.0 2021101609541413
2021 10 16 11 56 37.17  137.21310  37.50000  11.920  1.0 2021101611563717
2021 10 16 12 29  9.30  137.22501  37.51660  12.266  1.6 2021101612290931
2021 10 16 13 27  7.41  137.22819  37.49540  12.975  1.2 2021101613270753
2021 10 16 14 15 17.74  137.22340  37.50640  12.592  1.2 2021101614151765
2021 10 16 15 47 49.90  137.20970  37.51760  12.664  2.3 2021101615474992
2021 10 16 16 40 23.45  137.22000  37.51590  12.760  1.8 2021101616402345
2021 10 16 16 43 27.12  137.24800  37.51430  13.797  1.7 2021101616432709
2021 10 16 16 55 27.15  137.24820  37.51410  13.811  1.7 2021101616552705
2021 10 16 20 23 52.60  137.22231  37.51610  12.824  1.0 2021101620235258
2021 10 16 21 56 56.72  137.25200  37.51180  13.893  1.6 2021101621565658
2021 10 16 23 57 12.90  137.21910  37.50000  11.825  1.0 2021101623571294
2021 10 17  0 28 20.70  137.25160  37.51770  13.244  1.0 2021101700282070
2021 10 17  0 36 49.41  137.31979  37.52070  13.158  1.0 2021101700364951
2021 10 17  1 14  0.02  137.23711  37.51460  13.385  1.4 2021101701140000
2021 10 17  5 12 30.03  137.22211  37.51620  12.876  1.3 2021101705123002
2021 10 17 10 24  4.75  137.24550  37.51400  13.743  1.4 2021101710240482
2021 10 17 13  6 34.01  137.21111  37.51310  12.370  1.6 2021101713063404
2021 10 17 13 51 13.25  137.23061  37.49970  12.996  1.2 2021101713511322
2021 10 17 19 45 56.80  137.22700  37.50110  12.795  1.5 2021101719455674
2021 10 17 20  3 46.04  137.21427  37.50732  11.857  1.5 2021101720034619
2021 10 17 20  3 46.16  137.21766  37.50659  12.648  1.5 2021101720034620
2021 10 18  8 44 40.61  137.18280  37.46210  12.193  1.4 2021101808444062
2021 10 18  9 31 57.91  137.22369  37.51700  12.249  1.4 2021101809315787
2021 10 18 11 50 26.38  137.22450  37.51450  12.338  1.0 2021101811502639
2021 10 18 11 54 17.89  137.18291  37.46270  12.077  1.1 2021101811541788
2021 10 18 12  2 37.16  137.31821  37.51900  13.151  1.2 2021101812023695
2021 10 18 12 33 15.40  137.21570  37.49820  12.333  1.1 2021101812331553
2021 10 18 12 54 37.15  137.31850  37.51930  13.144  1.5 2021101812543718
2021 10 18 13  5 42.92  137.31779  37.51990  13.143  1.4 2021101813054285
2021 10 18 15 18 11.97  137.25011  37.51770  13.188  1.3 2021101815181208
2021 10 18 15 19 41.76  137.18401  37.45490  11.786  1.1 2021101815194169
2021 10 18 16  2 36.13  137.30100  37.52140  12.994  1.3 2021101816023606
2021 10 18 18  2 31.62  137.30490  37.50210  12.828  1.2 2021101818023169
2021 10 18 18 44 59.52  137.23460  37.51620  12.877  1.0 2021101818445954
2021 10 18 21  1 35.64  137.22610  37.50150  12.813  1.5 2021101821013562
2021 10 18 21  7 39.76  137.22549  37.50190  12.748  1.0 2021101821073979
2021 10 18 21 33 23.14  137.22110  37.51660  12.744  1.1 2021101821332316
2021 10 18 23 29 14.28  137.21820  37.50005  12.524  1.3 2021101823291426
2021 10 18 23 29 14.28  137.21494  37.49771  12.045  1.3 2021101823291429
2021 10 19  1 28  4.28  137.21140  37.51320  12.355  1.8 2021101901280428
2021 10 19  2 11 10.85  137.21174  37.51293  12.361  1.0 2021101902111085
2021 10 19  2 11 10.94  137.20995  37.51320  11.933  1.0 2021101902111086
2021 10 19  3  8 53.24  137.31470  37.51910  13.221  1.1 2021101903085326
2021 10 19  4  9 24.71  137.22980  37.52090  12.508  1.0 2021101904092465
2021 10 19  4  9 41.29  137.22940  37.52100  12.443  1.5 2021101904094135
2021 10 19  4 56  1.95  137.21140  37.52020  12.385  1.3 2021101904560183
2021 10 19  5 40  0.12  137.21530  37.49570  12.434  1.2 2021101905400012
2021 10 19  7 49 23.88  137.22189  37.51650  12.828  1.2 2021101907492382
2021 10 19  8  3 23.64  137.26300  37.51300  14.350  1.2 2021101908032387
2021 10 19  9 35  9.27  137.20090  37.46700  12.060  1.2 2021101909350925
2021 10 19  9 35  9.31  137.20064  37.46615  11.990  1.2 2021101909350926
2021 10 19 11  0 19.99  137.24809  37.51700  13.079  1.6 2021101911001988
2021 10 19 11 57 15.85  137.22510  37.50170  12.644  1.6 2021101911571594
2021 10 19 13 53  7.64  137.25050  37.50900  13.905  1.5 2021101913530763
2021 10 19 14  6 16.07  137.21570  37.51420  12.666  1.8 2021101914061624
2021 10 19 15  3  6.90  137.21410  37.51290  12.502  4.0 2021101915030704
2021 10 19 15  4  2.56  137.21694  37.51571  12.741  2.3 2021101915040256
2021 10 19 15  4  2.50  137.23351  37.51121  11.309  2.4 2021101915040260
2021 10 19 15  8 13.39  137.23524  37.51360  11.130  1.1 2021101915081328
2021 10 19 15  8 28.03  137.22830  37.49740  12.982  1.6 2021101915082805
2021 10 19 15 22 49.79  137.24730  37.51120  12.902  1.0 2021101915224969
2021 10 19 15 39 17.86  137.21320  37.51560  12.381  1.3 2021101915391779
2021 10 19 15 46  8.91  137.22290  37.50050  12.804  1.5 2021101915460890
2021 10 19 16 46 24.93  137.21550  37.51580  12.655  1.1 2021101916462508
2021 10 19 16 50 56.98  137.23370  37.43690  17.725  1.0 2021101916505700
2021 10 19 17 53 19.82  137.24741  37.51120  13.042  1.2 2021101917531978
2021 10 19 18  0 20.98  137.12050  37.53600  15.634  1.1 2021101918002046
2021 10 19 18 51 42.64  137.35640  37.54460  17.152  1.2 2021101918514262
2021 10 19 19  0 56.16  137.21790  37.50690  12.276  1.0 2021101919005620
2021 10 20  0 43  6.70  137.21170  37.51880  12.419  1.5 2021102000430690
2021 10 20  0 47 18.22  137.25900  37.54390  16.886  1.4 2021102000471844
2021 10 20  1 17 20.51  137.18041  37.44450  12.592  1.1 2021102001172039
2021 10 20  1 21  7.86  137.22819  37.49720  13.002  1.0 2021102001210808
2021 10 20  1 55 30.57  137.30940  37.51390  12.886  1.0 2021102001553042
2021 10 20  2 56 27.83  137.21201  37.51340  12.367  1.5 2021102002562785
2021 10 20  3 18 59.49  137.21400  37.49470  12.240  1.0 2021102003185939
2021 10 20  4  7  0.74  137.24970  37.51350  13.870  1.9 2021102004070081
2021 10 20  4 34 39.60  137.15570  37.45870  11.325  1.4 2021102004343958
2021 10 20  6  5  7.02  137.20830  37.51770  12.795  1.4 2021102006050705
2021 10 20  9 49 29.98  137.25250  37.51930  13.213  1.5 2021102009493008
2021 10 20  9 58 43.18  137.30541  37.51300  13.605  1.7 2021102009584332
2021 10 20 10  7 28.76  137.25011  37.51200  13.213  1.5 2021102010072899
2021 10 20 10 26 12.08  137.30310  37.51110  13.279  1.0 2021102010261208
2021 10 20 10 26 37.30  137.22380  37.49980  12.170  1.4 2021102010263724
2021 10 20 11  3 36.07  137.26260  37.44920   4.248  1.1 2021102011033625
2021 10 20 11 40 29.27  137.20960  37.45320  11.614  1.2 2021102011402940
2021 10 20 12 43 54.58  137.31599  37.53100  13.743  1.2 2021102012435461
2021 10 20 14 43 25.27  137.31860  37.51880  13.228  1.5 2021102014432542
2021 10 20 15  0 48.72  137.21550  37.51350  12.597  1.8 2021102015004883
2021 10 20 16 12  4.07  137.31850  37.51820  13.215  2.0 2021102016120401
2021 10 20 18 49 49.24  137.20351  37.51100  12.233  1.1 2021102018494939
2021 10 20 18 50 18.08  137.21561  37.51520  12.676  1.3 2021102018501825
2021 10 20 22 18  9.12  137.31860  37.51780  13.234  2.3 2021102022180904
2021 10 20 22 39 20.68  137.31821  37.51820  13.231  1.1 2021102022392064
2021 10 21  1 57 27.95  137.22839  37.49850  13.011  1.2 2021102101572802
2021 10 21  3 57  6.37  137.31810  37.51820  13.253  1.0 2021102103570643
2021 10 21  5 55 49.74  137.24921  37.51350  13.842  2.0 2021102105554989
2021 10 21  5 56  3.89  137.25030  37.51470  13.941  1.7 2021102105560392
2021 10 21  8 14 10.22  137.24970  37.51110  13.181  1.1 2021102108141035
2021 10 21  8 50 27.85  137.24880  37.51080  13.220  1.1 2021102108502791
2021 10 21 10 27  2.45  137.30440  37.50260  12.835  1.6 2021102110270257
2021 10 21 11 15 13.48  137.18790  37.46130  11.619  1.2 2021102111151347
2021 10 21 11 17 57.19  137.18820  37.46160  11.633  1.2 2021102111175732
2021 10 21 12 14 35.43  137.23590  37.50900  13.285  1.0 2021102112143532
2021 10 21 12 41 43.33  137.23599  37.51150  13.076  1.5 2021102112414315
2021 10 21 16  9 31.90  137.21001  37.49870  12.570  1.2 2021102116093203
2021 10 21 18 15 48.18  137.16921  37.46280  12.084  1.7 2021102118154825
2021 10 21 19  8 46.42  137.18780  37.46110  11.613  1.2 2021102119084637
2021 10 21 19 26  7.16  137.17171  37.46510  11.885  1.1 2021102119260712
2021 10 21 20  1 59.64  137.24409  37.51210  13.721  1.0 2021102120015979
2021 10 21 20  5 27.04  137.28281  37.56300  18.736  1.0 2021102120052710
2021 10 21 20  6 49.86  137.31050  37.51060  12.904  1.0 2021102120064999
2021 10 21 20 23 36.10  137.15680  37.45760  11.541  1.0 2021102120233618
2021 10 21 21 16 51.88  137.30090  37.52200  12.972  1.3 2021102121165175
2021 10 21 22 41 31.70  137.22490  37.51720  12.343  1.3 2021102122413179
2021 10 21 23  8 31.60  137.24809  37.51130  13.187  1.2 2021102123083159
2021 10 22  0  7 10.67  137.22749  37.50730  11.643  1.5 2021102200071071
2021 10 22  1 12 49.59  137.32480  37.53020  11.064  2.1 2021102201124961
2021 10 22  2 31 46.77  137.21350  37.49730  11.873  1.1 2021102202314684
2021 10 22  4  3 53.65  137.21851  37.49910  12.513  1.0 2021102204035375
2021 10 22  5 59 24.07  137.19510  37.46820  12.172  1.0 2021102205592405
2021 10 22  6 10 28.50  137.30721  37.51690  12.615  1.2 2021102206102848
2021 10 22  9 53 32.11  137.21150  37.49550  11.923  1.5 2021102209533212
2021 10 22 10 27 46.19  137.21440  37.51390  12.367  1.0 2021102210274609
2021 10 22 12  8 47.68  137.24471  37.51240  13.709  1.2 2021102212084747
2021 10 22 12 27 15.59  137.24730  37.52570  12.789  1.0 2021102212271586
2021 10 22 13 24 34.23  137.21390  37.50220  12.292  1.2 2021102213243444
2021 10 22 15 20 46.23  137.24570  37.51140  13.747  1.5 2021102215204622
2021 10 22 22  2 53.70  137.24530  37.52590  12.895  1.0 2021102222025379
2021 10 22 22 21 55.26  137.22450  37.50110  12.772  1.0 2021102222215523
2021 10 22 22 35 45.02  137.25220  37.51130  13.973  1.0 2021102222354509
2021 10 22 22 44 43.28  137.21100  37.51390  12.289  1.5 2021102222444321
2021 10 22 22 58 17.56  137.21970  37.52000  12.631  1.5 2021102222581741
2021 10 22 23 29 56.24  137.22960  37.52110  12.507  1.1 2021102223295634
2021 10 23  0  7 58.45  137.26410  37.45380  13.667  1.1 2021102300075849
2021 10 23  0 10 26.02  137.25850  37.45440  12.603  1.3 2021102300102588
2021 10 23  0 20 31.53  137.21719  37.49820  11.867  1.0 2021102300203141
2021 10 23  0 44  9.87  137.18941  37.46980  12.273  1.6 2021102300440985
2021 10 23  1 36  4.31  137.21710  37.49820  11.834  1.2 2021102301360423
2021 10 23  1 50 22.87  137.21761  37.49780  11.890  1.2 2021102301502295
2021 10 23  2 19  4.88  137.21790  37.49810  11.859  1.5 2021102302190490
2021 10 23  3 29 38.14  137.21249  37.51250  12.429  2.3 2021102303293817
2021 10 23  3 41 35.70  137.21609  37.49790  11.831  1.9 2021102303413572
2021 10 23  4 46 39.53  137.26531  37.50320  12.612  1.2 2021102304463952
2021 10 23  8 25 57.85  137.22990  37.50760  13.182  1.0 2021102308255804
2021 10 23 11 28  1.74  137.19220  37.46380  11.949  1.0 2021102311280170
2021 10 23 11 58 35.90  137.21629  37.49950  12.118  1.0 2021102311583595
2021 10 23 12 10 11.61  137.24970  37.51190  13.093  1.6 2021102312101170
2021 10 23 12 16 27.23  137.20351  37.51030  12.359  1.8 2021102312162723
2021 10 23 16 57 22.89  137.17821  37.46030  11.615  1.3 2021102316572289
2021 10 23 20 35  4.56  137.20320  37.51040  12.372  2.2 2021102320350453
2021 10 23 22  2 20.24  137.19971  37.47040  11.929  1.1 2021102322022019
2021 10 23 22 57 24.50  137.24390  37.54170  13.262  1.0 2021102322572483
2021 10 23 23 47 40.76  137.23370  37.47000  17.881  1.3 2021102323474069
2021 10 24  0 20  6.00  137.21561  37.50050  12.371  1.0 2021102400200591
2021 10 24  0 26 38.18  137.04370  37.49700   7.203  1.0 2021102400263819
2021 10 24  1  1 23.60  137.23480  37.46910  17.584  1.4 2021102401012342
2021 10 24  1 37 11.08  137.23241  37.47700  18.045  1.2 2021102401371119
2021 10 24  2  6 11.43  137.21490  37.51470  12.574  1.0 2021102402061181
2021 10 24  5 56 40.60  137.24780  37.51190  13.884  1.0 2021102405564075
2021 10 24  6 13 31.25  137.29340  37.51050  13.498  1.0 2021102406133173
2021 10 24  8 33  9.58  137.24890  37.51500  13.831  1.0 2021102408330957
2021 10 24  9 32  3.08  137.23050  37.50270  11.662  1.2 2021102409320292
2021 10 24  9 43 21.52  137.30420  37.51250  13.505  1.0 2021102409432134
2021 10 24 10 38 52.51  137.22760  37.46910  17.869  1.0 2021102410385245
2021 10 24 13 59 18.71  137.31720  37.51950  13.214  1.6 2021102413591869
2021 10 24 14  0  3.79  137.31830  37.51910  13.170  1.0 2021102414000363
2021 10 24 14 24 56.02  137.15041  37.45790  14.414  1.0 2021102414245621
2021 10 24 15 25 37.29  137.20990  37.51130  12.341  1.6 2021102415253728
2021 10 24 17 21 46.42  137.22659  37.49750  12.877  1.1 2021102417214639
2021 10 24 22 19 54.28  137.20660  37.52270  12.516  1.2 2021102422195469
2021 10 25  3 26 17.12  137.16165  37.45312  11.697  1.2 2021102503261712
2021 10 25  3 26 17.20  137.16014  37.45472  11.308  1.2 2021102503261714
2021 10 25  6 13 57.13  137.30620  37.51750  12.501  1.1 2021102506135702
2021 10 25  6 45 22.79  137.24480  37.52480  12.882  1.4 2021102506452271
2021 10 25  8 34 37.20  137.30321  37.51280  13.499  1.1 2021102508343707
2021 10 25 10 47 26.89  137.31630  37.51990  13.213  1.3 2021102510472720
2021 10 25 13 29 21.17  137.31130  37.51110  12.872  1.7 2021102513292107
2021 10 25 14  3 46.47  137.21629  37.51940  12.591  1.5 2021102514034635
2021 10 25 15 24 46.04  137.31531  37.51830  13.125  1.1 2021102515244588
2021 10 25 15 25 59.23  137.31580  37.51820  13.148  1.4 2021102515255924
2021 10 25 15 26 47.49  137.31590  37.51840  13.149  1.1 2021102515264738
2021 10 25 20 55 17.82  137.19141  37.46260  11.939  1.1 2021102520551780
2021 10 25 22 11  6.10  137.31779  37.51820  13.242  1.3 2021102522110597
2021 10 25 22 23 25.68  137.31680  37.51850  13.232  1.3 2021102522232555
2021 10 25 23 24 25.52  137.21280  37.50130  12.375  1.6 2021102523242553
2021 10 26  0 39 54.90  137.24989  37.51080  13.860  1.6 2021102600395479
2021 10 26  0 46 22.60  137.21210  37.51110  12.451  1.0 2021102600462251
2021 10 26  0 59 16.40  137.25101  37.51090  13.881  1.3 2021102600591631
2021 10 26  1 14 59.73  137.31940  37.51940  13.143  1.9 2021102601145970
2021 10 26  1 53 18.31  137.21095  37.50829  12.458  1.5 2021102601531832
2021 10 26  1 53 18.34  137.20817  37.50139  11.976  1.6 2021102601531834
2021 10 26  1 56 49.10  137.31850  37.51970  13.145  1.8 2021102601564902
2021 10 26  3  6 33.75  137.25191  37.51080  13.958  1.3 2021102603063374
2021 10 26  3 30 18.04  137.26520  37.50260  12.550  2.4 2021102603301816
2021 10 26  3 36 53.64  137.22411  37.51620  12.204  1.2 2021102603365357
2021 10 26  3 54  2.63  137.19674  37.46889  11.655  1.2 2021102603540266
2021 10 26  3 54  2.67  137.19616  37.46786  11.717  1.2 2021102603540267
2021 10 26  6 36  4.79  137.30580  37.51750  12.553  1.4 2021102606360474
2021 10 26  9 44  3.20  137.21561  37.50630  12.306  1.7 2021102609440323
2021 10 26 11  2 32.48  137.21249  37.51240  12.463  1.7 2021102611023245
2021 10 26 13 17 49.48  137.29680  37.51850  10.760  1.3 2021102613174969
2021 10 26 13 18  0.35  137.26460  37.50320  12.426  1.3 2021102613180027
2021 10 26 13 18 15.98  137.31450  37.52270  12.499  1.0 2021102613181590
2021 10 26 17 29 20.38  137.21890  37.50030  12.530  1.3 2021102617292045
2021 10 26 18 33 47.92  137.25610  37.51520  12.835  1.0 2021102618334785
2021 10 26 18 45 49.48  137.25330  37.50940  13.358  1.0 2021102618454945
2021 10 26 20 23  4.64  137.25580  37.50760  13.491  1.3 2021102620230448
2021 10 26 20 56 17.86  137.22980  37.50440  11.686  1.3 2021102620561779
2021 10 26 21  2 57.20  137.26559  37.50250  12.530  1.7 2021102621025730
2021 10 26 21 42 37.80  137.24400  37.52520  12.701  1.3 2021102621423772
2021 10 26 21 49 50.14  137.25591  37.50720  13.493  1.0 2021102621495010
2021 10 26 22 51  0.40  137.23441  37.52080  12.696  1.1 2021102622510026
2021 10 26 23 48 16.28  137.23860  37.52220  13.009  3.0 2021102623481636
2021 10 27  0 23 13.11  137.30260  37.51190  13.582  1.6 2021102700231301
2021 10 27  2 48 43.99  137.30270  37.51190  13.517  1.3 2021102702484381
2021 10 27  9 17 16.93  137.22121  37.50670  12.958  1.9 2021102709171695
2021 10 27 10 26  3.75  137.21444  37.50023  12.487  1.4 2021102710260375
2021 10 27 10 26  3.81  137.21121  37.49870  11.459  1.4 2021102710260376
2021 10 27 10 41 43.12  137.30631  37.50360  12.815  1.2 2021102710414306
2021 10 27 10 51 51.03  137.24080  37.51220  12.755  1.0 2021102710515108
2021 10 27 12 57 13.10  137.24750  37.51010  13.769  1.1 2021102712571310
2021 10 27 14 51 24.73  137.21330  37.50090  12.394  1.6 2021102714512485
2021 10 27 16 25  8.97  137.21750  37.49780  12.266  1.0 2021102716250883
2021 10 27 19 10 45.50  137.16080  37.45960  12.983  1.1 2021102719104546
2021 10 27 20  4 10.92  137.21620  37.50250  12.365  1.0 2021102720041082
2021 10 27 20 10  4.08  137.21989  37.50510  12.539  1.0 2021102720100391
2021 10 27 20 55 45.24  137.20990  37.49830  12.434  1.2 2021102720554520
2021 10 27 20 58 37.84  137.22000  37.50390  12.486  1.1 2021102720583774
2021 10 27 22 49 58.36  137.22400  37.51670  12.227  1.6 2021102722495837
2021 10 27 22 55 12.68  137.24690  37.52600  12.735  1.0 2021102722551245
2021 10 28  1 21 49.71  137.18700  37.46660  12.169  1.2 2021102801214955
2021 10 28  1 54 48.77  137.21629  37.50730  12.637  1.2 2021102801544871
2021 10 28  2 23 36.39  137.31239  37.51450  13.095  1.5 2021102802233622
2021 10 28  4 25 40.15  137.24429  37.52550  12.875  1.4 2021102804254004
2021 10 28  4 32 37.28  137.23190  37.51650  12.670  1.4 2021102804323731
2021 10 28  4 33 59.79  137.25600  37.51290  13.552  1.4 2021102804335997
2021 10 28  4 45  8.59  137.21181  37.51150  12.429  1.4 2021102804450857
2021 10 28  5 30 38.89  137.21010  37.52010  12.465  1.6 2021102805303894
2021 10 28  7 42 26.59  137.26920  37.43150  16.444  1.0 2021102807422675
2021 10 28  9 51 36.82  137.23441  37.52250  12.603  1.9 2021102809513686
2021 10 28 11  5 48.63  137.29500  37.52170  12.579  1.2 2021102811054838
2021 10 28 11 53 42.54  137.30029  37.51780  11.494  1.4 2021102811534262
2021 10 28 15 52 38.24  137.23770  37.51100  13.635  1.2 2021102815523836
2021 10 28 18 18  0.86  137.21300  37.49500  12.396  1.0 2021102818180098
2021 10 28 19 16 23.16  137.24770  37.51520  13.153  1.1 2021102819162312
2021 10 28 19 45 37.48  137.24550  37.52420  12.213  1.4 2021102819453746
2021 10 28 20  1 42.88  137.24910  37.51550  13.359  1.1 2021102820014310
2021 10 28 20 25 22.84  137.21330  37.49600  12.391  1.0 2021102820252290
2021 10 28 22 30 27.18  137.31180  37.52080  12.840  1.6 2021102822302713
2021 10 28 23 43 18.46  137.25800  37.50660  13.580  1.0 2021102823431859
2021 10 29  0  9 29.03  137.22411  37.49610  12.742  1.2 2021102900092903
2021 10 29  0 27 39.53  137.23700  37.51350  13.463  1.1 2021102900273958
2021 10 29  1 15 14.28  137.24471  37.52580  12.817  1.1 2021102901151428
2021 10 29  2 10 43.02  137.24530  37.54630  13.629  1.0 2021102902104337
2021 10 29  2 19 35.65  137.23680  37.51650  13.386  1.0 2021102902193557
2021 10 29  4 36 25.80  137.29810  37.50570  12.411  1.0 2021102904362581
2021 10 29  6  1  2.93  137.25020  37.51200  13.077  1.2 2021102906010290
2021 10 29  6 57 17.60  137.35159  37.55730  17.178  1.5 2021102906571767
2021 10 29  7 24 44.01  137.30901  37.52160  12.376  1.2 2021102907244413
2021 10 29  9 12 44.54  137.24580  37.51940  12.718  1.0 2021102909124459
2021 10 29  9 38 40.87  137.21460  37.51500  12.505  1.4 2021102909384088
2021 10 29  9 56 57.38  137.24710  37.52030  12.730  1.1 2021102909565742
2021 10 29 10 51 42.59  137.30830  37.52020  12.789  1.6 2021102910514265
2021 10 29 13  4  5.78  137.21170  37.52240  12.677  1.9 2021102913040587
2021 10 29 14 16 19.37  137.24451  37.51070  13.417  1.1 2021102914161949
2021 10 29 14 34 40.57  137.17490  37.43970  12.016  1.3 2021102914344058
2021 10 29 15 10 26.86  137.21620  37.51840  12.638  1.4 2021102915102686
2021 10 29 15 46 25.02  137.30240  37.52180  13.042  1.0 2021102915462479
2021 10 29 16 14 24.23  137.21750  37.51330  12.739  1.1 2021102916142422
2021 10 29 16 18 26.36  137.21490  37.51490  12.606  2.9 2021102916182646
2021 10 29 17 35 33.64  137.21330  37.51540  12.427  1.2 2021102917353354
2021 10 29 18 11  1.46  137.21359  37.51550  12.452  1.4 2021102918110139
2021 10 29 18 58 34.84  137.17171  37.45900  11.433  1.3 2021102918583492
2021 10 29 20  0  0.68  137.19980  37.49580  12.464  1.1 2021102920000070
2021 10 30  0 19 11.01  137.29250  37.47060  11.107  1.4 2021103000191091
2021 10 30  2 31  4.62  137.21410  37.52070  12.288  1.1 2021103002310475
2021 10 30  2 49  9.43  137.25320  37.51440  14.194  1.0 2021103002490941
2021 10 30  3  4 11.20  137.23680  37.51710  13.362  1.5 2021103003041110
2021 10 30  3  5 14.82  137.20540  37.49840  11.763  1.2 2021103003051512
2021 10 30  5 12  3.72  137.21159  37.51340  12.364  2.5 2021103005120382
2021 10 30  7  0 45.30  137.22290  37.49820  12.711  1.5 2021103007004527
2021 10 30  7 32 51.77  137.24809  37.52690  12.697  1.2 2021103007325170
2021 10 30  7 40 27.83  137.22760  37.51600  12.427  1.3 2021103007402775
2021 10 30  8 31 39.45  137.26950  37.43780  16.971  1.3 2021103008313940
2021 10 30  8 44 16.12  137.22211  37.50490  11.968  1.4 2021103008441609
2021 10 30 10 41  5.90  137.31200  37.51500  13.047  1.3 2021103010410572
2021 10 30 12 21 56.87  137.31821  37.51880  13.209  1.3 2021103012215670
2021 10 30 12 55  1.89  137.27620  37.45110  17.179  1.0 2021103012550187
2021 10 30 15 17 19.31  137.27969  37.45070  17.343  1.2 2021103015171948
2021 10 30 16 31 17.32  137.27530  37.45410  17.084  1.5 2021103016311727
2021 10 30 16 43 45.35  137.27670  37.45490  17.048  1.0 2021103016434539
2021 10 30 16 49  9.93  137.27879  37.45390  17.221  1.1 2021103016490990
2021 10 30 16 50 44.15  137.27901  37.45470  17.130  1.3 2021103016504396
2021 10 30 16 56 11.99  137.27789  37.45470  17.025  1.4 2021103016561196
2021 10 30 17 23 16.54  137.27850  37.45420  17.115  1.2 2021103017231684
2021 10 30 17 27 59.92  137.27780  37.45350  16.994  1.0 2021103017275989
2021 10 30 19 10  0.88  137.27370  37.44600  17.397  1.0 2021103019100086
2021 10 30 19 19  0.56  137.31500  37.51610  13.122  1.0 2021103019190056
2021 10 30 19 30 57.64  137.23140  37.49700  13.099  2.0 2021103019305762
2021 10 30 19 49 30.18  137.28000  37.45120  17.228  1.0 2021103019493014
2021 10 30 19 58 23.32  137.27690  37.44770  17.270  1.0 2021103019582341
2021 10 30 20 27 40.92  137.28000  37.44910  17.337  1.1 2021103020274086
2021 10 30 20 45 40.00  137.27670  37.44920  17.091  1.1 2021103020453993
2021 10 30 20 48 25.06  137.20410  37.51120  12.351  1.1 2021103020482494
2021 10 30 20 48 29.68  137.25800  37.44610  18.894  1.4 2021103020482969
2021 10 30 20 51 20.54  137.27620  37.44820  17.072  1.4 2021103020512040
2021 10 30 20 54 43.58  137.27679  37.44910  17.067  1.1 2021103020544351
2021 10 30 21 36 42.24  137.27670  37.44800  17.208  1.0 2021103021364211
2021 10 30 21 55 28.58  137.25900  37.51990  13.524  1.2 2021103021552868
2021 10 30 22 14 20.86  137.29120  37.46960  10.391  1.0 2021103022142085
2021 10 30 22 29 41.20  137.27670  37.44800  17.193  1.2 2021103022294107
2021 10 30 22 34 12.10  137.27710  37.45160  16.852  1.1 2021103022341211
2021 10 30 22 45  3.48  137.22610  37.49770  12.866  1.2 2021103022450344
2021 10 30 23 48 56.26  137.27830  37.45260  17.052  1.1 2021103023485628
2021 10 31  0 11 14.85  137.20810  37.51170  12.402  1.4 2021103100111482
2021 10 31  1 48 58.55  137.27670  37.44420  17.338  1.0 2021103101485853
2021 10 31  1 57 47.94  137.27400  37.44650  17.028  1.2 2021103101574805
2021 10 31  2 39  0.31  137.27740  37.44410  17.269  1.1 2021103102390049
2021 10 31  2 44 13.79  137.27620  37.45570  17.071  1.1 2021103102441371
2021 10 31  2 53 41.35  137.27390  37.44080  17.027  1.1 2021103102534114
2021 10 31  2 55 25.73  137.31520  37.51690  13.158  1.3 2021103102552559
2021 10 31  3  2 58.74  137.27660  37.44330  17.145  1.2 2021103103025860
2021 10 31  3  9 31.25  137.27589  37.44320  17.375  1.1 2021103103093125
2021 10 31  3 26 51.74  137.27660  37.44200  17.234  1.0 2021103103265177
2021 10 31  3 31  8.46  137.27620  37.44600  17.066  1.2 2021103103310845
2021 10 31  3 31 15.30  137.27440  37.45140  17.643  1.2 2021103103311530
2021 10 31  3 32 55.33  137.27670  37.44550  17.009  1.3 2021103103325542
2021 10 31  3 44 35.26  137.27721  37.44320  17.217  1.5 2021103103443530
2021 10 31  3 44 45.27  137.28490  37.44880  19.274  1.4 2021103103444512
2021 10 31  4  0 18.53  137.27670  37.44510  17.227  1.4 2021103104001843
2021 10 31  4 23 34.62  137.27319  37.44270  16.841  1.1 2021103104233462
2021 10 31  4 44  0.35  137.27521  37.44240  17.089  1.7 2021103104440029
2021 10 31  4 45  3.23  137.27370  37.44060  17.055  1.0 2021103104450326
2021 10 31  4 54 17.61  137.27560  37.44290  17.190  1.4 2021103104541756
2021 10 31  5 10  8.11  137.27451  37.44360  17.065  1.1 2021103105100810
2021 10 31  5 11 54.17  137.27400  37.44390  17.079  1.8 2021103105115413
2021 10 31  5 19 37.78  137.27420  37.44340  17.081  1.6 2021103105193770
2021 10 31  5 34 15.85  137.21710  37.51370  12.754  1.0 2021103105341588
2021 10 31  5 48  8.94  137.27110  37.44290  17.185  1.1 2021103105480886
2021 10 31  6  8 18.57  137.27280  37.44390  16.905  1.0 2021103106081862
2021 10 31  6 55 21.35  137.27409  37.44170  17.449  1.0 2021103106552134
2021 10 31  7  1 22.01  137.27431  37.44520  17.130  2.1 2021103107012192
2021 10 31  7 43 46.89  137.27251  37.44590  17.094  1.1 2021103107434695
2021 10 31  7 45 56.30  137.27210  37.44570  17.269  1.1 2021103107455631
2021 10 31  8 20  1.72  137.27370  37.44420  17.006  2.1 2021103108200178
2021 10 31  9 17 38.66  137.21629  37.52060  12.841  1.9 2021103109173869
2021 10 31 10 18 57.03  137.21449  37.52050  12.792  1.1 2021103110185701
2021 10 31 10 24 11.93  137.27710  37.44350  17.043  1.3 2021103110241184
2021 10 31 10 56  8.59  137.27769  37.44510  17.140  1.3 2021103110560842
2021 10 31 11  2 26.81  137.27930  37.44310  17.422  1.0 2021103111022695
2021 10 31 11  9 42.74  137.27690  37.44330  17.003  1.0 2021103111094294
2021 10 31 11 10 17.59  137.28030  37.44490  17.305  1.1 2021103111101785
2021 10 31 12 21 49.24  137.27769  37.44340  17.173  1.9 2021103112214914
2021 10 31 13  9 45.20  137.24660  37.52630  12.697  1.0 2021103113094501
2021 10 31 16 59  5.67  137.21831  37.49860  11.795  1.1 2021103116590556
2021 10 31 17 53 43.30  137.24719  37.52280  12.952  1.1 2021103117534332
2021 10 31 21 10 44.76  137.27760  37.45580  17.171  1.0 2021103121104480
2021 10 31 21 38 11.44  137.30389  37.51230  13.559  1.3 2021103121381127
2021 10 31 22 28 52.28  137.21140  37.51570  12.456  1.1 2021103122285210
2021 10 31 23 40 35.64  137.17690  37.46100  11.363  1.3 2021103123403567
2021 10 31 23 56 35.22  137.28050  37.46330  13.511  1.0 2021103123563502
2021 11  1  0 19 11.00  137.20990  37.50140  12.157  2.1 2021110100191102
2021 11  1  0 39 53.67  137.20180  37.46280  12.373  1.2 2021110100395368
2021 11  1  0 41 20.36  137.20960  37.50180  12.136  3.6 2021110100412048
2021 11  1  1  6 16.72  137.21060  37.49930  12.217  1.5 2021110101061670
2021 11  1  2 29 31.94  137.27940  37.45610  17.202  1.6 2021110102293194
2021 11  1  2 31  2.50  137.23270  37.49770  13.145  1.2 2021110102310243
2021 11  1  2 44 11.22  137.27740  37.45740  17.131  1.5 2021110102441120
2021 11  1  3 11  6.72  137.27721  37.45770  17.177  1.2 2021110103110659
2021 11  1  4  6  3.65  137.28020  37.45620  17.230  1.0 2021110104060380
2021 11  1  4  7 36.22  137.21181  37.50150  12.172  1.0 2021110104073628
2021 11  1  4  7 41.34  137.21150  37.50090  12.179  1.3 2021110104074129
2021 11  1  5 39 20.41  137.27879  37.45590  17.041  2.0 2021110105392030
2021 11  1  5 46 22.37  137.27949  37.45570  17.092  1.3 2021110105462233
2021 11  1  5 55 56.15  137.24960  37.50880  13.202  1.4 2021110105555608
2021 11  1  6 35 44.18  137.28040  37.45590  17.192  1.5 2021110106354458
2021 11  1  7  4 57.99  137.27969  37.45610  17.044  1.5 2021110107045797
2021 11  1  7 48 11.91  137.22180  37.50930  12.977  1.3 2021110107481191
2021 11  1  8  7 24.79  137.27859  37.45730  17.046  1.4 2021110108072478
2021 11  1  8  8 58.57  137.28101  37.45480  17.252  1.1 2021110108085862
2021 11  1 10 21 29.97  137.24300  37.52660  12.833  1.1 2021110110212993
2021 11  1 11 56 43.48  137.20931  37.50610  12.500  2.4 2021110111564351
2021 11  1 11 58 39.13  137.27920  37.45940  17.001  1.4 2021110111583930
2021 11  1 14 29  9.74  137.26289  37.50290  12.416  1.0 2021110114290958
2021 11  1 15 21  8.25  137.24480  37.52470  12.847  1.0 2021110115210809
2021 11  1 15 43 21.27  137.27589  37.45940  17.054  1.0 2021110115432090
2021 11  1 17 25 52.84  137.27550  37.46260  16.896  1.3 2021110117255280
2021 11  1 18  4 53.96  137.27679  37.46090  16.864  1.3 2021110118045392
2021 11  1 18  8 16.78  137.27420  37.46260  16.763  1.9 2021110118081677
2021 11  1 18 13 41.68  137.27480  37.46180  17.004  1.7 2021110118134164
2021 11  1 18 15 50.12  137.27640  37.46110  16.900  1.1 2021110118155014
2021 11  1 18 23 26.98  137.27510  37.46120  16.925  1.1 2021110118232712
2021 11  1 18 24  1.20  137.27420  37.46270  16.959  1.3 2021110118240106
2021 11  1 18 36  1.32  137.27550  37.46290  16.945  1.9 2021110118360130
2021 11  1 18 44 24.68  137.27480  37.46160  16.957  1.3 2021110118442472
2021 11  1 18 47 45.88  137.27769  37.46440  17.082  1.0 2021110118474589
2021 11  1 18 58 43.84  137.20860  37.49890  12.056  1.1 2021110118584386
2021 11  1 19  3 36.48  137.27490  37.46210  17.103  1.3 2021110119033630
2021 11  1 19 21 59.12  137.27409  37.46160  16.883  1.2 2021110119215915
2021 11  1 20 37  3.32  137.30721  37.50910  12.712  1.5 2021110120370317
2021 11  1 21  1  9.36  137.24670  37.51480  12.736  1.5 2021110121010928
2021 11  2  0  2  3.37  137.27420  37.46080  17.108  1.3 2021110200020327
2021 11  2  0 25 18.58  137.27290  37.46260  16.914  1.0 2021110200251861
2021 11  2  0 33 36.51  137.27350  37.46300  16.946  1.2 2021110200333628
2021 11  2  0 58 41.38  137.27550  37.46320  16.821  1.1 2021110200584156
2021 11  2  1  8 29.75  137.27440  37.46510  16.922  1.2 2021110201082962
2021 11  2  1 27  8.07  137.27431  37.46410  16.999  1.2 2021110201270791
2021 11  2  1 28 16.36  137.27409  37.46380  16.944  1.3 2021110201281609
2021 11  2  1 53 11.01  137.27440  37.46420  16.862  1.4 2021110201531085
2021 11  2  2  1 11.40  137.27451  37.46340  16.837  1.4 2021110202011134
2021 11  2  2 18 42.30  137.27460  37.46340  17.053  1.5 2021110202184227
2021 11  2  2 18 47.11  137.27420  37.46300  16.906  1.4 2021110202184715
2021 11  2  2 18 52.24  137.27341  37.45930  17.085  1.6 2021110202185220
2021 11  2  2 18 58.02  137.27330  37.46260  16.994  1.7 2021110202185784
2021 11  2  2 35 37.86  137.27380  37.46340  16.872  1.6 2021110202353772
2021 11  2  2 41 15.85  137.27699  37.46280  17.166  1.1 2021110202411554
2021 11  2  2 48 28.50  137.27170  37.46310  16.683  1.3 2021110202482826
2021 11  2  3  3  7.75  137.27600  37.46280  16.989  1.5 2021110203030778
2021 11  2  3 10 24.34  137.27550  37.46280  16.995  1.2 2021110203102422
2021 11  2  3 23 10.11  137.27589  37.46270  16.956  1.1 2021110203231044
2021 11  2  4 49 52.73  137.27460  37.45880  16.791  1.3 2021110204495277
2021 11  2  5 36  6.74  137.22900  37.52020  12.509  1.1 2021110205360653
2021 11  2  6  2 32.32  137.21831  37.51830  12.687  1.0 2021110206023215
2021 11  2  6 14 44.93  137.23030  37.52030  12.499  1.9 2021110206144498
2021 11  2  6 17  2.99  137.23171  37.52160  12.488  3.6 2021110206170317
2021 11  2  6 18 27.88  137.22690  37.52060  12.307  1.7 2021110206182789
2021 11  2  6 20 39.90  137.22881  37.51860  12.499  1.4 2021110206203978
2021 11  2  6 23  0.63  137.23360  37.52090  12.631  1.6 2021110206230057
2021 11  2  6 23 46.79  137.22800  37.51890  12.415  1.0 2021110206234664
2021 11  2  6 35  2.66  137.22900  37.51810  12.459  1.0 2021110206350244
2021 11  2  6 36 38.58  137.22890  37.51840  12.472  1.7 2021110206363861
2021 11  2  7  3  2.25  137.24930  37.51170  13.085  1.6 2021110207030210
2021 11  2  7  3 20.77  137.24910  37.51200  13.203  1.6 2021110207032090
2021 11  2  7  9 47.62  137.22870  37.51800  12.470  1.2 2021110207094741
2021 11  2  8  2 29.72  137.24840  37.51070  13.863  1.5 2021110208022965
2021 11  2  8  8 50.42  137.22870  37.52220  12.424  3.3 2021110208085053
2021 11  2  8 31 54.49  137.22810  37.51820  12.400  1.1 2021110208315437
2021 11  2  9 19 46.95  137.21181  37.51420  12.476  1.2 2021110209194672
2021 11  2  9 34 32.27  137.25110  37.51170  13.903  1.1 2021110209343220
2021 11  2 10  7 43.89  137.23061  37.51990  12.801  1.4 2021110210074377
2021 11  2 11 27  9.74  137.21050  37.50260  12.147  2.2 2021110211270975
2021 11  2 11 28 22.89  137.21539  37.51880  12.379  1.1 2021110211282285
2021 11  2 12 34 21.45  137.24490  37.51400  12.773  1.0 2021110212342144
2021 11  2 14 11 40.91  137.29660  37.52040  12.485  1.3 2021110214114091
2021 11  2 16 28 53.70  137.24930  37.51120  13.172  1.3 2021110216285383
2021 11  2 16 45  3.37  137.31200  37.52170  12.902  1.4 2021110216450372
2021 11  2 17  2  3.26  137.31920  37.51900  13.160  1.4 2021110217020302
2021 11  2 19  6 40.20  137.22591  37.51950  12.284  3.9 2021110219064039
2021 11  2 19  6 54.98  137.22520  37.52080  12.163  3.4 2021110219065481
2021 11  2 19 10 26.68  137.22749  37.52240  12.331  1.1 2021110219102665
2021 11  2 19 10 43.84  137.22580  37.51620  12.334  1.5 2021110219104399
2021 11  2 19 13 13.48  137.22740  37.52060  12.356  1.1 2021110219131406
2021 11  2 19 18 38.48  137.22920  37.51960  12.574  1.0 2021110219183854
2021 11  2 19 57 12.20  137.22321  37.51860  11.909  2.1 2021110219571236
2021 11  2 20  8 38.98  137.22920  37.51680  12.490  1.4 2021110220083894
2021 11  2 21 40 19.48  137.28270  37.46620  11.853  1.4 2021110221401936
2021 11  2 22  3  6.14  137.22400  37.52120  12.145  1.2 2021110222030625
2021 11  2 22 15 52.62  137.18390  37.45860  12.456  1.1 2021110222155255
2021 11  2 22 38 41.32  137.22470  37.51670  12.339  2.7 2021110222384136
2021 11  2 22 40  8.40  137.22630  37.51730  12.269  1.6 2021110222400846
2021 11  2 22 47 44.76  137.22659  37.51740  12.306  2.5 2021110222474482
2021 11  3  0  4  2.31  137.22540  37.51670  12.243  1.0 2021110300040232
2021 11  3  0 22  9.64  137.26840  37.46500  16.585  1.0 2021110300220959
2021 11  3  2 58 24.67  137.21790  37.52110  12.445  1.2 2021110302582451
2021 11  3  3  7 21.73  137.21339  37.52670  12.059  1.4 2021110303072160
2021 11  3  4 50  3.63  137.23910  37.51700  13.431  1.2 2021110304500349
2021 11  3 11 59 48.09  137.21001  37.50090  11.911  1.2 2021110311594828
2021 11  3 12 18 25.30  137.21780  37.51700  12.719  1.0 2021110312182515
2021 11  3 12 20 35.24  137.21730  37.51650  12.695  1.0 2021110312203477
2021 11  3 18 12 52.48  137.26871  37.43960  17.054  1.4 2021110318125234
2021 11  3 18 50 17.78  137.27029  37.43920  16.931  1.4 2021110318501780
2021 11  3 18 57 12.76  137.27210  37.43910  17.023  1.6 2021110318571272
2021 11  3 18 59  4.26  137.27890  37.43520  17.921  1.3 2021110318590433
2021 11  3 19 47  1.08  137.25751  37.43990  14.815  1.3 2021110319470125
2021 11  3 19 56 19.00  137.26950  37.43800  16.952  1.4 2021110319561899
2021 11  3 19 59 15.00  137.26950  37.43890  16.912  1.2 2021110319591486
2021 11  3 19 59 33.10  137.24400  37.52490  12.846  1.2 2021110319593305
2021 11  3 19 59 42.28  137.24390  37.52490  12.793  1.6 2021110319594206
2021 11  3 20  0 39.04  137.24440  37.52470  12.832  1.0 2021110320003901
2021 11  3 20  1 36.68  137.27280  37.43860  17.039  1.3 2021110320013655
2021 11  3 20 11  7.64  137.27290  37.44030  17.099  1.2 2021110320110760
2021 11  3 20 16 16.20  137.26891  37.43840  16.885  1.3 2021110320161603
2021 11  3 20 16 47.64  137.22861  37.51820  12.428  1.4 2021110320164760
2021 11  3 20 17 14.92  137.26970  37.43890  17.009  1.4 2021110320171476
2021 11  3 20 17 51.78  137.27260  37.44040  17.043  1.2 2021110320175181
2021 11  3 20 18 22.54  137.27210  37.44010  17.055  1.2 2021110320182244
2021 11  3 20 18 48.70  137.27319  37.44000  17.013  1.3 2021110320184868
2021 11  3 20 27 28.78  137.27310  37.44040  17.331  1.1 2021110320272865
2021 11  3 20 27 59.28  137.27290  37.43950  16.989  1.1 2021110320275921
2021 11  3 20 28  7.64  137.27310  37.43930  16.986  1.2 2021110320280763
2021 11  3 20 39 31.78  137.27139  37.44020  17.134  1.2 2021110320393172
2021 11  3 20 46 37.28  137.27150  37.43890  17.018  1.1 2021110320463725
2021 11  3 20 54  7.20  137.27409  37.44140  17.251  1.1 2021110320540710
2021 11  3 21  4 48.20  137.27251  37.43830  17.327  1.0 2021110321044802
2021 11  3 21  7 34.16  137.27400  37.44140  17.254  1.3 2021110321073407
2021 11  3 21 20  5.36  137.20470  37.51470  12.309  1.1 2021110321200528
2021 11  3 21 34 31.32  137.26860  37.43780  17.164  1.4 2021110321343124
2021 11  3 21 42  9.00  137.24850  37.51570  14.455  1.0 2021110321420878
2021 11  3 21 45 36.38  137.26829  37.43710  17.067  1.6 2021110321453634
2021 11  3 22 57 57.76  137.24300  37.51270  13.591  1.6 2021110322575767
2021 11  3 23 29 46.02  137.23019  37.50930  13.205  1.1 2021110323294646
2021 11  4  2 13 50.59  137.24550  37.51450  13.556  1.4 2021110402135045
2021 11  4  4  5 40.83  137.18089  37.45800  12.411  1.2 2021110404054078
2021 11  4  4 50 41.34  137.20351  37.51150  12.372  1.3 2021110404504131
2021 11  4  6 14 54.25  137.24589  37.51500  12.731  1.0 2021110406145417
2021 11  4  6 55 26.47  137.24510  37.52650  12.790  1.0 2021110406552649
2021 11  4 16 58 40.61  137.22520  37.52060  12.145  1.1 2021110416584048
2021 11  4 18 16 14.82  137.26340  37.45570  13.439  1.3 2021110418161473
2021 11  4 21 24 57.90  137.22771  37.52210  12.329  1.0 2021110421245771
2021 11  4 21 53 33.56  137.22690  37.52200  12.271  2.2 2021110421533360
2021 11  4 22 44 47.92  137.22240  37.51630  12.187  3.5 2021110422444809
2021 11  4 22 46 20.74  137.22450  37.51370  11.641  1.1 2021110422462064
2021 11  4 22 47  1.18  137.22530  37.51750  12.145  2.6 2021110422470127
2021 11  4 22 47 13.96  137.22411  37.51520  12.400  3.5 2021110422471377
2021 11  4 22 58  1.36  137.22310  37.51520  12.345  1.7 2021110422580135
2021 11  5  0  5 44.17  137.22369  37.51850  12.028  2.6 2021110500054421
2021 11  5  0 21 48.91  137.22670  37.51350  12.400  4.0 2021110500214908
2021 11  5  0 26 29.07  137.23050  37.51580  12.661  1.1 2021110500262884
2021 11  5  0 29 20.15  137.22980  37.51670  12.538  1.5 2021110500292008
2021 11  5  0 34 56.62  137.22639  37.51630  12.261  1.0 2021110500345667
2021 11  5  0 35  5.39  137.22650  37.51650  12.332  1.2 2021110500350533
2021 11  5  0 46  5.13  137.22321  37.51410  12.553  1.8 2021110500460512
2021 11  5  3 57  0.55  137.24480  37.52590  12.838  1.3 2021110503570045
2021 11  5  6  4 29.68  137.26120  37.45390  13.716  1.4 2021110506042981
2021 11  5  6  8 22.04  137.21580  37.52080  12.795  1.5 2021110506082200
2021 11  5  8  1 48.52  137.25290  37.51030  13.363  1.2 2021110508014854
2021 11  5  8 39 41.48  137.26160  37.45520  13.503  1.3 2021110508394181
2021 11  5  9 27  6.69  137.31931  37.52090  13.141  1.2 2021110509270656
2021 11  5 10 21 25.78  137.18041  37.47200  13.043  1.0 2021110510212583
2021 11  5 10 35 29.69  137.21550  37.52070  12.662  1.2 2021110510352958
2021 11  5 13  1  2.35  137.26511  37.45520  13.436  1.0 2021110513010218
2021 11  5 13 53 42.50  137.24190  37.52450  12.796  1.6 2021110513534244
2021 11  5 14 50  3.43  137.29800  37.51850  12.785  1.3 2021110514500328
2021 11  5 16 42  4.49  137.22659  37.51630  12.294  1.1 2021110516420437
2021 11  5 21 27 23.36  137.24680  37.51530  12.673  1.4 2021110521272319
2021 11  5 22  4 29.12  137.26331  37.45560  13.432  1.2 2021110522042903
2021 11  5 22 33 21.70  137.19910  37.45980  12.364  1.2 2021110522332167
2021 11  5 22 40  0.04  137.24730  37.52660  12.694  1.2 2021110522395983
2021 11  5 23 37 59.40  137.29649  37.51260  12.764  1.0 2021110523375935
2021 11  6  0  2 51.03  137.26610  37.50320  12.661  1.4 2021110600025104
2021 11  6  0 41 32.97  137.20261  37.51420  12.356  1.2 2021110600413296
2021 11  6  1 24  5.36  137.30640  37.51850  12.756  1.2 2021110601240534
2021 11  6  1 52 56.31  137.25030  37.51170  13.084  1.0 2021110601525637
2021 11  6  2  4  7.68  137.25000  37.51220  13.079  1.0 2021110602040768
2021 11  6  3 19 55.09  137.31970  37.51950  13.166  1.2 2021110603195498
2021 11  6  3 22 57.24  137.24719  37.52620  12.694  1.0 2021110603225690
2021 11  6  3 24 49.62  137.26190  37.45380  13.626  1.2 2021110603244958
2021 11  6  4 49 50.18  137.22501  37.51640  12.164  1.2 2021110604495008
2021 11  6  4 50 10.41  137.29230  37.47140  11.684  1.0 2021110604501064
2021 11  6  5 50 25.47  137.22690  37.50920  13.124  1.4 2021110605502546
2021 11  6  5 59 16.02  137.22681  37.50970  13.085  1.5 2021110605591596
2021 11  6  6 49 32.02  137.21590  37.49930  12.253  1.0 2021110606493205
2021 11  6  7  6  9.46  137.31911  37.51760  13.216  1.0 2021110607060947
2021 11  6  9  3 41.76  137.25841  37.45400  13.604  1.0 2021110609034170
2021 11  6 11 18  4.38  137.31200  37.52240  12.763  1.1 2021110611180425
2021 11  6 11 33 35.40  137.23750  37.51170  13.512  1.0 2021110611333534
2021 11  6 12 21 42.24  137.21640  37.49890  12.372  1.2 2021110612214232
2021 11  6 12 53 41.83  137.21741  37.50470  12.805  1.4 2021110612534180
2021 11  6 13 12 16.58  137.21800  37.50530  12.986  1.1 2021110613121687
2021 11  6 13 17 59.29  137.21350  37.50280  12.164  1.0 2021110613175926
2021 11  6 14 50 39.06  137.22929  37.50020  12.954  1.1 2021110614503902
2021 11  6 15 51  1.67  137.22301  37.51710  12.805  1.1 2021110615510152
2021 11  6 16 44 38.89  137.25880  37.45410  13.750  1.0 2021110616443901
2021 11  6 17 10 27.80  137.26660  37.45540  13.440  1.3 2021110617102776
2021 11  7  0 37 10.50  137.22440  37.50170  11.860  1.1 2021110700371047
2021 11  7  1  4 47.70  137.21300  37.49710  12.001  1.4 2021110701044758
2021 11  7  1 34 38.32  137.21091  37.50450  12.774  1.0 2021110701343826
2021 11  7  1 35 56.38  137.26221  37.45650  13.293  1.2 2021110701355626
2021 11  7  2 16 52.05  137.15710  37.45650  11.517  1.0 2021110702165205
2021 11  7  3 43 42.53  137.22189  37.51650  12.180  1.5 2021110703434248
2021 11  7  4 24 16.19  137.24429  37.50670  13.270  1.1 2021110704241625
2021 11  7  4 24 39.51  137.24400  37.50690  13.349  1.1 2021110704243952
2021 11  7  4 48 41.17  137.20889  37.51220  12.275  1.4 2021110704484113
2021 11  7  4 59 24.79  137.25290  37.52210  12.717  1.1 2021110704592469
2021 11  7  5 43 40.52  137.21080  37.50030  12.198  1.3 2021110705434047
2021 11  7  5 52 12.27  137.25301  37.51130  13.970  1.3 2021110705521216
2021 11  7  6 29 11.66  137.21941  37.51710  12.764  1.4 2021110706291157
2021 11  7  6 30 12.60  137.20970  37.51200  12.303  1.2 2021110706301251
2021 11  7  7 54  7.95  137.21870  37.49870  12.550  1.0 2021110707540780
2021 11  7  8  2 22.55  137.22900  37.51670  12.450  1.1 2021110708022238
2021 11  7  8  8 17.30  137.25560  37.45460  13.602  1.1 2021110708081747
2021 11  7  8 10 56.62  137.21001  37.49920  12.140  1.1 2021110708105665
2021 11  7  8 22  8.76  137.21890  37.51680  12.729  1.2 2021110708220880
2021 11  7  9  4 46.33  137.21941  37.51680  12.789  1.1 2021110709044647
2021 11  7  9 48 50.29  137.25630  37.50670  13.744  1.2 2021110709485041
2021 11  7 10 11 48.14  137.21910  37.51700  12.720  1.3 2021110710114801
2021 11  7 11 19 10.80  137.19650  37.47100  12.008  1.3 2021110711191077
2021 11  7 12 55 12.43  137.25700  37.45520  13.506  1.2 2021110712551229
2021 11  7 13 31 43.57  137.21181  37.49880  12.360  1.4 2021110713314354
2021 11  7 13 45 39.78  137.21190  37.49950  12.263  1.0 2021110713453965
2021 11  7 13 48 55.58  137.25090  37.50850  13.386  1.0 2021110713485547
2021 11  7 15 38 36.57  137.21220  37.51290  12.226  1.0 2021110715383641
2021 11  7 17 49 33.36  137.22870  37.50700  13.192  1.4 2021110717493334
2021 11  7 18 40 22.00  137.22380  37.50860  13.053  1.1 2021110718402193
2021 11  7 19 41  6.72  137.22391  37.50830  13.087  1.1 2021110719410672
2021 11  7 20 27 29.48  137.20371  37.51500  12.264  1.0 2021110720272943
2021 11  7 22  4  2.08  137.24451  37.52530  12.840  1.1 2021110722040200
2021 11  7 22 29 57.84  137.23180  37.50990  13.245  1.0 2021110722295774
2021 11  7 23  5 20.32  137.25270  37.52130  14.515  1.1 2021110723052061
2021 11  7 23 30 11.00  137.21880  37.49300  13.025  1.4 2021110723301097
2021 11  7 23 46 44.36  137.25040  37.51100  13.506  1.3 2021110723464432
2021 11  8  2 32 44.36  137.20250  37.50090  12.741  1.0 2021110802324428
2021 11  8  3 13 58.95  137.27150  37.45360  13.517  1.2 2021110803135882
2021 11  8  3 22 47.07  137.29671  37.50820  13.067  1.2 2021110803224681
2021 11  8  3 44 45.39  137.21400  37.50280  12.422  1.1 2021110803444534
2021 11  8  3 57  9.44  137.23140  37.50970  13.202  1.2 2021110803570933
2021 11  8  4 33 44.22  137.23171  37.51030  13.197  1.5 2021110804334412
2021 11  8  6  7 56.94  137.24451  37.52650  12.747  1.5 2021110806075685
2021 11  8  7 21 15.04  137.21150  37.50090  12.162  1.2 2021110807211488
2021 11  8  7 25 10.92  137.21291  37.50070  12.262  1.3 2021110807251085
2021 11  8  7 26 50.68  137.21130  37.50100  12.189  1.0 2021110807265056
2021 11  8  9 21 26.87  137.22870  37.51660  12.445  1.6 2021110809212694
2021 11  8  9 40 33.53  137.23390  37.51060  12.831  1.3 2021110809403353
2021 11  8  9 44 38.50  137.31039  37.52200  12.546  1.4 2021110809443850
2021 11  8  9 59  6.66  137.30220  37.51030  13.627  1.4 2021110809590654
2021 11  8 12 45 25.85  137.22189  37.50580  12.956  1.1 2021110812452601
2021 11  8 12 49 55.50  137.22250  37.50600  13.026  1.2 2021110812495561
2021 11  8 15  9  4.95  137.26540  37.45510  13.471  1.2 2021110815090502
2021 11  8 16 52 12.31  137.25709  37.45900  12.839  1.0 2021110816521239
2021 11  8 19 30 20.96  137.22031  37.49900  12.969  1.2 2021110819302123
2021 11  8 20 25 12.88  137.31630  37.51850  13.211  1.4 2021110820251287
2021 11  8 20 28 11.88  137.31680  37.51840  13.242  1.2 2021110820281194
2021 11  8 23  1 33.88  137.22910  37.52280  12.859  1.1 2021110823013398
2021 11  8 23  9 55.62  137.25800  37.45920  13.094  1.0 2021110823095565
2021 11  9  0  6 16.35  137.29491  37.50690  13.152  1.3 2021110900061650
2021 11  9  3 20 48.57  137.26280  37.45600  13.412  1.0 2021110903204853
2021 11  9  3 23 29.05  137.24040  37.51240  13.539  1.2 2021110903232906
2021 11  9  4 32 25.87  137.25729  37.45820  13.469  1.0 2021110904322614
2021 11  9  5 53 44.76  137.29880  37.50970  13.147  1.1 2021110905534482
2021 11  9  7 14  2.82  137.24510  37.51370  13.748  1.2 2021110907140305
2021 11  9  7 27 29.91  137.20410  37.51000  12.700  1.2 2021110907273004
2021 11  9 11 50 49.76  137.31740  37.51850  13.254  1.7 2021110911504991
2021 11  9 12 13 42.41  137.21860  37.50480  12.816  1.3 2021110912134234
2021 11  9 12 46 38.64  137.16119  37.45460  11.748  1.3 2021110912463870
2021 11  9 13 58 50.40  137.19090  37.46400  12.454  1.4 2021110913585057
2021 11  9 14 25 12.53  137.25230  37.52280  12.625  1.0 2021110914251260
2021 11  9 16  8  2.18  137.22720  37.50790  13.110  1.2 2021110916080226
2021 11  9 17 26 42.28  137.19321  37.46730  12.317  1.1 2021110917264236
2021 11  9 18 51 50.62  137.16550  37.46010  11.225  1.0 2021110918515069
2021 11  9 21 46 21.66  137.30640  37.50290  12.956  1.0 2021110921462170
2021 11  9 22 43 30.26  137.31720  37.52120  13.170  1.9 2021110922433027
2021 11 10  0 49 49.18  137.26000  37.45550  13.811  1.4 2021111000494958
2021 11 10  0 57 53.91  137.25900  37.45460  13.531  1.1 2021111000575386
2021 11 10  4 41 55.40  137.25940  37.45570  13.462  1.0 2021111004415541
2021 11 10  5 40 32.58  137.25610  37.45880  13.321  1.5 2021111005403256
2021 11 10  8 30 25.04  137.22729  37.50660  13.108  1.0 2021111008302505
2021 11 10  9 13 40.16  137.20410  37.51260  12.419  1.3 2021111009134031
2021 11 10 10 34 26.31  137.30380  37.51230  13.485  1.6 2021111010342644
2021 11 10 10 53 39.63  137.30910  37.51850  12.967  1.1 2021111010533970
2021 11 10 12 18 26.27  137.30830  37.51760  12.735  1.3 2021111012182631
2021 11 10 18 55 42.54  137.26350  37.45600  13.368  1.6 2021111018554249
2021 11 10 21 36 46.22  137.26981  37.50430  13.355  1.0 2021111021364629
2021 11 10 23 37 44.02  137.20940  37.50290  12.321  1.1 2021111023374396
2021 11 10 23 41 34.20  137.26531  37.50360  12.810  1.7 2021111023413427
2021 11 11  1 37 11.59  137.21320  37.51480  12.536  1.3 2021111101371164
2021 11 11  2 36 17.99  137.22380  37.50710  13.135  1.1 2021111102361809
2021 11 11  4 50 22.55  137.25220  37.50910  14.049  1.2 2021111104502262
2021 11 11  4 55  1.43  137.18311  37.54080   7.843  1.5 2021111104550165
2021 11 11  5 46 36.99  137.22459  37.50220  11.449  1.3 2021111105463690
2021 11 11 11 26 15.89  137.16440  37.46000  11.790  1.7 2021111111261592
2021 11 11 12 39 36.10  137.21910  37.51770  12.701  1.3 2021111112393612
2021 11 11 12 52 21.91  137.24350  37.50650  13.396  2.3 2021111112522204
2021 11 11 14 21  7.02  137.20821  37.51860  12.375  1.3 2021111114210775
2021 11 11 18 39  4.40  137.05690  37.39210  12.143  1.4 2021111118390447
2021 11 11 22 41 54.40  137.23370  37.51150  13.277  1.0 2021111122415446
2021 11 12  0  6 27.03  137.22450  37.51830  12.138  1.9 2021111200062714
2021 11 12  0 33 22.38  137.24440  37.50640  13.250  1.0 2021111200332241
2021 11 12  2 12 30.17  137.16830  37.46230  11.318  1.2 2021111202123024
2021 11 12  4 14 15.23  137.24850  37.52190  12.779  1.2 2021111204141529
2021 11 12  4 17 49.98  137.29040  37.50840  11.433  1.6 2021111204174993
2021 11 12  5 38 45.49  137.30710  37.52210  12.230  1.4 2021111205384545
2021 11 12  6 17 28.45  137.31821  37.51840  13.261  1.2 2021111206172857
2021 11 12  6 18 51.92  137.20160  37.46890  12.200  1.9 2021111206185188
2021 11 12  7 54 37.75  137.19870  37.47060  13.012  1.3 2021111207543769
2021 11 12  8  8 24.05  137.26570  37.43720  17.039  1.3 2021111208082397
2021 11 12  9  7 23.09  137.22070  37.49910  11.872  1.5 2021111209072317
2021 11 12  9 30  2.64  137.26559  37.43630  16.997  1.0 2021111209300257
2021 11 12  9 56 46.84  137.21930  37.49930  11.914  1.5 2021111209564684
2021 11 12 10 25  1.23  137.26640  37.43710  16.985  1.8 2021111210250113
2021 11 12 10 33 56.18  137.26590  37.43680  17.047  1.2 2021111210335619
2021 11 12 10 52 40.04  137.26849  37.43590  17.238  1.1 2021111210524004
2021 11 12 10 53 47.60  137.26520  37.43700  17.133  1.2 2021111210534762
2021 11 12 11 24  6.38  137.26590  37.43630  17.140  1.4 2021111211240637
2021 11 12 11 24 30.08  137.26621  37.43640  17.201  1.2 2021111211243005
2021 11 12 11 36 54.04  137.26570  37.43630  17.071  1.5 2021111211365407
2021 11 12 11 45 29.34  137.26469  37.43650  17.082  1.4 2021111211452927
2021 11 12 11 48  7.67  137.26570  37.43620  17.135  1.6 2021111211480769
2021 11 12 12  0  6.80  137.16510  37.45980  11.844  1.7 2021111212000689
2021 11 12 12  6 36.89  137.26840  37.43380  17.346  1.2 2021111212063685
2021 11 12 12 16 17.73  137.16479  37.46080  11.858  1.3 2021111212161776
2021 11 12 12 21 15.16  137.27000  37.43490  17.493  1.5 2021111212211548
2021 11 12 13 27  0.84  137.27334  37.43502  17.911  1.0 2021111213270068
2021 11 12 13 27  3.84  137.26920  37.43390  17.031  1.6 2021111213270382
2021 11 12 13 32 50.29  137.26781  37.43170  17.632  1.1 2021111213325043
2021 11 12 13 46 33.20  137.26829  37.43530  17.092  1.4 2021111213463320
2021 11 12 13 48 58.56  137.27071  37.43640  17.755  1.5 2021111213485852
2021 11 12 13 48 59.35  137.26579  37.43660  16.981  1.6 2021111213485950
2021 11 12 14 10 20.10  137.26961  37.43640  17.054  1.0 2021111214102002
2021 11 12 14 10 45.61  137.27090  37.43510  17.237  1.5 2021111214104564
2021 11 12 14 19 22.54  137.27040  37.43600  17.006  1.5 2021111214192237
2021 11 12 14 28 21.57  137.26511  37.43630  16.989  2.2 2021111214282151
2021 11 12 14 29  7.56  137.26840  37.43550  17.009  1.8 2021111214290751
2021 11 12 14 57 14.07  137.31889  37.51890  13.211  1.1 2021111214571415
2021 11 12 15  5 14.41  137.26640  37.43500  16.728  1.2 2021111215051422
2021 11 12 15  5 32.67  137.27420  37.42980  18.518  1.1 2021111215053277
2021 11 12 15  6 44.94  137.26511  37.43520  17.172  1.6 2021111215064491
2021 11 12 15 15 47.94  137.26500  37.43510  17.046  1.0 2021111215154785
2021 11 12 15 38 40.51  137.26370  37.43240  16.952  1.1 2021111215384050
2021 11 12 15 57 56.44  137.25880  37.43540  17.062  1.1 2021111215575637
2021 11 12 15 59 57.01  137.26401  37.43450  17.319  1.5 2021111215595727
2021 11 12 16 12 55.34  137.26350  37.43510  17.491  1.2 2021111216125541
2021 11 12 16 36 28.33  137.24339  37.46180  15.932  1.7 2021111216362837
2021 11 12 16 37 14.20  137.26199  37.43560  17.006  1.4 2021111216371411
2021 11 12 16 41 10.01  137.27000  37.43510  17.080  1.5 2021111216411001
2021 11 12 16 45 23.65  137.25900  37.43540  17.019  1.1 2021111216452352
2021 11 12 16 49 25.39  137.26289  37.43330  16.913  1.4 2021111216492548
2021 11 12 16 59 15.98  137.26350  37.43190  16.858  1.2 2021111216591592
2021 11 12 17  9 15.32  137.26360  37.43230  16.895  1.1 2021111217091538
2021 11 12 17 31 14.08  137.25861  37.43520  16.909  1.4 2021111217311389
2021 11 12 17 31 55.90  137.26370  37.43260  16.908  1.3 2021111217315590
2021 11 12 17 50 39.94  137.26289  37.43290  16.789  1.4 2021111217503998
2021 11 12 17 58 24.08  137.26939  37.43290  17.319  1.3 2021111217582404
2021 11 12 18 40 49.94  137.26759  37.43380  17.006  1.1 2021111218404994
2021 11 12 19 30 31.56  137.26660  37.43480  17.094  1.5 2021111219303162
2021 11 12 19 46 51.18  137.27000  37.43490  17.141  1.1 2021111219465110
2021 11 12 19 55 15.04  137.27049  37.43490  17.121  1.1 2021111219551500
2021 11 12 21  1 39.28  137.26140  37.43660  17.127  1.4 2021111221013931
2021 11 12 21 44 26.50  137.26531  37.43430  17.178  1.0 2021111221442651
2021 11 12 23 12 53.84  137.29240  37.47140  11.269  1.7 2021111223125384
2021 11 13  2  2 31.81  137.37019  37.53240  12.170  1.6 2021111302023156
2021 11 13  2 16 41.68  137.31130  37.52350  11.888  1.1 2021111302164163
2021 11 13  3 18 15.65  137.21280  37.50180  12.424  1.2 2021111303181573
2021 11 13  4 54 13.13  137.18970  37.47740  11.559  1.0 2021111304541312
2021 11 13 11 55 40.51  137.21820  37.49770  11.819  1.3 2021111311554058
2021 11 13 15  6 30.45  137.22180  37.50800  13.027  1.1 2021111315063045
2021 11 13 16 54 18.54  137.30080  37.51600  13.777  1.0 2021111316541826
2021 11 13 19 16 23.40  137.30200  37.51580  13.857  1.0 2021111319162362
2021 11 13 20 27 31.92  137.30220  37.51470  13.765  1.5 2021111320273177
2021 11 13 20 38  1.52  137.30200  37.51570  13.774  1.3 2021111320380138
2021 11 13 20 59 28.12  137.30280  37.51510  13.753  1.4 2021111320592790
2021 11 14  0  4 45.94  137.24760  37.52570  12.882  1.4 2021111400044579
2021 11 14  0 42 52.47  137.24690  37.52620  12.723  1.2 2021111400425227
2021 11 14  1 18 41.79  137.30170  37.51620  13.802  1.5 2021111401184168
2021 11 14  1 39 34.74  137.22951  37.50450  12.875  1.0 2021111401393459
2021 11 14  1 52 28.24  137.30250  37.51630  13.774  1.3 2021111401522812
2021 11 14  2 16 47.08  137.22790  37.49610  12.931  1.0 2021111402164712
2021 11 14  4 20 26.89  137.24499  37.51410  13.657  1.0 2021111404202673
2021 11 14  5 50 54.36  137.23421  37.51100  13.218  1.2 2021111405505418
2021 11 14  6 16 25.44  137.21519  37.49530  12.347  1.5 2021111406162544
2021 11 14 13 16 59.97  137.23860  37.51640  13.439  1.1 2021111413165979
2021 11 14 14  6 45.85  137.24660  37.50720  13.248  1.2 2021111414064584
2021 11 14 19 51 34.00  137.23830  37.51480  13.457  1.5 2021111419513391
2021 11 14 20  7 23.08  137.23550  37.51090  13.314  1.1 2021111420072322
2021 11 14 21  6 10.56  137.30521  37.51730  12.490  1.0 2021111421061045
2021 11 14 23  7 59.52  137.30600  37.51820  12.490  1.3 2021111423075949
2021 11 15  2  8 58.28  137.25610  37.50880  13.437  1.0 2021111502085856
2021 11 15  3 14  7.88  137.23930  37.51980  12.582  1.2 2021111503140782
2021 11 15  4  9 31.36  137.22340  37.50520  12.124  1.1 2021111504093149
2021 11 15  6 38  9.04  137.30859  37.51910  12.842  1.1 2021111506380916
2021 11 15  7 11 56.24  137.31810  37.52000  13.141  1.1 2021111507115599
2021 11 15  8 43 35.24  137.20711  37.49620  13.162  1.0 2021111508433518
2021 11 15  9  4 27.31  137.24989  37.51060  13.997  1.3 2021111509042730
2021 11 15  9 47 57.61  137.30110  37.50650  12.492  1.8 2021111509475752
2021 11 15 10  4 38.97  137.23680  37.52660  12.424  3.6 2021111510043910
2021 11 15 11 12 38.07  137.19470  37.47160  11.925  1.2 2021111511123796
2021 11 15 11 43 26.95  137.23100  37.51650  12.677  1.4 2021111511432697
2021 11 15 11 49 51.05  137.30780  37.51880  12.749  1.2 2021111511495112
2021 11 15 12 21 19.10  137.19060  37.47030  12.293  1.2 2021111512211911
2021 11 15 13 28 40.57  137.22160  37.51760  12.682  1.1 2021111513284045
2021 11 15 13 59  0.06  137.30250  37.51250  13.368  1.4 2021111513585985
2021 11 15 14 10 38.34  137.21670  37.51890  12.513  1.2 2021111514103820
2021 11 15 14 10 44.81  137.21449  37.51830  12.244  1.3 2021111514104456
2021 11 15 14 18 44.36  137.22569  37.50380  13.124  1.2 2021111514184426
2021 11 15 18 12 57.12  137.22130  37.51770  12.757  1.2 2021111518125720
2021 11 15 19  9 24.08  137.30270  37.51640  13.744  1.0 2021111519092390
2021 11 15 20 31 55.06  137.23010  37.50880  13.186  1.4 2021111520315501
2021 11 15 20 57 40.48  137.26100  37.45620  13.306  1.0 2021111520574044
2021 11 15 20 59 24.28  137.23120  37.51670  12.660  1.1 2021111520592431
2021 11 15 21 32 47.42  137.22160  37.51760  12.068  2.3 2021111521324747
2021 11 15 21 56 30.80  137.22290  37.51730  12.114  1.5 2021111521563074
2021 11 15 22 31 39.96  137.17540  37.45030  12.490  1.3 2021111522313997
2021 11 16  1  1  1.68  137.22150  37.50080  12.534  1.0 2021111601010153
2021 11 16  1  3  0.44  137.22170  37.50060  12.604  1.0 2021111601030047
2021 11 16  2 21 12.28  137.24020  37.52260  13.048  1.0 2021111602211271
2021 11 16  3 27  5.50  137.21570  37.51550  11.837  1.0 2021111603270574
2021 11 16  3 51  7.66  137.22630  37.51630  12.437  1.0 2021111603510756
2021 11 16  7 48 22.81  137.24800  37.51130  13.059  1.1 2021111607482289
2021 11 16  8 36 31.96  137.24080  37.51080  13.618  1.0 2021111608363207
2021 11 16  8 48 45.39  137.31900  37.52120  13.136  1.2 2021111608484539
2021 11 16  8 55 50.69  137.21831  37.50660  12.779  2.5 2021111608555074
2021 11 16  9  3 33.15  137.26680  37.45500  13.408  1.3 2021111609033311
2021 11 16 14  9 30.90  137.21060  37.50520  12.549  1.1 2021111614093090
2021 11 16 17 49 47.56  137.31779  37.51840  13.218  1.3 2021111617494774
2021 11 16 21 54 18.16  137.22929  37.52330  12.553  1.3 2021111621541813
2021 11 17  1 11 48.00  137.21190  37.52630  11.918  1.1 2021111701114781
2021 11 17  4 56 16.91  137.22900  37.52370  12.495  1.7 2021111704561699
2021 11 17  5 30 39.15  137.21390  37.52180  12.350  1.2 2021111705303903
2021 11 17  5 31 52.18  137.25130  37.51110  13.207  1.3 2021111705315256
2021 11 17  5 40 42.17  137.25000  37.51130  13.150  1.0 2021111705404223
2021 11 17  6 17 13.64  137.22940  37.52100  12.451  1.4 2021111706171363
2021 11 17  6 17 26.37  137.22980  37.51830  12.203  1.5 2021111706172622
2021 11 17  8 28  0.56  137.29961  37.51200  13.488  1.1 2021111708280049
2021 11 17  8 57 43.72  137.22940  37.52070  12.606  1.1 2021111708574363
2021 11 17  9  0  5.05  137.22960  37.52030  12.491  1.1 2021111709000506
2021 11 17  9  0 22.49  137.22990  37.52050  12.584  1.1 2021111709002244
2021 11 17  9 30 44.99  137.30270  37.51220  13.373  1.3 2021111709304510
2021 11 17  9 48 34.99  137.22900  37.52270  12.412  1.7 2021111709483500
2021 11 17 12  6 45.64  137.21530  37.49540  12.405  1.4 2021111712064565
2021 11 17 12 20  0.10  137.21561  37.49560  12.412  1.2 2021111712200015
2021 11 17 21 40 48.34  137.24960  37.54230  14.130  1.0 2021111721404857
2021 11 17 22  8 40.84  137.21930  37.50790  12.835  1.0 2021111722084088
2021 11 17 23 42 36.36  137.30070  37.51440  13.580  1.1 2021111723423629
2021 11 18  0 25  3.55  137.22740  37.52220  12.329  1.6 2021111800250354
2021 11 18  0 32 37.14  137.20410  37.51150  12.344  1.0 2021111800323700
2021 11 18  0 46  9.60  137.22340  37.50430  12.072  1.5 2021111800460953
2021 11 18  2 58 42.55  137.32240  37.52420  11.903  1.3 2021111802584235
2021 11 18  3 11 24.40  137.30811  37.51960  12.454  1.2 2021111803112433
2021 11 18  4 50  2.26  137.21080  37.52100  12.361  1.1 2021111804500231
2021 11 18  5  5  4.79  137.30490  37.51730  12.521  1.2 2021111805050457
2021 11 18  5 57 37.89  137.24789  37.50630  13.556  1.1 2021111805573843
2021 11 18  9 14 40.74  137.24980  37.51550  12.843  1.2 2021111809144041
2021 11 18 11  2 46.60  137.30820  37.52010  11.841  1.1 2021111811024648
2021 11 18 12 29  1.73  137.22940  37.52230  13.970  1.2 2021111812290130
2021 11 18 15 38  3.44  137.24651  37.51260  13.574  1.0 2021111815380324
2021 11 18 16 25 36.59  137.21201  37.51200  12.395  2.4 2021111816253661
2021 11 18 19 17 34.88  137.37590  37.66700  12.750  1.4 2021111819173500
2021 11 18 20 54 24.84  137.30250  37.51250  13.441  1.1 2021111820542499
2021 11 18 21 18 44.70  137.19479  37.46090  12.507  1.6 2021111821184463
2021 11 18 21 56 14.60  137.19550  37.46090  12.585  1.0 2021111821561499
2021 11 18 22 46 46.36  137.25619  37.50730  13.478  1.1 2021111822464631
2021 11 18 23 54 24.00  137.20979  37.51930  12.580  1.3 2021111823542449
2021 11 19  0 33 37.79  137.22900  37.51990  12.481  1.0 2021111900333770
2021 11 19  0 34 22.15  137.22870  37.51920  12.387  2.1 2021111900342220
2021 11 19  1 11  8.72  137.21919  37.50760  12.822  1.5 2021111901110866
2021 11 19  3 29  0.67  137.19420  37.46070  12.632  1.0 2021111903290064
2021 11 19  5 36 16.64  137.22639  37.52060  12.240  1.1 2021111905361676
2021 11 19  8 37 34.29  137.24580  37.50700  13.255  1.9 2021111908373421
2021 11 19  8 46 38.24  137.24420  37.50810  13.283  1.8 2021111908463835
2021 11 19  8 51 17.36  137.19820  37.49590  12.677  1.4 2021111908511724
2021 11 19 10 24  5.62  137.21750  37.50610  12.381  1.1 2021111910240552
2021 11 19 13 27 45.87  137.24589  37.51310  13.745  1.3 2021111913274594
2021 11 19 14 30  3.87  137.22630  37.51720  12.260  1.2 2021111914300395
2021 11 19 14 51 38.48  137.22670  37.51740  12.313  1.5 2021111914513841
2021 11 19 15 43 51.13  137.19450  37.46080  12.575  1.6 2021111915435112
2021 11 19 17 55  4.76  137.22720  37.52160  12.411  1.1 2021111917550501
2021 11 19 18  4 33.56  137.23230  37.51340  13.236  1.0 2021111918043347
2021 11 19 18  7 51.98  137.23230  37.51370  13.267  1.0 2021111918075196
2021 11 19 19 20 39.76  137.18311  37.45810  12.641  1.1 2021111919203979
2021 11 19 19 55 43.42  137.32001  37.52020  13.145  1.0 2021111919554352
2021 11 19 20 32 26.22  137.22080  37.50090  13.212  1.3 2021111920322624
2021 11 19 20 33 28.08  137.32050  37.52050  13.177  1.4 2021111920332800
2021 11 19 21 50 50.22  137.22900  37.51890  12.449  1.5 2021111921505021
2021 11 19 21 51 45.48  137.22900  37.51790  12.459  1.3 2021111921514547
2021 11 19 22 11 48.12  137.30710  37.51790  12.501  1.2 2021111922114823
2021 11 19 22 55 18.88  137.18120  37.45830  12.403  1.4 2021111922551888
2021 11 20  1 53 55.84  137.21030  37.51190  12.350  2.3 2021112001535589
2021 11 20  3 53 33.25  137.24651  37.51720  13.222  1.1 2021112003533289
2021 11 20  4 21 55.43  137.24561  37.51680  13.405  1.1 2021112004215533
2021 11 20  4 27 32.22  137.22850  37.56852  18.021  1.5 2021112004273201
2021 11 20  4 27 33.89  137.25360  37.51210  13.994  1.7 2021112004273387
2021 11 20  7 35  5.84  137.32060  37.52000  13.146  1.0 2021112007350559
2021 11 20  7 45 15.11  137.22839  37.51870  12.554  1.3 2021112007451533
2021 11 20  7 45 33.96  137.24400  37.51170  13.686  1.3 2021112007453395
2021 11 20  7 49 56.99  137.32100  37.47810  17.209  1.2 2021112007495673
2021 11 20  8 19 36.64  137.23740  37.51110  13.419  1.1 2021112008193636
2021 11 20 12 47 25.16  137.24010  37.51170  13.348  1.1 2021112012472533
2021 11 20 13 33  9.34  137.24060  37.52020  12.670  1.3 2021112013330943
2021 11 20 17  7 56.94  137.15430  37.45060  11.793  1.3 2021112017075694
2021 11 20 17 38 56.96  137.24071  37.52140  12.876  1.5 2021112017385697
2021 11 20 17 39 21.00  137.24100  37.52230  13.353  1.1 2021112017392113
2021 11 20 18 36  4.96  137.20990  37.51120  12.353  1.3 2021112018360510
2021 11 20 18 48 36.96  137.23820  37.51070  13.144  1.0 2021112018483672
2021 11 20 22 24  7.28  137.22310  37.50640  12.533  1.3 2021112022240722
2021 11 20 23  9  3.42  137.20911  37.51250  12.293  1.3 2021112023090335
2021 11 21  1 17 20.84  137.24510  37.51230  13.717  1.0 2021112101172076
2021 11 21  1 17 49.07  137.24550  37.51220  13.684  1.0 2021112101174901
2021 11 21  4  4 32.78  137.21150  37.52520  12.049  1.3 2021112104043267
2021 11 21  6 44 28.73  137.22310  37.50430  12.553  1.1 2021112106442862
2021 11 21  7 37 53.35  137.25529  37.45510  13.606  1.0 2021112107375317
2021 11 21  9  1  5.11  137.30690  37.51780  12.401  1.2 2021112109010489
2021 11 21  9 22  1.92  137.22620  37.50910  11.610  1.0 2021112109220217
2021 11 21  9 24 22.92  137.24950  37.51190  13.849  1.3 2021112109242276
2021 11 21 12 27 28.72  137.30760  37.51720  12.525  1.2 2021112112272888
2021 11 21 14  8 17.79  137.23140  37.51590  12.663  2.0 2021112114081779
2021 11 21 15 10 14.84  137.24770  37.51100  13.731  1.2 2021112115101480
2021 11 21 15 11 53.43  137.23680  37.51200  13.498  1.1 2021112115115317
2021 11 21 21 24 23.48  137.21449  37.50040  12.479  1.0 2021112121242369
2021 11 21 21 57 30.72  137.30600  37.51460  13.363  1.0 2021112121573067
2021 11 21 22  3 40.04  137.30580  37.51460  13.475  1.0 2021112122034000
2021 11 21 22  4  6.08  137.29829  37.51590  12.065  1.1 2021112122040620
2021 11 21 23 19  6.52  137.29820  37.52010  12.991  1.0 2021112123190620
2021 11 21 23 33 30.60  137.21240  37.51230  12.394  1.0 2021112123333053
2021 11 22  0 31 46.71  137.25090  37.51650  13.738  1.0 2021112200314651
2021 11 22  0 43 25.48  137.30479  37.51740  12.447  1.4 2021112200432531
2021 11 22  1  0  3.37  137.18770  37.46230  12.333  1.4 2021112201000339
2021 11 22  1 51 12.87  137.18570  37.46050  12.398  1.6 2021112201511285
2021 11 22  1 58  0.93  137.18559  37.46110  12.352  1.1 2021112201580102
2021 11 22  4  2  7.99  137.25030  37.51870  13.154  1.0 2021112204020780
2021 11 22  4  8 10.96  137.20760  37.49820  12.178  1.9 2021112204081099
2021 11 22  6 44 55.91  137.30631  37.51440  13.349  1.7 2021112206445579
2021 11 22  7 44  1.97  137.28970  37.51630  12.525  1.0 2021112207440199
2021 11 22  9  2 16.49  137.31709  37.51820  13.106  1.5 2021112209021644
2021 11 22  9 44 44.10  137.20650  37.51550  12.820  1.0 2021112209444437
2021 11 22 10 17 21.29  137.24899  37.50770  11.050  1.0 2021112210172120
2021 11 22 10 19 25.21  137.31799  37.52000  12.942  2.4 2021112210192525
2021 11 22 10 25 12.74  137.25070  37.51690  13.322  1.3 2021112210251284
2021 11 22 11 49 26.33  137.30560  37.51770  12.539  1.5 2021112211492628
2021 11 22 18  3  0.42  137.21471  37.49490  12.390  1.3 2021112218030038
2021 11 22 19 56  9.28  137.19440  37.46060  12.490  1.1 2021112219560938
2021 11 23  1 23  1.91  137.25890  37.46130  12.790  1.1 2021112301230186
2021 11 23  2 24 36.99  137.29330  37.50990  13.304  1.3 2021112302243709
2021 11 23  2 46 47.08  137.20020  37.45980  12.293  1.3 2021112302464704
2021 11 23  4 54  3.84  137.21970  37.50490  13.102  1.3 2021112304540390
2021 11 23  5 27 35.72  137.21300  37.49990  12.415  1.3 2021112305273578
2021 11 23  5 38  5.59  137.22690  37.52290  12.279  2.8 2021112305380564
2021 11 23  6 21 55.19  137.22780  37.52310  12.399  1.7 2021112306215530
2021 11 23  7 37  0.32  137.25670  37.50740  13.689  1.3 2021112307370056
2021 11 23  8 26 20.06  137.25060  37.50920  13.760  1.4 2021112308262021
2021 11 23  9  5 40.86  137.20779  37.52040  12.740  1.5 2021112309054093
2021 11 23 13 37 47.46  137.25160  37.51420  14.087  1.3 2021112313374758
2021 11 23 13 38 15.42  137.25130  37.51400  14.075  1.3 2021112313381553
2021 11 23 13 40  3.86  137.25240  37.51250  13.978  1.2 2021112313400388
2021 11 23 16 51 44.87  137.22440  37.50240  12.407  1.2 2021112316514489
2021 11 23 18  2 59.22  137.31160  37.52390  12.480  1.1 2021112318025919
2021 11 23 18 27 33.44  137.31261  37.52320  12.479  1.2 2021112318273343
2021 11 23 19  5 58.24  137.17931  37.46420  11.619  1.1 2021112319055839
2021 11 23 19 56 38.32  137.31239  37.52430  12.491  1.6 2021112319563837
2021 11 23 20 42 59.62  137.31340  37.52390  12.503  1.5 2021112320425951
2021 11 23 20 49 55.76  137.30820  37.61720   9.780  1.5 2021112320495586
2021 11 23 21 49  6.46  137.31280  37.52400  12.449  1.5 2021112321490640
2021 11 23 23 29 48.56  137.31300  37.52370  12.534  2.0 2021112323294857
2021 11 23 23 33 38.96  137.21291  37.50140  12.419  1.6 2021112323333896
2021 11 23 23 47 54.14  137.31270  37.52450  12.414  1.4 2021112323475404
2021 11 24  2  4 16.24  137.21201  37.50210  12.385  2.1 2021112402041637
2021 11 24  3 32 56.39  137.22250  37.50460  12.525  1.3 2021112403325646
2021 11 24  8 10 52.39  137.17329  37.46970  11.346  1.5 2021112408105249
2021 11 24  8 27 58.31  137.25810  37.46170  12.656  1.8 2021112408275854
2021 11 24 13 54 35.96  137.24960  37.51210  13.052  1.4 2021112413543591
2021 11 24 15 23 55.44  137.22220  37.50190  13.446  1.3 2021112415235556
2021 11 24 19  6 17.32  137.16310  37.45740  11.166  1.6 2021112419061726
2021 11 24 20 16 19.16  137.31531  37.51840  13.218  1.4 2021112420161927
2021 11 24 20 16 24.32  137.32030  37.51490  13.256  1.5 2021112420162439
2021 11 24 21 23  4.00  137.21750  37.51040  12.598  1.0 2021112421230385
2021 11 24 21 46 53.56  137.24870  37.53610  12.394  1.5 2021112421465365
2021 11 24 21 48 24.58  137.30409  37.51280  13.397  1.3 2021112421482461
2021 11 24 22  6 34.46  137.20410  37.50130  12.175  1.3 2021112422063440
2021 11 24 22 36 34.76  137.30170  37.51980  12.754  1.3 2021112422363464
2021 11 24 23 17 51.60  137.24970  37.54130  12.977  1.5 2021112423175167
2021 11 25  1 52 40.63  137.22960  37.52410  12.505  1.1 2021112501524080
2021 11 25  5 59  7.14  137.25200  37.51220  14.020  1.4 2021112505590733
2021 11 25 10 30 44.66  137.25250  37.51280  14.077  1.4 2021112510304490
2021 11 25 12  0 54.40  137.24510  37.50860  13.298  1.5 2021112512005438
2021 11 25 12  1 39.26  137.24480  37.50830  13.177  1.2 2021112512013915
2021 11 25 12  2 58.47  137.24600  37.50840  13.230  1.3 2021112512025860
2021 11 25 13 23 33.54  137.21429  37.52020  12.397  2.0 2021112513233351
2021 11 25 13 24 20.83  137.24719  37.51040  12.927  1.2 2021112513242077
2021 11 25 15 25 44.18  137.23579  37.52160  12.779  1.6 2021112515254438
2021 11 25 15 38 11.04  137.24561  37.50780  13.283  1.5 2021112515381130
2021 11 25 16 11 59.76  137.21580  37.51870  12.562  1.6 2021112516115971
2021 11 25 16 24 20.33  137.21561  37.51820  12.530  1.3 2021112516242042
2021 11 25 18 27 23.12  137.20970  37.50110  12.427  1.3 2021112518272315
2021 11 25 18 34 39.64  137.24600  37.51990  13.685  1.1 2021112518343976
2021 11 25 19 38 32.12  137.32111  37.52110  13.142  1.5 2021112519383181
2021 11 25 19 53  8.66  137.25861  37.51490  13.817  1.1 2021112519530898
2021 11 25 20  7  9.98  137.25790  37.51680  13.955  1.4 2021112520071028
2021 11 25 20 45 33.34  137.21620  37.51850  12.574  1.2 2021112520453335
2021 11 25 21  3  8.90  137.21930  37.50120  12.928  1.0 2021112521030865
2021 11 25 23 12 56.10  137.26421  37.50320  12.712  1.1 2021112523125623
2021 11 25 23 55 27.72  137.30600  37.52300  12.960  1.3 2021112523552777
2021 11 26  1 18 10.22  137.20239  37.51100  12.361  1.0 2021112601181041
2021 11 26  3 20 26.51  137.25630  37.52290  12.914  1.0 2021112603202674
2021 11 26  5 25  3.40  137.24710  37.51670  13.480  1.1 2021112605250366
2021 11 26  6  5 16.64  137.20000  37.47070  11.874  1.1 2021112606051665
2021 11 26  7 38 31.87  137.21809  37.49570  12.529  1.1 2021112607383193
2021 11 26 11  7 40.17  137.18581  37.46470  12.239  2.0 2021112611074019
2021 11 26 11 27 13.95  137.18530  37.46410  12.196  1.6 2021112611271396
2021 11 26 12 31  9.67  137.18559  37.46560  13.631  2.6 2021112612310966
2021 11 26 13 51 13.45  137.21800  37.51820  12.454  1.2 2021112613511329
2021 11 26 18  7 40.88  137.16080  37.45380  11.677  1.5 2021112618074093
2021 11 26 18 26 26.86  137.31340  37.51830  13.960  1.2 2021112618262701
2021 11 26 18 37 12.54  137.27640  37.51720  11.181  1.0 2021112618371248
2021 11 26 18 39 14.92  137.18420  37.46310  12.148  1.5 2021112618391489
2021 11 26 19 12 37.96  137.20931  37.51020  12.316  1.1 2021112619123804
2021 11 26 20 36 16.24  137.22301  37.50190  12.477  1.6 2021112620361636
2021 11 26 20 45  5.56  137.23520  37.51410  13.365  1.2 2021112620450561
2021 11 26 20 47 16.98  137.23489  37.51410  12.940  1.4 2021112620471692
2021 11 26 20 49 10.92  137.18649  37.46250  12.190  2.6 2021112620491098
2021 11 26 20 51 24.20  137.18559  37.46390  12.148  1.4 2021112620512419
2021 11 26 20 51 59.40  137.18750  37.46210  12.595  1.1 2021112620515945
2021 11 26 20 56 41.64  137.23480  37.51420  12.909  1.2 2021112620564171
2021 11 26 22 40 49.90  137.30640  37.51660  12.367  1.1 2021112622404996
2021 11 27  2 12 53.02  137.29939  37.51780  12.654  1.2 2021112702125270
2021 11 27  4 14 29.17  137.25580  37.45570  13.553  1.5 2021112704142915
2021 11 27  6 28  7.96  137.29421  37.51160  10.717  1.1 2021112706280790
2021 11 27  6 29  1.51  137.14760  37.45530  11.490  1.8 2021112706290149
2021 11 27  6 29 15.76  137.14630  37.45490  13.147  1.4 2021112706291585
2021 11 27  7  4 54.10  137.23511  37.51180  12.998  1.5 2021112707045411
2021 11 27 12 55  6.01  137.21609  37.51950  12.539  1.4 2021112712550599
2021 11 27 14  6 42.22  137.23950  37.50870  13.434  1.0 2021112714064222
2021 11 27 15 54 38.15  137.25050  37.50790  13.903  1.1 2021112715543800
2021 11 27 16  8 59.02  137.25430  37.45560  13.246  1.1 2021112716085887
2021 11 27 16 58 28.35  137.22659  37.52170  12.309  1.0 2021112716582829
2021 11 27 17 25 19.34  137.22569  37.50970  13.107  1.2 2021112717251932
2021 11 27 19 21 25.84  137.17979  37.44400  12.771  1.2 2021112719212588
2021 11 27 22  2 51.74  137.22350  37.51720  12.848  1.7 2021112722025182
2021 11 28  0  9 45.71  137.28979  37.50890  12.828  1.0 2021112800094564
2021 11 28  1 17  7.04  137.28630  37.53120  11.281  1.3 2021112801170705
2021 11 28  2  7  1.04  137.21640  37.49680  12.446  1.2 2021112802070087
2021 11 28  3 52 59.71  137.22031  37.50450  12.577  1.0 2021112803525975
2021 11 28  6 52  2.38  137.24780  37.50850  13.219  1.3 2021112806520237
2021 11 28  7 31 37.37  137.18370  37.46110  11.387  1.4 2021112807313735
2021 11 28  8  2 35.83  137.24000  37.51980  12.761  1.3 2021112808023589
2021 11 28  8 29 21.34  137.24809  37.50860  13.174  1.2 2021112808292144
2021 11 28  9 32  0.59  137.22051  37.49970  11.805  1.3 2021112809320057
2021 11 28 12  4 48.59  137.22240  37.51720  12.800  1.4 2021112812044858
2021 11 28 14  0  4.71  137.21820  37.53330  14.324  1.3 2021112814000476
2021 11 28 15 27 59.03  137.16521  37.45830  11.149  1.1 2021112815275896
2021 11 28 17 14 53.88  137.18350  37.46120  11.389  2.0 2021112817145394
2021 11 28 17 27 18.40  137.20960  37.51200  12.329  1.3 2021112817271834
2021 11 28 17 36 37.50  137.16450  37.45890  11.150  1.2 2021112817363744
2021 11 28 18 17 17.00  137.20489  37.51140  12.384  1.1 2021112818171715
2021 11 28 18 32 24.26  137.22220  37.51860  12.926  1.4 2021112818322462
2021 11 28 18 42 30.56  137.16460  37.45730  11.428  1.0 2021112818423090
2021 11 28 19  3 39.20  137.18390  37.46090  11.334  1.3 2021112819033920
2021 11 28 19  4 36.60  137.21890  37.49880  12.519  1.0 2021112819043652
2021 11 28 20  8 21.24  137.22710  37.50970  12.695  1.2 2021112820082130
2021 11 28 22  0 18.36  137.25101  37.51460  13.972  1.3 2021112822001820
2021 11 28 22  9 35.98  137.21800  37.51880  12.576  1.0 2021112822093584
2021 11 28 22 32 19.46  137.16470  37.45710  11.239  1.0 2021112822321947
2021 11 28 23  3 24.20  137.31470  37.52330  12.411  1.4 2021112823032387
2021 11 28 23  8 39.50  137.31470  37.52440  12.447  1.4 2021112823083940
2021 11 28 23 31 59.40  137.31430  37.52360  12.481  1.4 2021112823315921
2021 11 28 23 49 15.08  137.31470  37.52430  12.392  1.0 2021112823491488
2021 11 29  1  1 55.77  137.31410  37.52350  12.455  1.6 2021112901015569
2021 11 29  1  3 32.78  137.31470  37.52300  12.473  1.2 2021112901033264
2021 11 29  1 42 20.22  137.16550  37.45910  11.055  1.0 2021112901422032
2021 11 29  1 50 37.38  137.21741  37.51940  12.526  1.4 2021112901503742
2021 11 29  1 54  9.95  137.16510  37.45720  11.239  1.2 2021112901540993
2021 11 29  2  9 19.95  137.21809  37.51810  12.614  1.4 2021112902091996
2021 11 29  2 59 50.23  137.16440  37.46030  10.983  1.4 2021112902595026
2021 11 29  4 15 28.02  137.20889  37.51130  12.331  2.4 2021112904152816
2021 11 29  4 24 11.92  137.24181  37.51180  13.609  1.0 2021112904241188
2021 11 29  4 49 19.17  137.16510  37.45760  11.178  1.2 2021112904491919
2021 11 29  4 55 42.68  137.31320  37.51390  13.090  1.1 2021112904554250
2021 11 29  5  0 14.82  137.31441  37.52310  12.434  1.4 2021112905001463
2021 11 29 11 10 29.43  137.26559  37.50280  12.690  1.1 2021112911102947
2021 11 29 14  2 34.36  137.23410  37.51910  12.792  1.4 2021112914023449
2021 11 29 14  8 26.50  137.22900  37.50120  11.768  1.3 2021112914082646
2021 11 29 14 10 30.89  137.23450  37.51800  12.745  1.0 2021112914103073
2021 11 29 14 27  3.00  137.28169  37.51870  12.113  1.0 2021112914270295
2021 11 29 18 39 31.64  137.24921  37.50900  13.183  1.2 2021112918393156
2021 11 29 19  7 27.52  137.24770  37.50920  13.164  1.0 2021112919072752
2021 11 29 22  1 57.78  137.20230  37.49480  12.607  1.7 2021112922015786
2021 11 29 23 17 33.96  137.22610  37.49740  13.392  1.3 2021112923173397
2021 11 29 23 17 39.52  137.24570  37.51070  13.002  1.5 2021112923173956
2021 11 29 23 45 35.44  137.31280  37.51370  13.085  1.6 2021112923453534
2021 11 30  0 30 34.26  137.16470  37.45670  11.227  1.6 2021113000303427
2021 11 30  2 37 10.42  137.22080  37.49920  11.897  1.0 2021113002371058
2021 11 30  3 19 15.03  137.25501  37.51820  13.252  1.1 2021113003191499
2021 11 30  8 33 36.01  137.17461  37.47390  12.440  1.4 2021113008333600
2021 11 30  9 24 38.63  137.17490  37.47390  12.483  2.0 2021113009243857
2021 11 30  9 33 22.68  137.30290  37.49490  12.793  1.9 2021113009332264
2021 11 30  9 40 52.02  137.17380  37.47330  12.810  1.2 2021113009405194
2021 11 30  9 44 33.42  137.22540  37.50060  12.030  1.0 2021113009443350
2021 11 30  9 59 35.87  137.17870  37.46410  11.522  1.2 2021113009593573
2021 11 30 13 23  7.89  137.25420  37.50840  13.373  1.2 2021113013230779
2021 11 30 14 20 33.56  137.17419  37.47270  12.520  1.6 2021113014203358
2021 11 30 14 20 42.61  137.18311  37.47710  12.203  1.4 2021113014204269
2021 11 30 18 43 59.52  137.17850  37.46560  11.753  1.2 2021113018435961
2021 11 30 19 25 43.70  137.23190  37.50900  13.204  1.8 2021113019254367
2021 11 30 19 51 29.76  137.23151  37.51070  13.578  1.5 2021113019512982
2021 11 30 21 25 47.64  137.27690  37.50750  15.312  1.2 2021113021254797
2021 11 30 21 36 10.06  137.20250  37.50140  12.348  1.1 2021113021360994
2021 11 30 22  0 40.60  137.25090  37.50840  13.417  1.0 2021113022004058
2021 12  1  0 48  1.38  137.17360  37.47260  12.566  1.1 2021120100480141
2021 12  1  1 14  3.10  137.29140  37.50940  13.349  1.0 2021120101140312
2021 12  1  2  9  5.90  137.16800  37.45960  11.179  1.4 2021120102090589
2021 12  1  2 31 43.88  137.22160  37.51640  12.728  1.2 2021120102314363
2021 12  1  3 58 19.94  137.22620  37.51850  11.859  1.0 2021120103581940
2021 12  1  4 47 12.21  137.22020  37.51540  12.607  1.2 2021120104471197
2021 12  1  5 34 55.20  137.18570  37.46210  12.341  1.0 2021120105345528
2021 12  1  5 45 20.08  137.23740  37.52180  12.916  1.7 2021120105452025
2021 12  1 11 12  5.45  137.21420  37.52120  12.307  1.6 2021120111120549
2021 12  1 12 25 36.85  137.22760  37.50000  12.931  1.4 2021120112253707
2021 12  1 13 53  8.67  137.16670  37.46190  11.193  1.0 2021120113530864
2021 12  1 16 40 33.63  137.30811  37.52170  12.674  1.4 2021120116403385
2021 12  1 16 51 39.34  137.16360  37.45980  11.111  1.0 2021120116513913
2021 12  1 18 52  8.36  137.31450  37.52370  12.463  2.6 2021120118520827
2021 12  1 18 56 16.72  137.31509  37.52460  12.369  1.6 2021120118561673
2021 12  1 19 27 43.08  137.21870  37.49840  11.837  1.3 2021120119274309
2021 12  1 19 47 27.56  137.21860  37.49830  11.742  1.0 2021120119472757
2021 12  1 21 29 40.48  137.21880  37.50550  12.944  1.5 2021120121294054
2021 12  1 22 27 35.58  137.18649  37.46150  12.315  1.2 2021120122273557
2021 12  1 23 20 23.04  137.21851  37.49850  11.853  1.3 2021120123202295
2021 12  1 23 42 58.48  137.22180  37.49940  12.432  1.5 2021120123425862
2021 12  2  1 12  5.16  137.21950  37.49920  11.884  1.7 2021120201120520
2021 12  2  3 24 37.82  137.24570  37.52630  12.888  1.5 2021120203243776
2021 12  2  3 35 18.34  137.29421  37.52450  12.554  1.3 2021120203351826
2021 12  2  7 28  8.67  137.21271  37.50260  11.586  1.6 2021120207280868
2021 12  2 10 38 35.97  137.21860  37.50640  11.018  1.1 2021120210383617
2021 12  2 13 39 33.18  137.21880  37.51630  12.729  2.1 2021120213393315
2021 12  2 22 48 43.04  137.23421  37.52220  12.798  1.7 2021120222484312
2021 12  2 22 57 18.10  137.22780  37.52870  12.625  1.2 2021120222571842
2021 12  2 22 59 25.98  137.22580  37.52570  12.243  1.7 2021120222592605
2021 12  2 23  3  5.08  137.22591  37.52470  12.168  1.3 2021120223030516
2021 12  3  1 24 14.13  137.25090  37.51110  13.953  1.3 2021120301241426
2021 12  3  1 37 38.98  137.23340  37.52090  12.638  1.6 2021120301373908
2021 12  3  2 18 14.48  137.22070  37.51660  12.691  1.5 2021120302181468
2021 12  3  2 44 36.98  137.17760  37.46340  11.642  1.6 2021120302443702
2021 12  3  3 20 33.12  137.19640  37.46480  12.397  1.2 2021120303203311
2021 12  3  3 25 37.03  137.21851  37.52560  14.022  1.3 2021120303253739
2021 12  3  3 38  2.09  137.22639  37.52220  12.262  1.3 2021120303380210
2021 12  3  3 41 35.67  137.22610  37.52240  12.192  3.3 2021120303413580
2021 12  3  3 43 10.03  137.22530  37.52050  12.181  1.5 2021120303431004
2021 12  3  3 44 40.59  137.22819  37.52220  12.383  1.6 2021120303444046
2021 12  3  3 45  4.95  137.22870  37.52190  12.301  1.1 2021120303450448
2021 12  3  3 47 22.60  137.22910  37.52270  12.442  1.5 2021120303472253
2021 12  3  3 49  6.56  137.22900  37.52600  12.713  1.4 2021120303490653
2021 12  3  4  9  7.71  137.22790  37.52160  12.379  1.8 2021120304090772
2021 12  3  4 17 41.30  137.30949  37.52030  12.225  1.5 2021120304174113
2021 12  3  4 20  7.57  137.30780  37.52050  12.179  1.1 2021120304200754
2021 12  3  5 19 52.82  137.22060  37.51640  12.753  1.4 2021120305195276
2021 12  3  5 29 54.74  137.19791  37.47180  12.044  1.2 2021120305295476
2021 12  3  5 57 54.63  137.22819  37.49980  12.819  1.1 2021120305575461
2021 12  3  7 15  0.48  137.31480  37.52330  12.487  1.6 2021120307150012
2021 12  3 10  6 30.55  137.31410  37.52590  12.523  1.6 2021120310063085
2021 12  3 10 33 33.86  137.22000  37.51860  12.818  1.5 2021120310333404
2021 12  3 10 55  2.80  137.21980  37.51740  12.712  1.0 2021120310550281
2021 12  3 11 38 58.17  137.23930  37.52620  12.491  1.2 2021120311385827
2021 12  3 12 27  6.68  137.21100  37.50450  12.791  1.2 2021120312270662
2021 12  3 12 37 44.97  137.22051  37.51830  12.850  1.6 2021120312374514
2021 12  3 13 21  3.30  137.22850  37.52290  12.399  1.6 2021120313210336
2021 12  3 15 11 59.41  137.20210  37.47250  12.036  1.4 2021120315115953
2021 12  3 15 19 28.17  137.15739  37.46070  10.793  1.1 2021120315192823
2021 12  3 16  6 12.31  137.25650  37.50720  15.095  1.3 2021120316061215
2021 12  3 16 23 18.30  137.18640  37.46090  12.371  1.0 2021120316231832
2021 12  3 16 33 18.82  137.30431  37.51550  13.799  1.2 2021120316331898
2021 12  3 16 46 55.38  137.24370  37.50820  13.324  1.2 2021120316465537
2021 12  3 16 59 33.39  137.23480  37.50090  13.176  1.9 2021120316593337
2021 12  3 17 55 16.20  137.24580  37.50930  13.218  1.0 2021120317551625
2021 12  3 18 49 30.40  137.24960  37.51510  13.892  1.6 2021120318493042
2021 12  3 19  5 45.48  137.34450  37.62740  12.161  1.9 2021120319054551
2021 12  3 20  2 41.96  137.31531  37.52350  12.417  1.9 2021120320024208
2021 12  3 20 39 50.96  137.30270  37.51500  13.631  1.5 2021120320395090
2021 12  3 20 46  7.68  137.30290  37.51550  13.775  1.3 2021120320460781
2021 12  3 20 56 39.58  137.25681  37.52800  12.971  1.1 2021120320563967
2021 12  3 21 36 28.02  137.23241  37.51610  12.774  1.4 2021120321362801
2021 12  3 22 45 21.06  137.20590  37.49830  12.475  1.1 2021120322452103
2021 12  4  0 56 45.68  137.21510  37.49780  12.326  1.7 2021120400564577
2021 12  4  1 11 12.45  137.31630  37.52290  12.465  1.6 2021120401111222
2021 12  4  5 50 54.76  137.24899  37.51410  13.172  1.0 2021120405505490
2021 12  4  6 22 24.88  137.17301  37.47251  11.960  1.7 2021120406222490
2021 12  4  6 57  4.72  137.17520  37.47300  12.599  1.5 2021120406570468
2021 12  4  7 55 57.82  137.23599  37.51350  13.416  1.2 2021120407555795
2021 12  4  8 58 58.05  137.31560  37.52410  12.390  1.2 2021120408585804
2021 12  4  9 25 58.46  137.31551  37.52310  12.432  1.5 2021120409255845
2021 12  4 14 46 30.41  137.19479  37.47520  12.527  1.1 2021120414463040
2021 12  4 15 15 55.15  137.21970  37.49900  11.812  1.3 2021120415155511
2021 12  4 19 55 22.76  137.24741  37.51770  12.701  1.1 2021120419552282
2021 12  4 20 52 22.40  137.20830  37.52420  12.292  1.1 2021120420522230
2021 12  4 21  3  4.74  137.23750  37.49770  11.190  1.1 2021120421030469
2021 12  4 21  9 10.60  137.21530  37.49430  12.381  1.4 2021120421091076
2021 12  4 21 19  5.64  137.25120  37.51220  13.183  1.0 2021120421190582
2021 12  4 21 43 29.76  137.21590  37.51820  12.575  1.5 2021120421432973
2021 12  4 21 45  3.12  137.23290  37.51630  12.823  1.5 2021120421450318
2021 12  4 21 47 27.64  137.30890  37.51540  13.018  1.6 2021120421472766
2021 12  4 21 52 17.06  137.21629  37.51770  12.567  1.4 2021120421521710
2021 12  4 21 56 35.80  137.21970  37.51630  12.732  1.6 2021120421563582
2021 12  4 23 33  5.76  137.23900  37.52520  12.451  1.1 2021120423330570
2021 12  5  1  5 21.53  137.24400  37.52380  12.923  1.5 2021120501052146
2021 12  5  3 37 54.24  137.31149  37.51570  13.420  1.2 2021120503375434
2021 12  5  3 40 21.31  137.22040  37.51870  12.796  1.1 2021120503402128
2021 12  5  4 17 36.14  137.28349  37.51460  12.111  1.5 2021120504173598
2021 12  5  5  4 28.93  137.20889  37.52370  12.016  1.1 2021120505042892
2021 12  5  6 13 19.45  137.31340  37.52300  12.662  2.2 2021120506131935
2021 12  5  6 37 15.27  137.31520  37.52430  12.362  1.7 2021120506371502
2021 12  5  7 45  8.61  137.31509  37.52420  12.285  1.1 2021120507450848
2021 12  5  8 55 48.64  137.28999  37.51630  12.525  1.9 2021120508554861
2021 12  5  9 39 47.28  137.28239  37.42020  14.947  1.9 2021120509394724
2021 12  5 10 52 47.82  137.24910  37.51040  13.123  1.1 2021120510524783
2021 12  5 10 57 10.78  137.25281  37.50650  13.870  1.0 2021120510571116
2021 12  5 13 50 58.74  137.21040  37.52250  12.488  1.1 2021120513505920
2021 12  5 14 51 12.46  137.25510  37.51420  13.781  1.2 2021120514511238
2021 12  5 15 32  1.53  137.20210  37.50030  12.363  1.0 2021120515320146
2021 12  5 15 52 53.83  137.22659  37.52150  12.315  1.1 2021120515525377
2021 12  5 17 40 34.24  137.30589  37.52030  12.930  1.2 2021120517403415
2021 12  5 19 46 38.68  137.19850  37.46240  12.274  1.6 2021120519463872
2021 12  5 20 52 30.82  137.22411  37.50730  12.043  1.1 2021120520523075
2021 12  5 21 14 34.12  137.23763  37.58200  19.926  1.0 2021120521143354
2021 12  5 21 14 35.00  137.25150  37.51030  14.016  1.1 2021120521143532
2021 12  5 21 57 44.92  137.24280  37.52860  12.515  1.0 2021120521574476
2021 12  6  0 15 45.22  137.23820  37.50900  13.509  1.3 2021120600154528
2021 12  6  5 28 57.66  137.22130  37.50470  12.495  1.7 2021120605285765
2021 12  6  7  8 32.81  137.31509  37.52420  12.415  1.2 2021120607083280
2021 12  6  9 19 34.29  137.31590  37.52410  12.386  2.2 2021120609193427
2021 12  6  9 26 53.47  137.31661  37.52290  12.436  1.0 2021120609265362
2021 12  6 11  7 13.65  137.30290  37.52020  13.120  1.2 2021120611071370
2021 12  6 11 48 44.31  137.18550  37.45880  12.493  1.4 2021120611484424
2021 12  6 14  9  4.46  137.21580  37.50650  12.335  1.2 2021120614090443
2021 12  6 15 32 59.08  137.21449  37.49470  12.425  1.1 2021120615325898
2021 12  6 17 15 59.16  137.29120  37.50710  13.132  1.1 2021120617155896
2021 12  6 18 16 17.88  137.24550  37.51050  13.161  1.2 2021120618161775
2021 12  6 18 53 36.02  137.21730  37.49810  11.885  1.0 2021120618533606
2021 12  6 19 57 25.44  137.19450  37.47080  12.137  1.6 2021120619572545
2021 12  7  5 22 10.16  137.20650  37.52480  12.257  1.3 2021120705221012
2021 12  7  5 41 57.55  137.18761  37.45770  12.483  1.3 2021120705415758
2021 12  7  5 48 14.83  137.21550  37.49730  11.839  1.0 2021120705481485
2021 12  7  7  8  7.14  137.21460  37.49690  11.720  1.0 2021120707080732
2021 12  7  7 49  5.04  137.24550  37.52600  12.951  1.3 2021120707490523
2021 12  7  9 12 26.31  137.31441  37.52240  12.457  1.1 2021120709122619
2021 12  7 10 57 18.88  137.22031  37.50350  12.421  1.0 2021120710571876
2021 12  7 12 15 27.37  137.30749  37.52750  12.222  1.1 2021120712152741
2021 12  7 12 46 31.18  137.29950  37.51950  12.915  1.0 2021120712463108
2021 12  7 14 14 29.51  137.22070  37.50390  12.536  1.2 2021120714142949
2021 12  7 16 24  2.76  137.30721  37.52690  12.234  1.4 2021120716240271
2021 12  7 18 29 51.28  137.25510  37.50640  13.624  1.2 2021120718295140
2021 12  7 18 36 45.70  137.22720  37.50350  11.636  1.1 2021120718364585
2021 12  7 18 41 37.48  137.31250  37.51750  12.842  1.6 2021120718413743
2021 12  7 18 51 35.14  137.31270  37.51720  12.872  1.2 2021120718513493
2021 12  7 18 52  0.46  137.31250  37.51760  12.882  1.0 2021120718520047
2021 12  7 20 41 11.82  137.22580  37.52380  12.139  3.2 2021120720411191
2021 12  7 20 42 45.72  137.22110  37.50600  12.080  1.1 2021120720424577
2021 12  7 20 43 11.80  137.22411  37.52160  12.075  3.4 2021120720431191
2021 12  7 20 53  9.00  137.22520  37.52400  12.100  1.8 2021120720530917
2021 12  7 21  5 46.12  137.22340  37.52350  12.019  1.1 2021120721054615
2021 12  7 22 22 58.56  137.31551  37.52480  12.448  1.3 2021120722225888
2021 12  7 23 11 23.16  137.22240  37.50440  12.494  2.7 2021120723112321
2021 12  7 23 24  9.36  137.23750  37.50820  13.377  1.1 2021120723240925
2021 12  8  0 17 52.08  137.30200  37.50970  13.276  1.0 2021120800175211
2021 12  8  1  0 15.21  137.19850  37.46090  12.154  1.7 2021120801001520
2021 12  8  1 25 34.23  137.20290  37.50990  12.248  1.3 2021120801253432
2021 12  8  1 31  9.23  137.25000  37.51180  13.076  1.6 2021120801310921
2021 12  8  1 53 47.69  137.24110  37.51010  13.512  1.6 2021120801534799
2021 12  8  2  6  7.45  137.24139  37.50990  13.511  1.1 2021120802060730
2021 12  8  2 33 19.32  137.23880  37.51050  12.955  1.2 2021120802331938
2021 12  8  8 44 18.95  137.24170  37.51100  13.516  1.7 2021120808441881
2021 12  8  9 47  0.98  137.21291  37.49910  12.394  1.6 2021120809470103
2021 12  8 14  3 17.90  137.24150  37.51060  13.552  1.6 2021120814031787
2021 12  8 16 27 49.97  137.21761  37.51530  12.755  1.1 2021120816274997
2021 12  8 17 34 31.12  137.20610  37.50950  12.203  1.4 2021120817343128
2021 12  8 18  5 50.36  137.21970  37.49920  12.331  1.3 2021120818055048
2021 12  8 19 32 28.80  137.18770  37.47530  13.281  2.5 2021120819322878
2021 12  8 20 18 32.32  137.21941  37.50040  12.493  2.0 2021120820183234
2021 12  8 22 20  5.48  137.27060  37.50450  10.601  1.5 2021120822200557
2021 12  9  2  2  8.64  137.21800  37.51560  12.745  1.6 2021120902020863
2021 12  9  2 30  1.21  137.25890  37.51740  13.374  1.1 2021120902300106
2021 12  9  3 57 41.08  137.15620  37.45240  11.780  1.3 2021120903574107
2021 12  9  4 35 19.41  137.19350  37.48620  10.883  1.2 2021120904351927
2021 12  9  5  6 27.39  137.24880  37.52240  12.751  1.5 2021120905062735
2021 12  9  5 40 51.52  137.24499  37.51990  13.024  1.2 2021120905405133
2021 12  9  9  5 27.09  137.21010  37.50460  12.727  1.1 2021120909052708
2021 12  9  9 30  9.41  137.20320  37.51030  12.365  1.4 2021120909300948
2021 12  9 10 35  4.22  137.23080  37.50750  13.235  1.1 2021120910350413
2021 12  9 11 29 58.31  137.25250  37.51450  13.881  1.1 2021120911295818
2021 12  9 12  1 25.64  137.19150  37.46380  12.816  1.0 2021120912012555
2021 12  9 12 16 21.78  137.21320  37.52090  12.154  1.5 2021120912162174
2021 12  9 13  4  6.36  137.22650  37.51620  12.339  2.4 2021120913040640
2021 12  9 15 37 31.91  137.19240  37.48560  10.855  1.4 2021120915373199
2021 12  9 16  3 10.45  137.23869  37.51270  13.343  1.1 2021120916031045
2021 12  9 17 39  5.02  137.21989  37.50580  11.546  1.0 2021120917390495
2021 12  9 19 21 56.80  137.25079  37.51130  13.899  1.1 2021120919215670
2021 12  9 19 51  5.44  137.30470  37.52260  12.825  1.1 2021120919510533
2021 12  9 20 43 36.92  137.21941  37.50600  11.411  1.0 2021120920433681
2021 12  9 21 56  3.64  137.21651  37.49850  11.912  1.2 2021120921560361
2021 12 10  3 18 20.15  137.22780  37.52540  12.279  1.4 2021121003182011
2021 12 10  3 52 45.41  137.21420  37.52050  12.287  1.0 2021121003524530
2021 12 10  4 56  6.60  137.31081  37.52150  12.538  1.3 2021121004560662
2021 12 10  6 15 34.61  137.24229  37.51880  12.810  1.0 2021121006153455
2021 12 10  6 20 19.88  137.22070  37.49880  11.821  1.5 2021121006201988
2021 12 10 12  8 48.88  137.22951  37.52490  12.400  1.5 2021121012084882
2021 12 10 12 30 54.61  137.28180  37.51570  11.812  1.3 2021121012305455
2021 12 10 13 48 20.57  137.22530  37.50840  13.111  1.1 2021121013482042
2021 12 10 17 33 36.68  137.22099  37.50250  13.039  1.0 2021121017333660
2021 12 10 19  0 49.72  137.21870  37.52100  12.457  1.2 2021121019004962
2021 12 10 20 54 40.60  137.22310  37.50060  12.500  1.3 2021121020544060
2021 12 10 20 59 13.00  137.27960  37.51460  12.383  1.2 2021121020591290
2021 12 10 21  5 41.52  137.22450  37.50970  13.006  1.3 2021121021054119
2021 12 10 21 38 55.86  137.17950  37.46680  11.534  1.3 2021121021385633
2021 12 10 21 41 34.66  137.17860  37.46650  11.556  1.2 2021121021413462
2021 12 10 22 31 34.88  137.17900  37.46800  11.597  1.4 2021121022313498
2021 12 10 22 32 21.18  137.17909  37.46780  11.642  1.0 2021121022322116
2021 12 10 22 56  2.32  137.20931  37.51080  12.357  1.0 2021121022560224
2021 12 11  0 56  5.93  137.17731  37.46770  11.569  1.6 2021121100560593
2021 12 11  2 18 54.61  137.20000  37.46120  12.392  1.1 2021121102185462
2021 12 11  2 31 54.53  137.25220  37.51400  13.916  1.3 2021121102315450
2021 12 11  4 19 39.28  137.21880  37.50570  11.372  1.7 2021121104193927
2021 12 11  4 42 38.64  137.31190  37.51580  12.907  1.1 2021121104423843
2021 12 11  4 59 20.27  137.23219  37.51200  15.043  1.1 2021121104592095
2021 12 11  6  7 16.16  137.31531  37.52310  12.372  1.2 2021121106071595
2021 12 11  6 22 56.68  137.18900  37.46450  11.861  1.5 2021121106225661
2021 12 11  6 38  6.45  137.27960  37.60320  11.561  1.6 2021121106380637
2021 12 11  7 33 10.89  137.20380  37.50040  12.550  1.2 2021121107331086
2021 12 11  9 20 45.31  137.32400  37.52450  12.017  1.0 2021121109204526
2021 12 11 10 30 58.18  137.21899  37.50550  11.357  1.7 2021121110305826
2021 12 11 12 48 14.13  137.15430  37.45920  11.338  1.2 2021121112481403
2021 12 11 18 12 22.44  137.24609  37.52650  12.819  1.3 2021121118122234
2021 12 11 21 24 40.92  137.21761  37.49750  12.093  1.2 2021121121244091
2021 12 11 22 10 21.94  137.25000  37.50750  13.198  1.2 2021121122102194
2021 12 11 22 12 54.84  137.25230  37.51360  13.914  1.0 2021121122125466
2021 12 11 23 15 39.16  137.17650  37.47110  13.381  1.0 2021121123153904
2021 12 12  0 33  1.10  137.20261  37.51050  12.361  1.1 2021121200330110
2021 12 12  0 35 42.50  137.25650  37.50670  13.585  1.0 2021121200354238
2021 12 12  2  1 11.67  137.30119  37.51200  13.655  1.0 2021121202011157
2021 12 12  2  3 22.89  137.24381  37.51150  13.653  1.0 2021121202032270
2021 12 12  2 36 41.40  137.30881  37.52210  12.638  1.1 2021121202364130
2021 12 12  2 50 54.44  137.21350  37.49520  12.258  1.2 2021121202505454
2021 12 12  3 21 13.73  137.22920  37.50710  13.233  1.3 2021121203211388
2021 12 12  3 22 12.38  137.20880  37.52450  11.998  1.3 2021121203221230
2021 12 12  3 51  4.03  137.25729  37.51020  13.351  1.1 2021121203510404
2021 12 12  4 21 59.83  137.20911  37.52470  11.991  1.2 2021121204215967
2021 12 12  4 34 12.84  137.22861  37.50930  13.245  1.0 2021121204341272
2021 12 12  4 36 18.85  137.21600  37.52110  12.393  1.4 2021121204361876
2021 12 12  5 40 55.39  137.20869  37.52470  11.964  1.1 2021121205405520
2021 12 12  6 37 40.30  137.22670  37.52140  12.271  1.8 2021121206374033
2021 12 12  6 43 50.43  137.29460  37.51950  13.757  1.1 2021121206435072
2021 12 12  7 11 19.21  137.19130  37.45990  12.100  1.4 2021121207111915
2021 12 12  7 25  5.86  137.19119  37.46090  11.878  1.5 2021121207250587
2021 12 12  7 32 45.83  137.23360  37.51630  12.774  2.0 2021121207324587
2021 12 12  7 39  1.01  137.23421  37.51620  12.857  1.4 2021121207390109
2021 12 12  7 40 43.80  137.24181  37.52550  12.723  1.1 2021121207404388
2021 12 12  7 47  8.05  137.19141  37.45950  12.038  1.0 2021121207470800
2021 12 12  8 23  8.00  137.20840  37.51820  12.665  1.6 2021121208230800
2021 12 12  8 44 31.98  137.23219  37.51710  12.747  1.3 2021121208443207
2021 12 12 10  3 42.31  137.19119  37.45990  12.039  1.3 2021121210034223
2021 12 12 14  2 52.23  137.23140  37.51030  13.255  1.2 2021121214025203
2021 12 12 15  4 31.02  137.31450  37.51780  12.825  2.0 2021121215043107
2021 12 12 15  5 18.51  137.31410  37.51780  12.823  1.9 2021121215051852
2021 12 12 15 20 58.53  137.31470  37.51870  12.786  1.0 2021121215205829
2021 12 12 15 31 33.36  137.31450  37.51840  12.888  1.9 2021121215313342
2021 12 12 16 21 45.96  137.30890  37.52270  12.156  1.1 2021121216214601
2021 12 12 16 39 27.85  137.19090  37.46130  12.167  1.6 2021121216392797
2021 12 12 17 32 51.00  137.17950  37.46750  11.542  1.5 2021121217325098
2021 12 12 17 39 48.72  137.31329  37.52380  12.496  1.5 2021121217394859
2021 12 12 17 42  6.80  137.31410  37.52360  12.458  1.8 2021121217420687
2021 12 12 17 56  8.08  137.20931  37.51230  12.371  1.2 2021121217560815
2021 12 12 18 24 34.32  137.20410  37.51500  12.302  1.3 2021121218243435
2021 12 12 18 25 19.84  137.31599  37.51990  13.147  1.6 2021121218251977
2021 12 12 19 10  5.30  137.31351  37.51710  12.833  2.3 2021121219100526
2021 12 12 19 50 49.42  137.21510  37.52270  12.378  1.5 2021121219504961
2021 12 12 20 20 57.12  137.21980  37.52070  12.534  1.6 2021121220205714
2021 12 12 21  7  3.32  137.31360  37.51690  12.862  1.1 2021121221070322
2021 12 12 21 51 14.94  137.18010  37.46800  11.669  1.2 2021121221511496
2021 12 13  0 22  7.62  137.21570  37.50640  12.376  1.2 2021121300220783
2021 12 13  0 48 42.43  137.25301  37.50830  13.468  1.1 2021121300484233
2021 12 13  1  6  2.69  137.29620  37.52940  12.020  1.1 2021121301060277
2021 12 13  5 59  9.22  137.18739  37.46700  11.934  1.2 2021121305590928
2021 12 13  9 15 27.07  137.24460  37.52490  12.925  1.8 2021121309152716
2021 12 13  9 18 11.33  137.19141  37.45920  12.349  1.3 2021121309181117
2021 12 13 11 38 33.40  137.31400  37.51870  12.933  1.6 2021121311383344
2021 12 13 11 49 56.06  137.24651  37.51550  13.900  1.4 2021121311495609
2021 12 13 12 26 17.70  137.23061  37.52280  12.512  1.6 2021121312261781
2021 12 13 13 18 47.82  137.20100  37.48640  11.446  1.0 2021121313184784
2021 12 13 15 28 34.17  137.19431  37.46460  12.887  1.4 2021121315283423
2021 12 13 15 47 52.82  137.24870  37.53020  14.194  1.4 2021121315475310
2021 12 13 17 37 16.80  137.31180  37.51160  12.908  1.5 2021121317371665
2021 12 13 17 52 17.36  137.21069  37.50170  12.712  1.1 2021121317521738
2021 12 13 18  9  2.60  137.21069  37.50110  12.087  1.5 2021121318090265
2021 12 13 18 14 12.84  137.21690  37.51960  12.486  1.4 2021121318141299
2021 12 13 18 16  6.98  137.22220  37.50490  12.022  1.3 2021121318160714
2021 12 13 18 42 10.96  137.21980  37.49710  12.415  1.0 2021121318421097
2021 12 13 18 57 54.56  137.23039  37.50840  13.126  1.4 2021121318575448
2021 12 13 18 58 21.76  137.23090  37.50860  13.146  1.3 2021121318582172
2021 12 13 19 46 56.28  137.23480  37.50880  13.259  1.0 2021121319465620
2021 12 13 19 47 20.88  137.17870  37.46620  11.480  1.5 2021121319472077
2021 12 13 20  9 59.36  137.21590  37.51960  12.465  2.9 2021121320095938
2021 12 13 20 51 12.68  137.21400  37.51990  12.454  2.1 2021121320511275
2021 12 13 20 58 26.76  137.31720  37.52000  13.181  1.8 2021121320582668
2021 12 13 21 18 24.84  137.31731  37.51990  13.223  1.1 2021121321182475
2021 12 13 21 19  3.12  137.21651  37.51910  12.663  1.5 2021121321190359
2021 12 13 21 21 55.90  137.21590  37.51920  12.551  1.4 2021121321215586
2021 12 13 21 24 59.96  137.21550  37.51800  12.633  1.3 2021121321250002
2021 12 13 21 30 43.24  137.21550  37.51860  12.552  1.4 2021121321304325
2021 12 13 21 56  3.34  137.22380  37.50790  12.353  1.5 2021121321560344
2021 12 13 22  9 23.32  137.21420  37.49530  12.355  1.4 2021121322092327
2021 12 13 23  9 45.34  137.21480  37.49540  12.401  1.5 2021121323094536
2021 12 13 23 14 30.24  137.24370  37.52610  12.906  1.0 2021121323143040
2021 12 14  0  8 10.19  137.21570  37.51820  12.574  1.5 2021121400081018
2021 12 14  1  3 43.33  137.21120  37.50170  11.965  1.6 2021121401034342
2021 12 14  3  5 25.11  137.21910  37.52130  13.649  1.2 2021121403052505
2021 12 14  3 15  3.30  137.28999  37.51640  12.521  1.7 2021121403150320
2021 12 14  3 30 14.96  137.21539  37.52010  12.480  1.6 2021121403301486
2021 12 14  4 13  2.19  137.31160  37.52490  12.643  1.3 2021121404130215
2021 12 14  4 17 40.75  137.31200  37.52410  12.515  2.1 2021121404174065
2021 12 14  4 17 46.63  137.31250  37.52370  12.482  2.0 2021121404174635
2021 12 14  4 33 18.16  137.24631  37.51490  13.802  1.0 2021121404331822
2021 12 14  5 23 40.29  137.30240  37.50320  12.770  1.3 2021121405234042
2021 12 14  5 34 28.61  137.24181  37.52210  12.876  1.0 2021121405342873
2021 12 14  6 17 39.79  137.21950  37.49680  12.385  1.2 2021121406173987
2021 12 14  7 25 54.78  137.20900  37.52370  11.672  1.0 2021121407255489
2021 12 14  7 41 46.51  137.24890  37.51540  13.871  1.2 2021121407414660
2021 12 14  7 49 44.59  137.22340  37.50140  12.138  1.1 2021121407494453
2021 12 14  7 56 54.02  137.22200  37.50150  11.804  1.1 2021121407565410
2021 12 14  8  6  7.22  137.22391  37.50200  12.142  1.2 2021121408060736
2021 12 14 11  4 27.74  137.21880  37.51810  12.679  1.6 2021121411042771
2021 12 14 11 44 36.12  137.30110  37.51160  13.792  1.5 2021121411443615
2021 12 14 11 50 20.18  137.30150  37.51100  13.718  1.4 2021121411502033
2021 12 14 12 22 48.03  137.21899  37.51930  12.824  1.0 2021121412224787
2021 12 14 12 56 54.65  137.25940  37.51210  14.289  1.4 2021121412565458
2021 12 14 13 12 52.07  137.29250  37.54060  13.177  1.1 2021121413125206
2021 12 14 14  5 46.88  137.30100  37.52210  12.583  1.7 2021121414054679
2021 12 14 14 39 25.14  137.22231  37.52140  13.141  1.5 2021121414392499
2021 12 14 16 19 33.57  137.20650  37.52210  12.449  1.1 2021121416193357
2021 12 14 22  0 52.76  137.21870  37.52160  12.810  1.5 2021121422005286
2021 12 14 22  4 52.86  137.24690  37.50710  13.211  1.3 2021121422045293
2021 12 15  3 54 38.69  137.29970  37.50340  12.540  1.7 2021121503543862
2021 12 15  6  1 54.30  137.19321  37.46580  12.144  1.8 2021121506015427
2021 12 15  6 34 34.64  137.24770  37.51550  13.298  1.0 2021121506343464
2021 12 15  6 43 23.91  137.19769  37.51240  12.330  1.6 2021121506432391
2021 12 15  9 22  2.88  137.31230  37.52600  12.530  1.3 2021121509220298
2021 12 15 11 17 41.80  137.21150  37.52080  12.222  1.6 2021121511174180
2021 12 15 11 33 40.66  137.21750  37.50560  11.352  1.4 2021121511334073
2021 12 15 12 48 41.49  137.21390  37.49530  12.393  1.2 2021121512484167
2021 12 15 12 52 45.12  137.21750  37.50520  11.294  1.3 2021121512524517
2021 12 15 14 49  7.35  137.21719  37.50550  11.306  1.3 2021121514490741
2021 12 15 15 22  4.75  137.21370  37.52540  12.156  1.3 2021121515220470
2021 12 15 17 35 34.12  137.24800  37.51720  13.453  1.0 2021121517353427
2021 12 15 17 37 40.86  137.30760  37.51820  12.991  1.1 2021121517374094
2021 12 15 18 49 15.00  137.16310  37.46980  12.100  1.6 2021121518491490
2021 12 15 19 23 44.36  137.22479  37.50130  11.965  1.0 2021121519234439
2021 12 15 19 49 23.16  137.20050  37.50220  12.454  1.2 2021121519492315
2021 12 15 22 35  6.14  137.20860  37.54940  16.713  1.1 2021121522350605
2021 12 15 23  7  2.76  137.25040  37.51260  13.125  1.3 2021121523070297
2021 12 16  0 24 57.25  137.31210  37.52590  12.436  1.6 2021121600245707
2021 12 16  0 44 32.32  137.31250  37.52450  12.455  1.1 2021121600443233
2021 12 16  2 10 40.60  137.24831  37.51680  12.945  1.1 2021121602104065
2021 12 16  4  4 15.70  137.24640  37.50590  13.243  1.3 2021121604041572
2021 12 16  4 26 14.81  137.24789  37.51030  13.843  1.0 2021121604261491
2021 12 16  6  1 51.32  137.23520  37.51210  13.293  1.6 2021121606015129
2021 12 16  6 31 11.66  137.21471  37.52070  12.325  1.0 2021121606311146
2021 12 16  8 57 17.22  137.31030  37.52580  12.459  1.3 2021121608571707
2021 12 16 13 43  8.74  137.18770  37.45770  12.597  1.4 2021121613430875
2021 12 16 14  6 54.71  137.31220  37.52510  12.501  2.1 2021121614065460
2021 12 16 15  6 33.12  137.20171  37.50990  12.297  1.0 2021121615063337
2021 12 16 16 30 20.34  137.19490  37.46490  14.926  1.2 2021121616302053
2021 12 16 16 52 48.35  137.27901  37.51970  12.826  1.6 2021121616524831
2021 12 16 18 16 25.92  137.22830  37.50570  11.878  1.5 2021121618162598
2021 12 16 18 42 40.84  137.27910  37.51920  12.827  1.5 2021121618424078
2021 12 16 19 28 39.80  137.16550  37.46020  11.213  1.2 2021121619283976
2021 12 16 20 59 49.76  137.31100  37.52530  12.575  1.0 2021121620594987
2021 12 16 22 41 30.98  137.31261  37.52560  12.519  1.2 2021121622413099
2021 12 16 22 48 32.80  137.24660  37.51340  13.762  1.1 2021121622483274
2021 12 17  0 35 55.81  137.21660  37.52050  12.448  1.3 2021121700355569
2021 12 17  1 10  4.59  137.21280  37.50000  12.013  1.0 2021121701100449
2021 12 17  3 56 17.69  137.16460  37.46030  11.196  1.4 2021121703561767
2021 12 17  4  7 25.15  137.16341  37.46020  11.205  1.0 2021121704072514
2021 12 17  4  8 23.95  137.16470  37.46040  11.197  1.3 2021121704082405
2021 12 17  5  0 49.69  137.16420  37.45950  11.083  1.3 2021121705004961
2021 12 17  7 31  1.62  137.24440  37.50650  13.349  1.2 2021121707310172
2021 12 17  7 54 42.42  137.18980  37.46830  13.532  1.4 2021121707544238
2021 12 17  8 14 56.09  137.21660  37.52100  12.428  1.3 2021121708145601
2021 12 17  8 17 43.97  137.21600  37.52070  12.360  1.4 2021121708174391
2021 12 17  8 26  0.27  137.24609  37.50620  13.370  1.0 2021121708260039
2021 12 17  8 30 39.46  137.23680  37.51450  13.336  1.0 2021121708303928
2021 12 17  8 52 43.84  137.21719  37.52080  12.456  1.9 2021121708524390
2021 12 17 10 15 49.66  137.21420  37.49660  12.876  1.5 2021121710154970
2021 12 17 10 18 54.01  137.22260  37.51590  12.549  1.3 2021121710185394
2021 12 17 10 44 29.69  137.31149  37.52460  12.520  1.7 2021121710442970
2021 12 17 10 57 41.38  137.31220  37.52440  12.548  1.1 2021121710574137
2021 12 17 14 23 34.91  137.27670  37.52500  11.739  1.1 2021121714233498
2021 12 17 16 21 31.32  137.16460  37.45970  11.172  2.4 2021121716213131
2021 12 17 17 37 57.24  137.22369  37.50020  12.551  1.2 2021121717375719
2021 12 17 18 28 16.20  137.21870  37.52150  12.536  1.5 2021121718281621
2021 12 17 18 53 35.84  137.30470  37.52370  13.191  1.4 2021121718533600
2021 12 17 19 22 53.28  137.21890  37.52220  12.493  2.0 2021121719225323
2021 12 18  2  0 44.34  137.29980  37.51510  13.506  1.5 2021121802004445
2021 12 18  2 52 38.82  137.31360  37.52520  12.428  2.3 2021121802523857
2021 12 18  4 23 28.84  137.25890  37.46100  12.746  1.5 2021121804232880
2021 12 18  4 46 21.61  137.21941  37.51530  12.779  1.7 2021121804462167
2021 12 18  5 13 44.26  137.21989  37.51500  12.748  1.4 2021121805134433
2021 12 18  8 33 51.67  137.20210  37.51120  12.454  1.5 2021121808335165
2021 12 18  9 24 39.83  137.21770  37.50750  12.588  1.1 2021121809243991
2021 12 18 21 44  2.32  137.22610  37.50430  13.378  1.4 2021121821440258
2021 12 19  0 22 21.98  137.22861  37.52490  12.294  1.1 2021121900222174
2021 12 19  1  9 20.72  137.24530  37.51420  13.757  1.6 2021121901092056
2021 12 19  3  7  6.51  137.21770  37.51810  12.348  1.1 2021121903070661
2021 12 19  3  8 22.87  137.21690  37.51960  12.564  1.1 2021121903082300
2021 12 19  3  8 27.52  137.21530  37.52090  12.296  1.3 2021121903082751
2021 12 19  3 31 45.51  137.22569  37.50230  11.782  1.2 2021121903314556
2021 12 19  3 55 17.17  137.22310  37.51310  12.931  1.0 2021121903551709
2021 12 19  6 44 34.09  137.24741  37.51310  13.798  1.7 2021121906443404
2021 12 19  7  2 20.83  137.20039  37.49860  12.400  1.2 2021121907022070
2021 12 19  7 38 26.16  137.21989  37.51600  12.738  1.4 2021121907382609
2021 12 19  7 49 24.42  137.22540  37.52490  12.124  2.1 2021121907492449
2021 12 19  7 49 36.37  137.22420  37.52380  11.988  2.4 2021121907493631
2021 12 19  7 50 10.81  137.21620  37.51840  11.637  1.3 2021121907501055
2021 12 19  9 23 17.05  137.19189  37.44950  12.627  1.4 2021121909231699
2021 12 19 10 37  0.84  137.21420  37.52470  12.235  1.1 2021121910370092
2021 12 19 10 38 28.92  137.21320  37.52420  12.101  1.1 2021121910382894
2021 12 19 10 45 42.96  137.21260  37.52440  12.115  2.0 2021121910454305
2021 12 19 10 56 45.22  137.21860  37.51780  12.711  1.3 2021121910564528
2021 12 19 11  1 20.84  137.21530  37.49250   7.602  1.1 2021121911012135
2021 12 19 14 41 30.39  137.31590  37.51800  13.140  1.0 2021121914413045
2021 12 19 15  5 22.80  137.17210  37.46890  12.688  1.3 2021121915052285
2021 12 19 16  4  9.10  137.17590  37.47190  12.953  1.1 2021121916040912
2021 12 19 16 26 56.00  137.20940  37.51060  12.357  1.2 2021121916265606
2021 12 19 16 27 25.82  137.20911  37.51130  12.302  2.7 2021121916272588
2021 12 19 17 17 20.34  137.24860  37.50770  13.187  1.5 2021121917172050
2021 12 19 17 19  7.70  137.29840  37.51460  13.147  1.0 2021121917190780
2021 12 19 17 20 34.02  137.24800  37.50840  13.219  1.0 2021121917203407
2021 12 19 17 51 33.42  137.21181  37.51150  12.442  1.5 2021121917513334
2021 12 19 18  6 53.10  137.21181  37.51110  12.459  1.2 2021121918065322
2021 12 19 18 25  0.16  137.21899  37.51770  12.751  1.3 2021121918250019
2021 12 19 19  1  5.44  137.21359  37.52240  12.265  1.9 2021121919010543
2021 12 19 19 13 26.74  137.21370  37.52220  12.298  1.1 2021121919132649
2021 12 19 19 14 46.90  137.17000  37.46030  10.983  1.0 2021121919144683
2021 12 19 20 21 56.92  137.21210  37.52500  12.069  2.3 2021121920215706
2021 12 19 20 30 14.80  137.21230  37.52630  12.143  1.4 2021121920301474
2021 12 19 21 18 11.06  137.16341  37.45270  11.461  1.1 2021121921181096
2021 12 19 22 19 26.48  137.25220  37.51760  13.906  1.1 2021121922192664
2021 12 19 22 25 31.92  137.21970  37.52050  12.576  1.1 2021121922253197
2021 12 19 23 21  4.16  137.24980  37.51750  13.221  1.0 2021121923210419
2021 12 19 23 41 12.46  137.20920  37.51720  12.740  1.7 2021121923411254
2021 12 20  1 57 58.66  137.22940  37.50160  11.669  1.2 2021122001575863
2021 12 20  6 51 34.19  137.27640  37.52320  10.956  1.0 2021122006513438
2021 12 20  6 57 23.28  137.17619  37.46850  11.688  1.0 2021122006572341
2021 12 20  7  5  7.88  137.19051  37.45870  12.151  1.6 2021122007050788
2021 12 20  7 35 38.84  137.17641  37.46800  11.602  1.5 2021122007353893
2021 12 20  8 10 13.37  137.21870  37.49840  11.848  1.3 2021122008101350
2021 12 20  9 20 26.95  137.22051  37.51930  12.442  1.2 2021122009202684
2021 12 20 11  5  5.03  137.22700  37.52270  12.315  1.5 2021122011050502
2021 12 20 11 12 47.05  137.24600  37.51400  13.687  1.2 2021122011124698
2021 12 20 11 19 50.14  137.19060  37.45860  12.134  1.7 2021122011195027
2021 12 20 12 47 14.51  137.23810  37.51690  13.435  1.2 2021122012471457
2021 12 20 13 10 21.56  137.31751  37.50870  13.736  1.2 2021122013102160
2021 12 20 13 25 41.59  137.19009  37.45800  12.122  1.5 2021122013254163
2021 12 20 14  7 40.00  137.19090  37.45840  12.306  1.5 2021122014074000
2021 12 20 14 21  7.88  137.19110  37.45930  12.093  1.7 2021122014210795
2021 12 20 14 50 57.12  137.19070  37.45850  12.309  1.5 2021122014505718
2021 12 20 17 45 23.08  137.28920  37.51370  12.416  1.0 2021122017452332
2021 12 20 18 40 33.76  137.31480  37.52830  12.475  1.2 2021122018403414
2021 12 20 21 26  7.54  137.22881  37.50170  11.698  1.3 2021122021260736
2021 12 20 22 37 17.36  137.21870  37.51760  12.644  1.4 2021122022371749
2021 12 20 22 43 21.66  137.21170  37.50180  12.325  1.1 2021122022432168
2021 12 21  0 32 30.46  137.23469  37.51420  13.400  1.1 2021122100323052
2021 12 21  2 11 41.83  137.24530  37.51350  13.763  1.2 2021122102114192
2021 12 21  4 17 40.19  137.29010  37.51590  12.444  1.9 2021122104174023
2021 12 21  4 25 39.25  137.19231  37.44850  12.583  1.4 2021122104253928
2021 12 21  7 25 56.44  137.19810  37.46890  12.103  1.6 2021122107255650
2021 12 21 11 46 33.11  137.23610  37.51120  13.333  1.2 2021122111463295
2021 12 21 13 19 49.13  137.20050  37.50930  12.347  1.4 2021122113194905
2021 12 21 15 13 59.00  137.23630  37.50720  13.458  1.2 2021122115135911
2021 12 21 15 17 45.08  137.20670  37.52600  12.171  1.2 2021122115174522
2021 12 21 15 47  8.91  137.25020  37.52790  14.596  1.2 2021122115470899
2021 12 21 16 55 34.04  137.22569  37.51880  12.587  1.2 2021122116553422
2021 12 21 17 38  8.52  137.24049  37.52210  12.934  1.3 2021122117380880
2021 12 21 18 11 36.32  137.20100  37.47120  12.048  1.1 2021122118113642
2021 12 21 18 38 52.30  137.24390  37.51350  13.655  1.4 2021122118385243
2021 12 21 18 44  9.20  137.24510  37.51550  14.131  1.2 2021122118440954
2021 12 21 18 48 56.68  137.19150  37.45940  12.015  1.0 2021122118485671
2021 12 21 20 16  7.12  137.22700  37.50520  11.628  1.2 2021122120160723
2021 12 21 23  2  5.60  137.19240  37.47420  13.880  1.3 2021122123020559
2021 12 21 23 36 59.36  137.17210  37.47070  11.869  1.1 2021122123365933
2021 12 21 23 37 47.76  137.24620  37.52820  12.366  1.2 2021122123374780
2021 12 22  0  7 45.93  137.21300  37.52030  12.433  1.5 2021122200074603
2021 12 22  0 46  5.41  137.23010  37.49680  12.809  1.3 2021122200460548
2021 12 22  1 12 16.42  137.22670  37.50420  11.606  1.6 2021122201121644
2021 12 22  1 33 32.32  137.22830  37.50390  11.663  1.4 2021122201333236
2021 12 22  2 56 50.71  137.20390  37.50150  12.624  1.0 2021122202565070
2021 12 22  3  1  6.47  137.23579  37.51310  13.110  1.2 2021122203010653
2021 12 22  5 29 25.91  137.22150  37.51620  12.780  1.9 2021122205292595
2021 12 22  6 40 34.24  137.22060  37.51640  12.729  1.3 2021122206403410
2021 12 22  9 40 14.67  137.30530  37.52200  12.150  1.0 2021122209401473
2021 12 22  9 45  3.77  137.31590  37.52400  12.393  1.5 2021122209450391
2021 12 22 14 23 54.46  137.21851  37.52950  14.192  1.0 2021122214235458
2021 12 22 15  6  8.90  137.17909  37.49540  18.958  1.2 2021122215060889
2021 12 22 15 30  8.83  137.23300  37.51760  13.141  1.1 2021122215300858
2021 12 22 15 57  0.79  137.19971  37.49980  12.403  1.1 2021122215570079
2021 12 22 16 22 50.68  137.30024  37.52035  12.838  1.2 2021122216225066
2021 12 22 16 22 50.62  137.29543  37.52079  13.189  1.2 2021122216225069
2021 12 22 16 53 15.81  137.17884  37.50527   9.882  1.0 2021122216531629
2021 12 22 17  4 11.12  137.24120  37.52240  12.992  1.4 2021122217041126
2021 12 22 17 44 30.36  137.22960  37.50760  13.170  1.0 2021122217443031
2021 12 22 18 35 53.42  137.21989  37.52020  12.507  2.1 2021122218355351
2021 12 22 18 41 13.78  137.21970  37.52110  12.526  2.7 2021122218411381
2021 12 22 18 44  1.32  137.22051  37.51980  12.553  1.1 2021122218440131
2021 12 22 18 47 46.96  137.21809  37.52140  12.549  1.1 2021122218474686
2021 12 22 19  9 33.24  137.22121  37.52150  12.699  1.4 2021122219093334
2021 12 22 20 28 47.80  137.20610  37.50390  12.594  1.7 2021122220284777
2021 12 22 20 29 47.58  137.20550  37.50370  12.635  1.4 2021122220294760
2021 12 23  1 39 24.18  137.29640  37.50700  11.151  1.0 2021122301392449
2021 12 23  2  0 43.29  137.24370  37.52990  12.796  1.0 2021122302004351
2021 12 23  2 30  9.13  137.24710  37.51350  13.223  1.0 2021122302300907
2021 12 23  3  8 30.01  137.30029  37.50470  12.494  1.2 2021122303082999
2021 12 23  3 21 18.01  137.24229  37.52310  13.610  1.0 2021122303211819
2021 12 23  5 24 37.65  137.29649  37.50770  11.709  1.6 2021122305243786
2021 12 23  5 24 49.90  137.29311  37.53010  11.718  1.5 2021122305244989
2021 12 23  6 12 33.67  137.29950  37.51840  12.738  1.4 2021122306123349
2021 12 23  7 46 13.90  137.22839  37.50710  13.158  1.1 2021122307461400
2021 12 23  8  9 27.42  137.20000  37.47070  11.888  1.6 2021122308092750
2021 12 23  8 35 14.81  137.24260  37.51590  13.614  1.5 2021122308351498
2021 12 23  8 41 32.89  137.24190  37.51690  13.599  1.3 2021122308413296
2021 12 23  9 20 11.31  137.29849  37.50770  11.996  1.3 2021122309201145
2021 12 23  9 57 39.48  137.19750  37.46940  12.011  2.4 2021122309573950
2021 12 23 11 33 49.62  137.31380  37.51890  12.975  2.0 2021122311334958
2021 12 23 11 34 40.68  137.31300  37.51740  13.270  1.1 2021122311344075
2021 12 23 12  5 37.47  137.31340  37.51910  12.997  1.6 2021122312053743
2021 12 23 12  7 36.34  137.20030  37.47140  12.037  2.2 2021122312073635
2021 12 23 12 21 37.47  137.26370  37.52840  14.644  1.1 2021122312213765
2021 12 23 13 47 55.32  137.19859  37.47070  12.240  1.6 2021122313475536
2021 12 23 18 43 14.78  137.31300  37.51520  13.044  1.3 2021122318431475
2021 12 23 20 31 52.46  137.22560  37.50630  12.028  1.0 2021122320315264
2021 12 23 21 24 38.28  137.24950  37.50650  13.773  1.2 2021122321243825
2021 12 23 21 29 14.76  137.21091  37.51390  12.332  1.2 2021122321291489
2021 12 23 21 35  0.88  137.29511  37.50850  11.524  1.6 2021122321350089
2021 12 24  1 33 30.60  137.20670  37.54080  13.121  1.1 2021122401333076
2021 12 24  2  4  8.22  137.24280  37.53470  12.309  1.0 2021122402040821
2021 12 24  2  6 52.23  137.24249  37.53520  12.232  1.0 2021122402065205
2021 12 24  2  9 18.04  137.24120  37.51610  13.589  1.7 2021122402091799
2021 12 24  3 20 25.30  137.25411  37.50850  13.539  1.0 2021122403202534
2021 12 24  4  2 41.46  137.24100  37.51520  13.601  1.3 2021122404024159
2021 12 24  4 22 11.31  137.24139  37.51530  13.582  1.0 2021122404221146
2021 12 24  6  6 47.86  137.21699  37.51530  12.532  1.1 2021122406064775
2021 12 24  7 33 46.07  137.21120  37.51320  12.436  1.0 2021122407334609
2021 12 24  7 40  3.05  137.24049  37.51730  13.605  1.4 2021122407400321
[truncated: 1,681,725 more chars]
