# Supplementary material for: Landscape changes caused by the 2024 Noto Peninsula earthquake in Japan
Source: Sci Adv. 2024 Dec 4;10(49):eadp9193. doi: 10.1126/sciadv.adp9193 (PMC11616706; doi:10.1126/sciadv.adp9193)
Supplement: Supplementary file 2 — Data S1 to S8 [file sciadv.adp9193_data_s1_to_s8.zip › adp9193_data_s8.xlsx]

## Sheet: measurement data
Location name	ID	Date	Time	Latitude	Longitude	Measurement height [m]	Reference	Uplift relative to mean sea level of Wajima [m]	Measurement tool	Wave condition	Uncertainity [m]
Akasaki port	1	20240127	08:30:00	37.1687	136.674	0.5	Oyster top	0.29	Survey staff	-	0.1
Koshiboso	2	20240127	11:12:00	37.2396	136.701	0.8	Algae top	0.54	Survey staff	-	0.1
Fukurako port	3	20240213	14:20:00	37.0822	136.727	0.3	Oyster top	0.08	Survey staff	-	0.1
Ryoke port	4	20240222	09:16:00	37.1327	136.726	0.6	Oyster top	0.33	Survey staff	-	0.1
Akakami port	5	20240222	12:21:00	37.2477	136.706	1.5	Oyster top	1.33	Survey staff	-	0.1
Kaiso port	6	20240302	08:25:00	37.2934	136.728	4	Oyster top	3.86	Survey staff	-	0.1
Fukami port	7	20240302	09:06:00	37.2943	136.728	3.8	Oyster top	3.66	TruPulse	-	0.2
Igisu port	8	20240302	11:25:00	37.3448	136.744	4.4	Algae top	4.25	TruPulse	-	0.2
Igisu port	9	20240302	11:37:00	37.3442	136.743	4	Oyster top	3.85	TruPulse	-	0.2
Minazuki port	10	20240302	12:05:00	37.3536	136.756	3.9	Oyster top	3.76	TruPulse	-	0.2
Yoshiura port	11	20240302	12:55:00	37.3361	136.736	4.4	Algae top	4.26	TruPulse	strong	0.2
Kuroshima port	12	20240302	14:25:00	37.2828	136.733	3.4	Algae top	3.28	TruPulse	-	0.2
Tsurugiji port	13	20240302	15:16:00	37.2334	136.703	0.8	Oyster top	0.7	Tape measure	-	0.1
Sasanami port	14	20240302	16:03:00	37.1961	136.682	0.3	Oyster top	0.23	Tape measure	-	0.1
Akasumi port	15	20240302	17:17:00	37.0509	136.729	0	Oyster top	-0.06	-	-	0.1
Saikaichinoura port	16	20240302	16:40:00	37.1387	136.677	0.25	Oyster top	0.18	Survey staff	-	0.1
Togi port	17	20240302	16:57:00	37.1437	136.698	0.4	Oyster top	0.33	Survey staff	-	0.1
Takaya port	18	20240303	11:46:00	37.5204	137.237	1.5	Oyster top	1.37	Survey staff	-	0.1
Kourade	19	20240303	12:15:00	37.5169	137.233	1.2	Algae top	1.08	Survey staff	-	0.1
Kourade	20	20240303	12:13:00	37.5169	137.233	1.1	Algae top	0.98	Survey staff	-	0.1
Wanizaki	21	20240303	12:52:00	37.5162	137.221	1.5	Algae top	1.38	Survey staff	-	0.1
Osaki	22	20240303	13:38:00	37.5069	137.203	1.4	Algae top	1.29	Tape measure	-	0.1
Kodomari port	23	20240303	09:54:00	37.4476	137.356	0	Oyster top	-0.13	Survey staff	strong	0.2
Kounami	24	20240303	10:00:00	37.4641	137.357	0.1	Algae top	-0.03	Survey staff	strong	0.2
Jike	25	20240303	10:20:00	37.4889	137.342	0.2	Algae top	0.07	Survey staff	-	0.1
Jike port	26	20240303	10:28:00	37.5019	137.351	0.5	Algae and oyster top	0.37	Survey staff	-	0.1
Noroshi port	27	20240303	10:46:00	37.5261	137.327	1.1	Algae and oyster top	0.97	Survey staff	-	0.1
Orito port	28	20240303	11:05:00	37.5292	137.287	1.1	Algae top	0.97	Survey staff	-	0.1
Uniu port	29	20240304	08:15:00	37.4007	136.852	0.4	Algae top	0.24	Survey staff	-	0.1
Hikariura port	30	20240304	08:40:00	37.4058	136.88	0.7	Algae top	0.54	Survey staff	-	0.1
Hikariuramachi	31	20240304	08:53:00	37.4031	136.884	1.2	Algae top	1.04	Survey staff	-	0.1
Wajima port	32	20240304	09:22:00	37.4042	136.902	1.5	Algae and oyster top	1.36	Survey staff	-	0.1
Wajima marine town	33	20240304	09:53:00	37.3974	136.905	1.2	Oyster top	1.06	Survey staff	-	0.1
Inabunemachi	34	20240304	10:22:00	37.3957	136.927	0.8	Algae top	0.67	TruPulse	strong	0.2
Oyachi port	35	20240304	10:56:00	37.4118	136.97	1.2	Oyster top	1.07	Survey staff	-	0.1
Shiroyone-Senmaida	36	20240304	11:28:00	37.4266	136.999	1.3	Algae top	1.18	Survey staff	strong	0.2
Nafune port	37	20240304	13:42:00	37.4336	137.022	1.7	Oyster top	1.61	Survey staff	-	0.1
Sosogi Madoiwa	38	20240304	15:12:00	37.4587	137.075	1.7	Algae top	1.63	Survey staff	-	0.1
Taruminotaki	39	20240304	15:35:00	37.4674	137.086	1.7	Algae top	1.63	Survey staff	-	0.1
Mauramachi port	40	20240304	15:52:00	37.4719	137.093	2	Oyster top	1.93	Survey staff	-	0.1
Otani port	41	20240305	13:33:00	37.5032	137.172	2.1	Algae top	2.01	Survey staff	-	0.1
Nagahashi port	42	20240305	13:51:00	37.5012	137.155	2.2	Algae top	2.11	Survey staff	-	0.1
Kataiwa port	43	20240305	14:14:00	37.4933	137.125	2.1	Algae top	2.02	Survey staff	-	0.1
Shimizumachi	44	20240305	14:26:00	37.4892	137.118	2.2	Algae top	2.12	Survey staff	-	0.1
Yoshimori	45	20240305	14:40:00	37.4871	137.111	2.2	Algae top	2.12	Survey staff	-	0.1
Mitanimachi	46	20240306	14:23:00	37.4021	136.859	0.3	Algae top	0.21	Survey staff	strong	0.2
Nanamigawa river mouth	47	20240306	14:33:00	37.4065	136.87	0.9	Algae top	0.81	Survey staff	strong	0.2
Tatsugasaki	48	20240306	15:02:00	37.4066	136.896	1.8	Algae top	1.72	Survey staff	-	0.1
Kamiozawamachi	49	20240307	08:26:00	37.3693	136.783	2.9	Algae top	2.6	Survey staff	-	0.1
Ozawamachi	50	20240307	09:30:00	37.3771	136.801	2.4	Algae top	2.13	Survey staff	-	0.1
Ozawamachi east	51	20240307	09:50:00	37.3771	136.801	2.6	Algae top	2.33	Survey staff	-	0.1
Atakemisaki	52	20240307	11:08:00	37.3776	136.791	2.4	Algae top	2.22	Survey staff	strong	0.2
