# Supplementary material for: Landscape changes caused by the 2024 Noto Peninsula earthquake in Japan
Source: Sci Adv. 2024 Dec 4;10(49):eadp9193. doi: 10.1126/sciadv.adp9193 (PMC11616706; doi:10.1126/sciadv.adp9193)
Supplement: Supplementary file 2 — Data S1 to S8 [file sciadv.adp9193_data_s1_to_s8.zip › adp9193_data_s7.csv]

Longitude (EPSG: 4326)	Latitude (EPSG: 4326)	x (EPSG: 6690)	y (EPSG: 6690)	Vertical (m)	North-South (m)	East-West (m)	Distance along the projection line (m)	Distance to the projection line (m)
137.2758642	37.53448665	701085.0057	4156601.227	1.43253	0.4142	-1.23453	100680	143.7297305
137.2768066	37.53446847	701168.3354	4156601.227	1.83603	0.66231	-0.67933	100730	128.1498416
137.2748989	37.53375431	701001.676	4156517.897	1.48887	0.49691	-1.2074	100580	81.89074443
137.2758414	37.53373614	701085.0057	4156517.897	1.48522	0.53693	-1.19907	100660	62.64903941
137.2767838	37.53371796	701168.3354	4156517.897	1.47488	0.58741	-1.17195	100730	44.82525682
137.2748761	37.5330038	701001.676	4156434.567	1.48887	0.49691	-1.2074	100560	0.838284293
137.2758185	37.53298563	701085.0057	4156434.567	1.48522	0.53693	-1.19907	100640	18.44960657
137.276761	37.53296746	701168.3354	4156434.567	1.47488	0.58741	-1.17195	100770	28.7721482
137.2777034	37.53294928	701251.6651	4156434.567	1.29308	0.68607	-1.34857	100820	38.76634733
137.2748533	37.53225329	701001.676	4156351.238	1.46432	0.47916	-1.15966	100540	80.27534208
137.2757957	37.53223512	701085.0057	4156351.238	1.85409	0.56672	-0.76973	100620	99.5223239
137.2767381	37.53221695	701168.3354	4156351.238	1.84235	0.65918	-0.66236	100830	78.16549198
137.2776805	37.53219877	701251.6651	4156351.238	1.29308	0.68607	-1.34857	100880	11.44432574
137.2729457	37.53153909	700835.0166	4156267.908	1.44243	0.52388	-1.13813	100360	122.8843291
137.2738881	37.53152094	700918.3463	4156267.908	1.47221	0.4897	-1.13323	100440	142.1171744
137.2748305	37.53150278	701001.676	4156267.908	2.17926	0.51104	-0.44571	100520	161.3579174
137.2767153	37.53146644	701168.3354	4156267.908	1.67518	0.59103	-0.96439	100900	127.8625489
137.2776577	37.53144826	701251.6651	4156267.908	-0.47841	1.59621	-2.9681	100950	61.00446422
137.263499	37.53096967	700001.7197	4156184.578	1.53561	0.57675	-1.23033	99530	11.63742044
137.2644414	37.5309516	700085.0494	4156184.578	1.66204	0.37714	-1.14617	99610	30.83973165
137.2719805	37.53080672	700751.6869	4156184.578	1.45032	0.55292	-1.16745	100260	184.7284856
137.2729229	37.53078858	700835.0166	4156184.578	1.47702	0.57481	-1.18609	100340	203.9604622
137.2738653	37.53077043	700918.3463	4156184.578	1.47007	0.56322	-1.17749	100420	223.1982979
137.2748077	37.53075227	701001.676	4156184.578	1.55411	0.85015	-1.06878	100500	242.440598
137.2766925	37.53071593	701168.3354	4156184.578	1.90296	0.69661	0.03935	100970	177.6319811
137.2597067	37.53029138	699668.4009	4156101.249	1.57252	0.41879	-1.31767	99210	118.412717
137.2606491	37.53027334	699751.7306	4156101.249	1.7727	0.40766	-0.95119	99270	69.21610428
137.2634763	37.53021916	700001.7197	4156101.249	1.5887	0.56556	-1.20715	99480	78.70856635
137.2644187	37.53020108	700085.0494	4156101.249	2.06427	0.50644	-0.60525	99590	111.9223466
137.2691306	37.5301106	700501.6978	4156101.249	1.53808	0.68316	-1.32007	100000	208.1287712
137.270073	37.53009248	700585.0275	4156101.249	1.48592	0.58783	-1.33432	100080	227.347002
137.2719578	37.53005621	700751.6869	4156101.249	1.66293	0.50761	-1.01152	100240	265.8041895
137.2729001	37.53003807	700835.0166	4156101.249	1.4394	0.57323	-1.24118	100320	285.0403499
137.2738425	37.53001992	700918.3463	4156101.249	1.49105	0.44113	-1.23325	100400	304.2802791
137.2747849	37.53000176	701001.676	4156101.249	1.81664	0.77817	-0.87729	100480	323.5233048
137.2757273	37.5299836	701085.0057	4156101.249	1.62312	0.17052	-0.82166	100980	294.1972481
137.2766697	37.52996543	701168.3354	4156101.249	0.69534	-0.00528	-1.30876	101030	227.3329803
137.277612	37.52994725	701251.6651	4156101.249	0.69377	0.63406	-1.37369	101080	160.4703002
137.3247299	37.52902867	705418.1497	4156101.249	0.98686	-0.11255	-1.10149	105530	29.42828128
137.3256723	37.5290101	705501.4794	4156101.249	0.93215	-0.23827	-1.05711	105610	43.85247827
137.3266146	37.52899153	705584.809	4156101.249	0.94876	-0.17454	-1.05072	105740	12.94863786
137.3275569	37.52897295	705668.1387	4156101.249	1.09864	-0.04106	-0.84544	105750	95.36529913
137.3284993	37.52895437	705751.4684	4156101.249	1.08709	-0.06705	-0.82296	105760	177.8597986
137.2577993	37.52957693	699501.7415	4156017.919	2.2097	0.43247	-0.58493	99020	149.6053492
137.2587416	37.5295589	699585.0712	4156017.919	1.61553	0.28132	-1.22151	99090	100.3525952
137.259684	37.52954087	699668.4009	4156017.919	1.63855	0.63211	-1.0446	99160	51.20570927
137.2606264	37.52952282	699751.7306	4156017.919	1.61104	0.52884	-1.10029	99220	4.711484028
137.2615688	37.52950477	699835.0603	4156017.919	1.45229	0.38721	-1.26563	99290	47.3627673
137.2625112	37.52948671	699918.39	4156017.919	2.19429	0.61482	-0.34826	99360	96.57517178
137.2634536	37.52946864	700001.7197	4156017.919	1.94915	0.57717	-0.58633	99430	145.8519603
137.264396	37.52945057	700085.0494	4156017.919	1.58943	0.29337	-0.98039	99570	193.0050606
137.2653383	37.52943249	700168.3791	4156017.919	1.48456	0.50304	-0.69915	99650	212.2515501
137.2691079	37.52936009	700501.6978	4156017.919	1.51444	0.62035	-1.20532	99980	289.1902952
137.2700502	37.52934197	700585.0275	4156017.919	1.47541	0.78041	-1.31352	100060	308.4168898
137.2709926	37.52932384	700668.3572	4156017.919	1.23796	0.6007	-1.50856	100140	327.6481075
137.271935	37.5293057	700751.6869	4156017.919	1.15124	0.39543	-1.5356	100220	346.8831793
137.2728774	37.52928756	700835.0166	4156017.919	1.42223	0.30478	-1.36798	100300	366.1214977
137.2738197	37.52926941	700918.3463	4156017.919	1.63261	0.37082	-1.08065	100380	385.3625766
137.2747621	37.52925126	701001.676	4156017.919	1.71586	0.22325	-0.80306	100460	404.6060221
137.2757045	37.52923309	701085.0057	4156017.919	1.72864	0.22759	-0.74891	101050	343.9078972
137.2766468	37.52921492	701168.3354	4156017.919	0.37714	0.59897	-1.97203	101100	277.0423969
137.2775892	37.52919674	701251.6651	4156017.919	1.28015	0.51388	-0.57272	101150	210.1773247
137.2888976	37.528978	702251.6214	4156017.919	1.166	0.81294	-1.61256	102290	70.67785658
137.2898399	37.52895972	702334.9511	4156017.919	1.05019	0.70641	-1.52084	102360	38.97342124
137.2907823	37.52894144	702418.2808	4156017.919	1.4858	0.6875	-0.873	102440	6.975397896
137.3218796	37.52833383	705168.1606	4156017.919	1.03647	0.20507	-1.008	105270	67.90001977
137.322822	37.52831529	705251.4903	4156017.919	1.69281	0.39633	-0.34118	105350	82.3560982
137.3237643	37.52829674	705334.82	4156017.919	1.01953	0.3264	-1.1762	105430	96.8745574
137.3247066	37.52827818	705418.1497	4156017.919	0.98284	-0.10437	-1.12969	105510	111.4310171
137.325649	37.52825962	705501.4794	4156017.919	0.93088	-0.27784	-1.11703	105810	81.4724681
137.3265913	37.52824105	705584.809	4156017.919	0.94907	-0.19586	-1.05888	105820	1.560076541
137.3275336	37.52822247	705668.1387	4156017.919	0.95269	-0.21659	-1.0323	105830	83.54519291
137.3284759	37.52820389	705751.4684	4156017.919	1.03179	-0.11388	-0.90673	105840	166.0417397
137.258719	37.52880839	699585.0712	4155934.589	1.61553	0.28132	-1.22151	99040	33.12549479
137.2596614	37.52879035	699668.4009	4155934.589	1.63855	0.63211	-1.0446	99110	16.25285643
137.2606038	37.52877231	699751.7306	4155934.589	1.56531	0.4524	-0.95671	99180	65.52488621
137.2615461	37.52875426	699835.0603	4155934.589	1.46407	0.14145	-1.00166	99240	114.5936906
137.2624885	37.5287362	699918.39	4155934.589	1.45915	0.33112	-0.94692	99310	163.8008597
137.2634309	37.52871813	700001.7197	4155934.589	1.44816	0.463	-0.9363	99380	213.0545184
137.2643733	37.52870006	700085.0494	4155934.589	1.50753	0.47911	-0.72289	99440	262.290961
137.2653156	37.52868197	700168.3791	4155934.589	1.51884	0.44464	-0.6867	99630	293.3338687
137.2672004	37.52864579	700335.0385	4155934.589	1.54774	0.45106	-1.18065	99800	331.8112279
137.2681427	37.52862768	700418.3682	4155934.589	1.53997	0.5145	-1.20848	99880	351.0339193
137.2690851	37.52860957	700501.6978	4155934.589	1.52001	0.70849	-1.19579	99960	370.2611071
137.2700275	37.52859145	700585.0275	4155934.589	1.30466	0.91046	-1.45597	100040	389.4921253
137.2709698	37.52857333	700668.3572	4155934.589	1.18671	0.80754	-1.68357	100120	408.7264332
137.2719122	37.52855519	700751.6869	4155934.589	1.16772	0.44579	-1.80671	100200	427.9635873
137.2728546	37.52853705	700835.0166	4155934.589	1.41332	0.37137	-1.43623	100280	447.2032203
137.2737969	37.5285189	700918.3463	4155934.589	1.04578	0.47969	-1.67792	100360	466.4450254
137.2747393	37.52850075	701001.676	4155934.589	1.72547	0.30087	-0.77123	101070	460.5098287
137.2756817	37.52848258	701085.0057	4155934.589	1.05501	0.40749	-1.37429	101120	393.6477674
137.276624	37.52846441	701168.3354	4155934.589	0.45583	0.82509	-2.20023	101170	326.7873888
137.2775664	37.52844623	701251.6651	4155934.589	0.59192	1.46647	-2.14362	101220	259.9299914
137.2785087	37.52842805	701334.9948	4155934.589	3.21904	0.21244	0.82258	101270	193.078672
137.2869899	37.52826403	702084.962	4155934.589	1.43794	1.33196	-1.66157	102010	90.65142119
137.2879323	37.52824577	702168.2917	4155934.589	1.32749	0.91425	-1.69341	102080	135.1792455
137.2888746	37.5282275	702251.6214	4155934.589	1.25743	0.89436	-1.63691	102320	147.6181117
137.289817	37.52820922	702334.9511	4155934.589	0.99628	0.71572	-1.58479	102400	115.8103947
137.2907593	37.52819094	702418.2808	4155934.589	0.81721	0.72576	-1.5439	102470	83.92567935
137.2917017	37.52817264	702501.6105	4155934.589	0.59321	0.80199	-1.3999	102550	51.99844177
137.3048945	37.52791577	703668.2261	4155934.589	1.03298	0.20858	-1.35374	103780	111.5458219
137.3058368	37.52789737	703751.5558	4155934.589	0.97022	0.19577	-1.30188	103860	96.96601721
137.3067791	37.52787895	703834.8855	4155934.589	1.23864	0.43193	-0.88077	103940	82.41592896
137.3077215	37.52786053	703918.2152	4155934.589	1.06768	0.45428	-0.79668	104020	67.91465921
137.3086638	37.52784211	704001.5449	4155934.589	1.31018	0.49744	-0.55342	104100	53.50191828
137.3143178	37.52773139	704501.5231	4155934.589	1.17624	0.32545	-1.04406	104600	33.97402141
137.3162024	37.52769442	704668.1824	4155934.589	-0.34726	0.05261	-2.28866	104760	62.77351934
137.3171448	37.52767593	704751.5121	4155934.589	1.5157	1.0861	-1.13147	104840	77.32213871
137.3199717	37.5276204	705001.5012	4155934.589	1.06913	-0.00354	-1.03723	105090	120.8604437
137.3209141	37.52760187	705084.8309	4155934.589	1.04556	0.13675	-0.96511	105170	135.3680093
137.3218564	37.52758334	705168.1606	4155934.589	1.09054	0.24571	-0.93192	105250	149.9059297
137.3227987	37.5275648	705251.4903	4155934.589	1.80547	0.35173	-0.21605	105330	164.4661555
137.323741	37.52754625	705334.82	4155934.589	1.04619	0.05344	-1.11853	105420	178.9574826
137.3246833	37.5275277	705418.1497	4155934.589	0.93778	-0.00617	-1.18944	105880	175.8234075
137.3256256	37.52750914	705501.4794	4155934.589	0.97662	0.10367	-1.0981	105890	93.36133632
137.326568	37.52749057	705584.809	4155934.589	0.95369	-0.22607	-1.07302	105900	11.46744367
137.3275103	37.52747199	705668.1387	4155934.589	1.02626	-0.09273	-0.9762	105920	71.7530406
137.3284526	37.52745341	705751.4684	4155934.589	1.07339	-0.04078	-0.91826	105930	154.1154146
137.257754	37.5280759	699501.7415	4155851.26	1.51926	0.59179	-1.14001	98920	15.67791074
137.2586964	37.52805787	699585.0712	4155851.26	2.23622	0.42841	-0.52301	98990	34.14133894
137.2596387	37.52803983	699668.4009	4155851.26	1.58565	0.83254	-1.12064	99060	83.35444558
137.2605811	37.52802179	699751.7306	4155851.26	1.56531	0.4524	-0.95671	99130	132.6378325
137.2615235	37.52800374	699835.0603	4155851.26	1.46407	0.14145	-1.00166	99190	181.8292433
137.2624658	37.52798568	699918.39	4155851.26	1.45915	0.33112	-0.94692	99260	231.033238
137.2634082	37.52796761	700001.7197	4155851.26	1.44816	0.463	-0.9363	99330	280.2736856
137.2643506	37.52794954	700085.0494	4155851.26	1.50753	0.47911	-0.72289	99390	329.5277456
137.2652929	37.52793146	700168.3791	4155851.26	1.60331	0.39556	-0.89666	99610	374.4163667
137.2662353	37.52791337	700251.7088	4155851.26	1.5683	0.40144	-1.13778	99700	393.653872
137.2671776	37.52789528	700335.0385	4155851.26	1.56603	0.4047	-1.13083	99780	412.8777257
137.26812	37.52787717	700418.3682	4155851.26	1.53442	0.59645	-1.22754	99860	432.1053287
137.2690624	37.52785906	700501.6978	4155851.26	1.43359	0.73573	-1.28506	99940	451.3362019
137.2700047	37.52784094	700585.0275	4155851.26	1.17857	0.86881	-1.6028	100020	470.5699444
137.2709471	37.52782282	700668.3572	4155851.26	1.10245	0.64995	-1.71013	100100	489.806218
137.2718894	37.52780468	700751.6869	4155851.26	-0.0959	0.67718	-3.08501	100180	509.044736
137.2728318	37.52778654	700835.0166	4155851.26	1.25835	0.38295	-1.1935	100260	528.285253
137.2737741	37.52776839	700918.3463	4155851.26	0.98126	0.44825	-1.54925	100340	547.5275584
137.2747165	37.52775024	701001.676	4155851.26	2.21144	-0.03625	-0.18773	101130	510.2444028
137.2794283	37.52765934	701418.3245	4155851.26	1.55458	1.26167	-0.29192	101380	175.9205548
137.2803706	37.52764114	701501.6541	4155851.26	1.11598	0.74238	-1.0266	101430	109.0609486
137.2813129	37.52762293	701584.9838	4155851.26	1.60603	0.75193	-0.5746	101480	42.22214627
137.2860247	37.52753178	702001.6323	4155851.26	1.82469	1.47291	-1.21342	101890	116.5891489
137.286967	37.52751353	702084.962	4155851.26	1.33155	1.48715	-1.73375	101960	161.119744
137.2879094	37.52749526	702168.2917	4155851.26	1.39093	1.29828	-1.6546	102030	205.6534234
137.2888517	37.527477	702251.6214	4155851.26	1.31601	1.01725	-1.68074	102350	224.6104718
137.289794	37.52745872	702334.9511	4155851.26	1.04796	0.90124	-1.62898	102430	192.7476084
137.2907364	37.52744044	702418.2808	4155851.26	0.74231	0.70598	-1.51912	102500	160.9390966
137.2916787	37.52742214	702501.6105	4155851.26	1.00596	0.65362	-1.05594	102580	129.005996
137.2926211	37.52740385	702584.9401	4155851.26	1.74819	3.32062	-1.0345	102660	97.1259747
137.2935634	37.52738554	702668.2698	4155851.26	1.4471	1.97052	-0.42089	102740	65.37672924
137.3029867	37.52720206	703501.5668	4155851.26	1.26275	0.49846	-1.53474	103600	58.52213696
137.3048714	37.52716528	703668.2261	4155851.26	1.03298	0.20858	-1.35374	103760	29.4113785
137.3058137	37.52714687	703751.5558	4155851.26	0.97022	0.19577	-1.30188	103840	15.17173768
137.306756	37.52712846	703834.8855	4155851.26	1.23864	0.43193	-0.88077	103930	4.988680397
137.3076983	37.52711004	703918.2152	4155851.26	1.13279	0.36636	-0.86488	104010	14.45733623
137.3086407	37.52709162	704001.5449	4155851.26	1.55137	0.28747	-0.38008	104090	28.69113008
137.3133523	37.52699937	704418.1934	4155851.26	1.19571	0.29787	-1.01006	104500	101.273847
137.3142946	37.5269809	704501.5231	4155851.26	1.02627	0.19136	-1.16657	104580	115.8002099
137.3152369	37.52696242	704584.8527	4155851.26	1.16157	0.17951	-0.95208	104660	130.3572931
137.3161792	37.52694393	704668.1824	4155851.26	0.76902	0.13205	-1.31081	104750	144.8961327
137.3171215	37.52692544	704751.5121	4155851.26	1.277	0.27776	-0.79113	104830	159.364989
137.3180639	37.52690694	704834.8418	4155851.26	1.30157	0.27651	-0.83054	104910	173.8664686
137.3190062	37.52688843	704918.1715	4155851.26	1.13948	0.13916	-0.95392	104990	188.3930382
137.3199485	37.52686991	705001.5012	4155851.26	1.01499	0.09545	-1.06486	105070	202.9393099
137.3208908	37.52685139	705084.8309	4155851.26	0.82615	0.10069	-1.15996	105160	217.4622012
137.3218331	37.52683286	705168.1606	4155851.26	1.03413	0.03031	-0.97159	105240	231.9508801
137.3227754	37.52681432	705251.4903	4155851.26	1.00752	0.04149	-0.92563	105320	246.460243
137.3237177	37.52679577	705334.82	4155851.26	1.07399	0.09682	-1.07946	105400	260.9868401
137.32466	37.52677722	705418.1497	4155851.26	1.08983	0.13541	-1.06209	105960	187.7132284
137.3256023	37.52675866	705501.4794	4155851.26	1.03053	0.10673	-1.06586	105970	105.3053512
137.3265446	37.52674009	705584.809	4155851.26	1.03383	0.07891	-1.04885	105990	23.06329732
137.3274869	37.52672151	705668.1387	4155851.26	1.0541	-0.01225	-1.01337	106000	59.77269949
137.3284293	37.52670293	705751.4684	4155851.26	1.04388	-0.03722	-0.99565	106010	142.2193031
137.2577314	37.52732538	699501.7415	4155767.93	1.73686	0.51192	-0.83467	98870	52.34817516
137.2605584	37.52727127	699751.7306	4155767.93	1.46203	0.49307	-0.77967	99080	199.8343216
137.2615008	37.52725322	699835.0603	4155767.93	1.39662	0.22763	-0.95626	99140	249.0656762
137.2624431	37.52723517	699918.39	4155767.93	1.45744	0.4504	-0.94022	99210	298.2677824
137.2633855	37.5272171	700001.7197	4155767.93	1.47657	0.43369	-0.92575	99280	347.4998237
137.2643279	37.52719903	700085.0494	4155767.93	1.5654	0.44178	-0.85793	99350	396.7506564
137.2652702	37.52718095	700168.3791	4155767.93	1.60331	0.39556	-0.89666	99410	445.964471
137.2662126	37.52716286	700251.7088	4155767.93	1.5683	0.40144	-1.13778	99680	474.721643
137.2671549	37.52714476	700335.0385	4155767.93	1.56603	0.4047	-1.13083	99760	493.949553
137.2680973	37.52712666	700418.3682	4155767.93	1.53442	0.59645	-1.22754	99840	513.1803161
137.2690396	37.52710855	700501.6978	4155767.93	1.18771	0.71725	-1.56162	99920	532.413623
137.269982	37.52709043	700585.0275	4155767.93	1.73578	0.6923	-0.85852	100000	551.6492078
137.2709243	37.52707231	700668.3572	4155767.93	1.19455	0.2437	-1.41366	100080	570.8868402
137.2718667	37.52705417	700751.6869	4155767.93	1.28544	0.25304	-1.39315	100160	590.12632
137.272809	37.52703603	700835.0166	4155767.93	1.12175	0.36356	-1.33957	100240	609.367472
137.2737513	37.52701788	700918.3463	4155767.93	1.51787	0.61702	-1.1325	101150	626.8227763
137.275636	37.52698157	701085.0057	4155767.93	2.40134	0.82832	-0.86203	101250	493.0908514
137.2775207	37.52694522	701251.6651	4155767.93	0.04683	0.41657	-1.74134	101350	359.3592402
137.2784631	37.52692703	701334.9948	4155767.93	0.28586	0.88997	-1.86836	101400	292.4936868
137.2794054	37.52690884	701418.3245	4155767.93	1.52339	0.95959	-0.65813	101450	225.6285005
137.2803477	37.52689064	701501.6541	4155767.93	1.27927	0.18313	-0.9894	101500	158.7641457
137.2812901	37.52687243	701584.9838	4155767.93	1.31661	0.35605	-1.01043	101550	91.90243678
137.2822324	37.52685421	701668.3135	4155767.93	1.33243	0.63905	-1.30749	101590	26.50200456
137.2831748	37.52683599	701751.6432	4155767.93	1.33979	0.98661	-1.6613	101640	53.4049711
137.2841171	37.52681776	701834.9729	4155767.93	1.31039	1.16279	-1.75112	101710	97.91011342
137.2850594	37.52679952	701918.3026	4155767.93	1.25967	1.22406	-1.78072	101780	142.4356207
137.2860018	37.52678128	702001.6323	4155767.93	1.18384	1.34406	-1.83278	101850	186.9669439
137.2869441	37.52676302	702084.962	4155767.93	1.12826	1.48537	-1.82121	101920	231.5007269
137.2878864	37.52674476	702168.2917	4155767.93	1.3462	1.34859	-1.61168	101990	276.0357792
137.2888288	37.52672649	702251.6214	4155767.93	1.35693	1.26664	-1.5921	102380	301.6150376
137.2897711	37.52670822	702334.9511	4155767.93	0.89646	0.50509	-1.43464	102460	269.7299451
137.2907134	37.52668993	702418.2808	4155767.93	0.7023	0.4303	-1.4251	102540	237.8794011
137.2916557	37.52667164	702501.6105	4155767.93	1.37896	0.42806	-0.58147	102610	206.0200614
137.2925981	37.52665335	702584.9401	4155767.93	1.76189	0.50718	-0.10851	102690	174.1149321
137.2935404	37.52663504	702668.2698	4155767.93	1.12983	0.25547	-0.92879	102770	142.2585928
137.2944827	37.52661673	702751.5995	4155767.93	1.8534	0.743	-0.20737	102840	110.4712867
137.3020213	37.52646995	703418.2371	4155767.93	1.1414	0.49908	-1.3388	103500	9.104412661
137.3029636	37.52645157	703501.5668	4155767.93	1.16822	0.4059	-1.45058	103580	23.7305896
137.3039059	37.52643318	703584.8964	4155767.93	1.17741	0.32474	-1.50174	103660	38.38528587
137.3048483	37.52641478	703668.2261	4155767.93	1.04733	0.20713	-1.38772	103750	52.78118126
137.3057906	37.52639638	703751.5558	4155767.93	1.10513	0.18294	-1.19318	103830	67.19462466
137.3067329	37.52637797	703834.8855	4155767.93	1.05348	0.41763	-1.08081	103910	81.69712852
137.3076752	37.52635955	703918.2152	4155767.93	1.13279	0.36636	-0.86488	103990	96.24844294
137.3086175	37.52634112	704001.5449	4155767.93	1.55137	0.28747	-0.38008	104070	110.8293439
137.3123868	37.52626735	704334.8637	4155767.93	0.91921	0.21624	-1.40508	104400	168.832255
137.3133291	37.52624888	704418.1934	4155767.93	1.03938	-0.08358	-1.19104	104480	183.3924819
137.3142714	37.52623041	704501.5231	4155767.93	1.03224	0.17402	-1.11166	104570	197.8696173
137.3152137	37.52621193	704584.8527	4155767.93	1.06187	0.16551	-1.02536	104650	212.367212
137.316156	37.52619345	704668.1824	4155767.93	1.05966	0.1866	-1.02373	104730	226.8861362
137.3170983	37.52617495	704751.5121	4155767.93	1.13468	0.05445	-0.96955	104810	241.4225415
137.3180406	37.52615645	704834.8418	4155767.93	1.18695	0.10415	-1.00035	104900	255.9669318
137.3189829	37.52613794	704918.1715	4155767.93	1.14223	0.12204	-0.96353	104980	270.4543772
137.3199252	37.52611943	705001.5012	4155767.93	1.08985	0.15776	-1.08296	105060	284.9598373
137.3208675	37.5261009	705084.8309	4155767.93	1.01629	0.18151	-1.05261	105140	299.4806944
137.3218098	37.52608237	705168.1606	4155767.93	1.05848	0.10222	-0.99044	105220	314.0148125
137.3227521	37.52606383	705251.4903	4155767.93	1.00729	-0.03667	-1.00595	105310	328.5469664
137.3236944	37.52604529	705334.82	4155767.93	1.04369	0.01408	-1.02365	106030	282.0676955
137.3246367	37.52602673	705418.1497	4155767.93	1.07842	0.07329	-1.00434	106040	199.6320201
137.325579	37.52600817	705501.4794	4155767.93	1.0599	0.08134	-0.97007	106060	117.1381417
137.3265213	37.5259896	705584.809	4155767.93	1.09147	0.08584	-0.96674	106070	34.64104354
137.3274636	37.52597103	705668.1387	4155767.93	1.11022	0.01716	-0.99819	106080	47.86809149
137.255824	37.52661089	699335.0822	4155684.6	1.15274	-0.32046	-1.70012	98690	20.92488356
137.2567664	37.52659288	699418.4119	4155684.6	1.3895	0.28305	-1.35861	98760	70.13546764
137.2595934	37.5265388	699668.4009	4155684.6	1.48533	0.41225	-1.00928	98960	217.8086611
137.2605358	37.52652076	699751.7306	4155684.6	1.41152	0.39623	-0.75994	99030	267.0512968
137.2614781	37.52650271	699835.0603	4155684.6	1.51991	0.39695	-0.81863	99090	316.302428
137.2624205	37.52648465	699918.39	4155684.6	1.47737	0.42163	-0.89337	99160	365.5032977
137.2633628	37.52646658	700001.7197	4155684.6	1.48084	0.43596	-0.91039	99230	414.7295428
137.2643052	37.52644851	700085.0494	4155684.6	1.50907	0.47103	-0.93085	99300	463.9730867
137.2652475	37.52643043	700168.3791	4155684.6	1.46948	0.463	-1.03459	99360	513.2008643
137.2661898	37.52641234	700251.7088	4155684.6	1.46714	0.45728	-1.25466	99660	555.7937791
137.2671322	37.52639425	700335.0385	4155684.6	1.47365	0.5697	-1.25537	99740	575.0244556
137.2680745	37.52637615	700418.3682	4155684.6	1.41646	0.59106	-1.34915	99820	594.257417
137.2690169	37.52635804	700501.6978	4155684.6	1.18771	0.71725	-1.56162	99900	613.4924482
137.2699592	37.52633992	700585.0275	4155684.6	1.73578	0.6923	-0.85852	99980	632.7293605
137.2709015	37.52632179	700668.3572	4155684.6	1.19455	0.2437	-1.41366	100060	651.9679874
137.2718439	37.52630366	700751.6869	4155684.6	1.28544	0.25304	-1.39315	100140	671.2081815
137.2727862	37.52628552	700835.0166	4155684.6	1.22337	0.25755	-1.24238	100220	690.4498117
137.2737286	37.52626737	700918.3463	4155684.6	1.34432	0.7626	-1.35581	101220	676.5521154
137.2746709	37.52624922	701001.676	4155684.6	1.7788	0.70303	-1.03942	101270	609.6877577
137.2756132	37.52623106	701085.0057	4155684.6	1.99087	0.9686	-1.10989	101320	542.8238474
137.2774979	37.52619471	701251.6651	4155684.6	1.43675	0.51805	-0.66579	101420	409.0982457
137.2784402	37.52617652	701334.9948	4155684.6	1.48826	0.42981	-0.59641	101470	342.2374215
137.2793826	37.52615833	701418.3245	4155684.6	1.43508	0.43643	-1.02501	101520	275.3791949
137.2803249	37.52614013	701501.6541	4155684.6	1.32604	0.16097	-1.08854	101570	208.5260642
137.2812672	37.52612192	701584.9838	4155684.6	1.33615	0.29097	-1.13198	101590	143.9630731
137.2822095	37.52610371	701668.3135	4155684.6	1.37099	0.47714	-1.25666	101590	106.3012682
137.2831519	37.52608549	701751.6432	4155684.6	1.31731	0.91436	-1.54731	101600	123.9736014
137.2840942	37.52606726	701834.9729	4155684.6	1.24256	1.13304	-1.68643	101660	168.3628774
137.2850365	37.52604902	701918.3026	4155684.6	1.17835	1.1979	-1.67436	101730	212.8980615
137.2859788	37.52603077	702001.6323	4155684.6	1.10715	1.30771	-1.70088	101800	257.4341217
137.2869212	37.52601252	702084.962	4155684.6	1.04303	1.51612	-1.72882	101870	301.9706705
137.2878635	37.52599426	702168.2917	4155684.6	0.96489	1.29653	-1.86153	101950	346.4969627
137.2888058	37.52597599	702251.6214	4155684.6	0.81884	0.86706	-1.7309	102410	378.6243619
137.2897481	37.52595772	702334.9511	4155684.6	0.83626	0.42768	-1.47196	102490	346.7273507
137.2906905	37.52593943	702418.2808	4155684.6	0.72403	0.3381	-1.32291	102570	314.8540261
137.2916328	37.52592114	702501.6105	4155684.6	0.68155	0.27931	-1.23074	102650	283.0123913
137.2925751	37.52590285	702584.9401	4155684.6	1.2436	0.29626	-1.01543	102720	251.1206361
137.2935174	37.52588454	702668.2698	4155684.6	1.40269	0.48075	-1.02894	102800	219.2348225
137.2944597	37.52586623	702751.5995	4155684.6	1.31083	0.50096	-0.93762	102880	187.3926218
137.295402	37.52584791	702834.9292	4155684.6	0.89854	0.82954	-1.26733	102950	155.5323011
137.2963444	37.52582958	702918.2589	4155684.6	0.81782	0.92808	-1.44914	103030	123.6194227
137.2972867	37.52581124	703001.5886	4155684.6	0.98067	0.9208	-1.3711	103110	91.776797
137.298229	37.5257929	703084.9183	4155684.6	0.92001	0.76344	-1.48992	103180	60.05018015
137.2991713	37.52577455	703168.248	4155684.6	1.29312	0.92199	-1.16204	103240	47.60235676
137.3001136	37.52575619	703251.5777	4155684.6	1.20026	0.70193	-1.26957	103320	62.13962533
137.3010559	37.52573783	703334.9074	4155684.6	1.24767	0.688	-1.28683	103400	76.7249662
137.3019982	37.52571945	703418.2371	4155684.6	1.19364	0.629	-1.30587	103490	91.25746279
137.3029405	37.52570107	703501.5668	4155684.6	1.13007	0.38435	-1.42879	103570	105.6990403
137.3038829	37.52568269	703584.8964	4155684.6	1.18052	0.35472	-1.49787	103650	120.1943778
137.3048252	37.52566429	703668.2261	4155684.6	1.21033	0.35623	-1.38105	103730	134.7261242
137.3057675	37.52564589	703751.5558	4155684.6	0.93455	0.43127	-1.26829	103810	149.2836473
137.3067098	37.52562748	703834.8855	4155684.6	0.93223	0.39349	-1.23895	103900	163.7998518
137.3076521	37.52560906	703918.2152	4155684.6	1.11587	0.12857	-0.99024	103980	178.2802442
137.3085944	37.52559063	704001.5449	4155684.6	1.12564	0.19421	-0.92976	104060	192.7883249
137.3095367	37.5255722	704084.8746	4155684.6	1.07399	0.21622	-1.03453	104140	207.3182812
137.310479	37.52555376	704168.2043	4155684.6	1.18572	0.11511	-1.06775	104220	221.8658151
137.3114213	37.52553531	704251.534	4155684.6	1.21635	0.05726	-1.1364	104310	236.3742881
137.3123636	37.52551686	704334.8637	4155684.6	0.91921	0.21624	-1.40508	104390	250.869188
137.3133059	37.52549839	704418.1934	4155684.6	1.03938	-0.08358	-1.19104	104470	265.3826175
137.3142482	37.52547992	704501.5231	4155684.6	1.03224	0.17402	-1.11166	104550	279.9116942
137.3151905	37.52546144	704584.8527	4155684.6	1.06187	0.16551	-1.02536	104630	294.454102
137.3161328	37.52544296	704668.1824	4155684.6	1.03225	0.08898	-1.04426	104720	308.9581887
137.3170751	37.52542447	704751.5121	4155684.6	0.91728	0.01009	-1.21142	104800	323.460661
137.3180174	37.52540597	704834.8418	4155684.6	1.10689	0.06032	-0.92204	104880	337.9770329
137.3189597	37.52538746	704918.1715	4155684.6	1.00431	0.06785	-1.02134	104960	352.5055873
137.319902	37.52536894	705001.5012	4155684.6	1.093	0.14071	-1.1041	105040	367.0448775
137.3208443	37.52535042	705084.8309	4155684.6	1.01519	0.16756	-1.09552	105130	381.5461523
137.3217866	37.52533189	705168.1606	4155684.6	1.03369	-0.04077	-1.05317	105210	396.0532724
137.3227288	37.52531335	705251.4903	4155684.6	1.01078	-0.04202	-1.02698	106100	376.4228012
137.3236711	37.5252948	705334.82	4155684.6	1.04717	-0.02439	-0.99656	106120	293.9609222
137.3246134	37.52527625	705418.1497	4155684.6	0.99494	0.072	-0.95151	106130	211.4634355
137.3255557	37.52525769	705501.4794	4155684.6	1.00725	0.10555	-0.91482	106140	128.9699186
137.326498	37.52523912	705584.809	4155684.6	1.00563	0.17374	-0.92117	106150	46.5015045
137.2539167	37.52589638	699168.4228	4155601.271	1.5304	0.42847	-1.41143	98510	10.62827506
137.2548591	37.52587838	699251.7525	4155601.271	1.47415	0.24422	-1.57545	98570	39.18263222
137.2558014	37.52586037	699335.0822	4155601.271	1.57565	0.23343	-1.50904	98640	88.14413729
137.2567438	37.52584236	699418.4119	4155601.271	1.26639	0.26361	-1.76552	98710	137.3535498
137.2576861	37.52582434	699501.7415	4155601.271	1.43956	0.58597	-1.51318	98780	186.6148568
137.2586284	37.52580632	699585.0712	4155601.271	1.46734	0.55318	-1.06543	98840	235.8404001
137.2595708	37.52578828	699668.4009	4155601.271	1.32558	0.58913	-1.04005	98910	285.0428982
137.2605131	37.52577024	699751.7306	4155601.271	1.33143	0.44753	-0.92925	98980	334.2764002
137.2614555	37.52575219	699835.0603	4155601.271	1.46121	0.52533	-0.72804	99050	383.5289664
137.2623978	37.52573413	699918.39	4155601.271	1.50178	0.52065	-0.83939	99110	432.7393312
137.2633401	37.52571607	700001.7197	4155601.271	1.50976	0.44698	-0.89073	99180	481.9613443
137.2642825	37.525698	700085.0494	4155601.271	1.50631	0.44891	-0.95961	99250	531.1992513
137.2652248	37.52567992	700168.3791	4155601.271	1.44369	0.46829	-1.12875	99310	580.4374406
137.2661671	37.52566183	700251.7088	4155601.271	1.45701	0.62632	-1.26723	99380	629.6532235
137.2671095	37.52564374	700335.0385	4155601.271	1.4644	0.61461	-1.28215	99720	656.1012935
137.2680518	37.52562563	700418.3682	4155601.271	1.39895	0.43686	-1.3188	99800	675.3358702
137.2689941	37.52560752	700501.6978	4155601.271	1.3446	0.35005	-1.26689	99880	694.5721856
137.2699365	37.52558941	700585.0275	4155601.271	2.02834	0.51487	-0.47842	99960	713.8100993
137.2708788	37.52557128	700668.3572	4155601.271	1.34282	0.05227	-1.19442	100040	733.0494854
137.2718211	37.52555315	700751.6869	4155601.271	1.28708	0.07727	-1.28115	100120	752.2902309
137.2727634	37.52553501	700835.0166	4155601.271	1.16817	0.26749	-1.32391	100210	771.5289576
137.2737058	37.52551686	700918.3463	4155601.271	1.34432	0.7626	-1.35581	101280	726.2932144
137.2746481	37.52549871	701001.676	4155601.271	1.7788	0.70303	-1.03942	101330	659.4273013
137.2755904	37.52548055	701085.0057	4155601.271	1.99087	0.9686	-1.10989	101380	592.5614469
137.2774751	37.5254442	701251.6651	4155601.271	1.71037	0.69891	-0.34644	101480	458.8300168
137.2784174	37.52542602	701334.9948	4155601.271	1.55394	0.38593	-0.64908	101530	391.9645362
137.2793597	37.52540782	701418.3245	4155601.271	1.37774	0.39696	-1.21235	101580	325.0993405
137.280302	37.52538962	701501.6541	4155601.271	1.36617	0.24329	-1.16082	101590	261.7703703
137.2812443	37.52537142	701584.9838	4155601.271	1.40015	0.29867	-1.17081	101590	212.6279494
137.2821867	37.5253532	701668.3135	4155601.271	1.40513	0.402	-1.26842	101590	189.1698657
137.283129	37.52533498	701751.6432	4155601.271	1.29191	0.72606	-1.48753	101590	200.6178118
137.2840713	37.52531675	701834.9729	4155601.271	1.20157	1.11963	-1.62858	101620	238.7552883
137.2850136	37.52529851	701918.3026	4155601.271	1.15161	1.22699	-1.6135	101690	283.2896397
137.2859559	37.52528027	702001.6323	4155601.271	1.04817	1.31549	-1.66015	101760	327.8249054
137.2868982	37.52526202	702084.962	4155601.271	0.96278	1.32333	-1.75379	101830	372.3607573
137.2878406	37.52524376	702168.2917	4155601.271	0.69625	0.63572	-1.84757	101900	416.8970076
137.2887829	37.52522549	702251.6214	4155601.271	0.61386	0.04473	-1.62416	102450	455.6022159
137.2897252	37.52520721	702334.9511	4155601.271	0.72561	-0.23859	-1.33583	102520	423.7316106
137.2906675	37.52518893	702418.2808	4155601.271	0.75323	-0.19467	-1.29767	102600	391.8450149
137.2916098	37.52517064	702501.6105	4155601.271	1.00542	0.18789	-1.2779	102680	359.9809821
137.2925521	37.52515235	702584.9401	4155601.271	1.06967	0.00631	-1.24818	102750	328.1312967
137.2934944	37.52513404	702668.2698	4155601.271	1.16139	0.04347	-0.96758	102830	296.231864
137.2944367	37.52511573	702751.5995	4155601.271	1.09441	0.3482	-1.11846	102910	264.3600584
137.295379	37.52509741	702834.9292	4155601.271	0.69318	0.88551	-1.31079	102990	232.5272403
137.2963213	37.52507908	702918.2589	4155601.271	0.66762	0.66992	-1.31521	103060	200.6268263
137.2972637	37.52506075	703001.5886	4155601.271	0.76021	0.76089	-1.34347	103140	168.7399718
137.298206	37.5250424	703084.9183	4155601.271	0.80418	0.76684	-1.45051	103210	137.0200784
137.2991483	37.52502405	703168.248	4155601.271	0.74557	0.70171	-1.71755	103230	129.7506409
137.3000906	37.5250057	703251.5777	4155601.271	1.05039	0.59197	-1.35981	103310	144.2036391
137.3010329	37.52498733	703334.9074	4155601.271	1.19704	0.62883	-1.30133	103390	158.6952709
137.3019752	37.52496896	703418.2371	4155601.271	1.17111	0.60908	-1.26066	103470	173.2158399
137.3029175	37.52495058	703501.5668	4155601.271	1.10099	0.15185	-1.5169	103550	187.7586326
137.3038598	37.52493219	703584.8964	4155601.271	1.11628	0.06261	-1.52281	103640	202.3039035
137.3048021	37.5249138	703668.2261	4155601.271	1.2534	0.7447	-1.32617	103720	216.7842741
137.3057444	37.52489539	703751.5558	4155601.271	1.25449	0.38748	-1.04975	103800	231.2877264
137.3066867	37.52487698	703834.8855	4155601.271	1.22004	0.3189	-1.03867	103880	245.8101746
137.307629	37.52485857	703918.2152	4155601.271	1.15444	0.08901	-1.05407	103960	260.3484402
137.3085712	37.52484014	704001.5449	4155601.271	1.13189	0.09126	-0.98201	104050	274.8789836
137.3095135	37.52482171	704084.8746	4155601.271	1.04835	0.16698	-1.10847	104130	289.3719046
137.3104558	37.52480327	704168.2043	4155601.271	1.05971	0.06328	-1.17567	104210	303.8811962
137.3113981	37.52478482	704251.534	4155601.271	1.12681	0.04402	-1.20558	104290	318.4046206
137.3123404	37.52476637	704334.8637	4155601.271	1.03221	-0.12388	-1.2207	104370	332.9403282
137.3132827	37.5247479	704418.1934	4155601.271	0.93381	-0.11068	-1.26138	104460	347.4622102
137.314225	37.52472943	704501.5231	4155601.271	0.91163	-0.11077	-1.11074	104540	361.9623219
137.3151673	37.52471096	704584.8527	4155601.271	0.98829	0.08036	-1.08735	104620	376.4750936
137.3161096	37.52469247	704668.1824	4155601.271	1.03225	0.08898	-1.04426	104700	390.9991158
137.3170519	37.52467398	704751.5121	4155601.271	0.91728	0.01009	-1.21142	104780	405.5331795
137.3179941	37.52465548	704834.8418	4155601.271	1.10689	0.06032	-0.92204	104870	420.0493603
137.3189364	37.52463697	704918.1715	4155601.271	1.00431	0.06785	-1.02134	104950	434.5541295
137.3198787	37.52461846	705001.5012	4155601.271	1.093	0.14071	-1.1041	105030	449.0692113
137.3245901	37.52452577	705418.1497	4155601.271	0.91771	0.09209	-0.83808	106210	223.3214939
137.3255324	37.52450721	705501.4794	4155601.271	0.99627	0.04738	-0.95443	106220	140.8525377
137.3264747	37.52448864	705584.809	4155601.271	0.99178	0.06902	-0.95335	106230	58.4728976
137.327417	37.52447006	705668.1387	4155601.271	0.90867	0.15171	-0.98548	106250	24.54001295
137.2472978	37.52527162	698585.1149	4155517.941	1.54265	0.30246	-1.26756	97990	287.7250764
137.2482401	37.52525368	698668.4446	4155517.941	1.47985	0.33797	-1.35481	98050	238.5362145
137.2491825	37.52523573	698751.7743	4155517.941	1.57597	0.58086	-1.3913	98120	189.2678301
137.2501248	37.52521777	698835.104	4155517.941	1.62108	0.34879	-1.27958	98190	140.0271255
137.2510671	37.5251998	698918.4337	4155517.941	1.65036	0.34928	-1.17806	98260	90.85911435
137.2520095	37.52518183	699001.7634	4155517.941	1.47709	0.28957	-1.24952	98320	41.74273324
137.2529518	37.52516384	699085.0931	4155517.941	1.46697	0.40941	-1.35065	98390	7.738921625
137.2538941	37.52514586	699168.4228	4155517.941	1.46272	0.47904	-1.33728	98460	56.919456
137.2548365	37.52512786	699251.7525	4155517.941	1.44062	0.49252	-1.48601	98530	106.2179668
137.2557788	37.52510986	699335.0822	4155517.941	1.44779	0.69493	-1.71591	98590	155.3789069
137.2567211	37.52509184	699418.4119	4155517.941	1.43965	0.66342	-1.79406	98660	204.5841857
137.2576635	37.52507383	699501.7415	4155517.941	1.54375	0.42411	-1.38684	98730	253.8292178
137.2586058	37.5250558	699585.0712	4155517.941	1.58033	0.36688	-1.15803	98790	303.0771144
137.2595481	37.52503777	699668.4009	4155517.941	1.30272	0.47299	-1.00846	98860	352.2782599
137.2604905	37.52501972	699751.7306	4155517.941	1.31406	0.44682	-0.93231	98930	401.5055491
137.2614328	37.52500167	699835.0603	4155517.941	1.47436	0.50522	-0.76891	99000	450.7504164
137.2623751	37.52498362	699918.39	4155517.941	1.50107	0.55104	-0.83818	99060	499.9756739
137.2633174	37.52496555	700001.7197	4155517.941	1.48255	0.43528	-0.87398	99130	549.1944636
137.2642598	37.52494748	700085.0494	4155517.941	1.43909	0.42857	-1.0034	99200	598.4278917
137.2652021	37.5249294	700168.3791	4155517.941	1.46247	0.41042	-1.07821	99270	647.6726201
137.2661444	37.52491132	700251.7088	4155517.941	1.47405	0.45336	-1.20567	99330	696.8879612
137.2670867	37.52489322	700335.0385	4155517.941	1.49955	0.03342	-1.03124	99700	737.1794282
137.2680291	37.52487512	700418.3682	4155517.941	1.70236	-0.00395	-0.79193	99780	756.4152409
137.2689714	37.52485701	700501.6978	4155517.941	1.50859	0.07457	-1.04191	99860	775.6525493
137.2699137	37.5248389	700585.0275	4155517.941	1.40951	0.44742	-1.07188	99940	794.8912449
137.270856	37.52482077	700668.3572	4155517.941	1.34616	0.03236	-1.14312	100020	814.1312293
137.2717983	37.52480264	700751.6869	4155517.941	1.20109	-0.00336	-1.36163	100100	833.3724132
137.2727407	37.5247845	700835.0166	4155517.941	1.08671	0.18433	-1.18948	101300	842.872336
137.273683	37.52476635	700918.3463	4155517.941	1.20021	0.49055	-1.31852	101350	776.006264
137.2746253	37.5247482	701001.676	4155517.941	1.58869	0.73098	-1.13765	101400	709.140211
137.2755676	37.52473004	701085.0057	4155517.941	1.78307	0.89705	-0.91602	101450	642.2741831
137.2765099	37.52471187	701168.3354	4155517.941	1.8106	0.65995	-0.34376	101500	575.408189
137.2774522	37.52469369	701251.6651	4155517.941	1.71037	0.69891	-0.34644	101550	508.542242
137.2783946	37.52467551	701334.9948	4155517.941	1.55394	0.38593	-0.64908	101590	441.7984488
137.2793369	37.52465732	701418.3245	4155517.941	1.37774	0.39696	-1.21235	101590	379.6016824
137.2802792	37.52463912	701501.6541	4155517.941	1.36617	0.24329	-1.16082	101590	326.9505778
137.2812215	37.52462091	701584.9838	4155517.941	1.40015	0.29867	-1.17081	101590	289.1082815
137.2821638	37.5246027	701668.3135	4155517.941	1.41236	0.39249	-1.29567	101590	272.320017
137.2831061	37.52458448	701751.6432	4155517.941	1.12488	0.60876	-1.72255	101590	280.3934022
137.2840484	37.52456625	701834.9729	4155517.941	1.10679	1.0215	-1.77457	101600	310.2275661
137.2849907	37.52454801	701918.3026	4155517.941	1.04844	0.98349	-1.76114	101650	353.7547573
137.285933	37.52452977	702001.6323	4155517.941	0.99891	0.94185	-1.71444	101720	398.2812864
137.2868753	37.52451151	702084.962	4155517.941	0.92749	0.83871	-1.78318	101790	442.8100657
137.2878176	37.52449325	702168.2917	4155517.941	0.63394	0.71822	-1.73417	101860	487.3404783
137.2887599	37.52447499	702251.6214	4155517.941	0.513	-1.00042	-1.75539	101930	531.872114
137.2897022	37.52445671	702334.9511	4155517.941	0.74022	-1.07114	-1.64336	102560	500.7314457
137.2906445	37.52443843	702418.2808	4155517.941	0.6917	-0.91503	-1.46791	102630	468.8443061
137.2915868	37.52442014	702501.6105	4155517.941	0.74935	-0.27998	-1.34645	102710	436.9663729
137.2925291	37.52440185	702584.9401	4155517.941	0.89534	-0.25467	-1.26321	102790	405.1098523
137.2934714	37.52438354	702668.2698	4155517.941	0.84224	-0.93278	-1.57418	102860	373.2368374
137.2944137	37.52436523	702751.5995	4155517.941	1.10814	0.42861	-1.26467	102940	341.3495216
137.295356	37.52434691	702834.9292	4155517.941	0.4077	0.64484	-1.69514	103020	309.4883015
137.2962983	37.52432858	702918.2589	4155517.941	0.51791	0.78274	-1.2928	103090	277.639145
137.2972406	37.52431025	703001.5886	4155517.941	0.57107	0.56539	-1.24988	103170	245.7364145
137.2981829	37.52429191	703084.9183	4155517.941	0.7435	0.34976	-1.36928	103210	217.2714154
137.2991252	37.52427356	703168.248	4155517.941	0.72702	0.51225	-1.66537	103220	211.9230897
137.3000675	37.5242552	703251.5777	4155517.941	0.84502	0.4518	-1.41216	103290	226.2437486
137.3010098	37.52423684	703334.9074	4155517.941	1.00231	0.50804	-1.26875	103370	240.7923328
137.3019521	37.52421846	703418.2371	4155517.941	0.98748	0.44008	-1.27442	103460	255.2885239
137.3028944	37.52420008	703501.5668	4155517.941	1.18432	-0.30586	-1.37511	103540	269.7886569
137.3038367	37.5241817	703584.8964	4155517.941	1.25187	0.04144	-1.40422	103620	284.3055524
137.304779	37.5241633	703668.2261	4155517.941	0.69711	0.09731	-1.77281	103700	298.8367674
137.3057213	37.5241449	703751.5558	4155517.941	1.26659	0.6923	-1.15185	103780	313.3803101
137.3066635	37.52412649	703834.8855	4155517.941	1.34261	0.37716	-1.02614	103870	327.8751007
137.3076058	37.52410807	703918.2152	4155517.941	1.22763	0.2334	-1.04056	103950	342.3811649
137.3085481	37.52408965	704001.5449	4155517.941	1.24008	0.10586	-1.0048	104030	356.9000997
137.3094904	37.52407122	704084.8746	4155517.941	1.13502	0.09689	-1.12288	104110	371.4303959
137.3104327	37.52405278	704168.2043	4155517.941	1.0557	0.1293	-1.1903	104200	385.9663788
137.311375	37.52403433	704251.534	4155517.941	1.03489	-0.04348	-1.25648	104280	400.4645785
137.3123172	37.52401588	704334.8637	4155517.941	0.90639	-0.1726	-1.40056	104360	414.9743973
137.3160864	37.52394198	704668.1824	4155517.941	1.17977	0.34141	-0.82069	104690	473.0556217
137.3170286	37.52392349	704751.5121	4155517.941	1.07982	0.23296	-0.94887	104770	487.5680305
137.3179709	37.52390499	704834.8418	4155517.941	0.93154	0.11711	-1.18699	104850	502.0892215
137.3255091	37.52375672	705501.4794	4155517.941	0.94933	0.01914	-1.02273	106300	152.7741361
137.3264514	37.52373816	705584.809	4155517.941	0.94095	0.03308	-1.07112	106320	70.34750358
137.3273936	37.52371958	705668.1387	4155517.941	0.86784	0.09299	-1.17167	106330	12.41412147
137.3283359	37.523701	705751.4684	4155517.941	0.74074	0.29437	-1.23199	106340	94.72140309
137.2472753	37.5245211	698585.1149	4155434.611	1.48627	0.24135	-1.32523	97940	220.488393
137.2482176	37.52450315	698668.4446	4155434.611	1.54113	0.29111	-1.28027	98010	171.3074403
137.2491599	37.5244852	698751.7743	4155434.611	1.57881	0.32894	-1.25908	98070	122.0576704
137.2501022	37.52446724	698835.104	4155434.611	1.58215	0.37873	-1.2662	98140	72.79309648
137.2510446	37.52444928	698918.4337	4155434.611	1.5332	0.51904	-1.25956	98210	23.70850729
137.2519869	37.5244313	699001.7634	4155434.611	1.5546	0.3518	-1.07273	98270	26.07769779
137.2529292	37.52441332	699085.0931	4155434.611	1.21442	0.64057	-1.40625	98340	74.9196709
137.2538716	37.52439534	699168.4228	4155434.611	1.23174	0.66639	-1.2946	98410	124.1304406
137.2548139	37.52437734	699251.7525	4155434.611	1.33217	0.83238	-1.25937	98480	173.3962916
137.2557562	37.52435934	699335.0822	4155434.611	1.28083	0.73718	-1.4002	98540	222.6151344
137.2566985	37.52434133	699418.4119	4155434.611	1.33744	0.66054	-1.51882	98610	271.8180605
137.2576408	37.52432331	699501.7415	4155434.611	1.5959	1.01132	-1.63897	98680	321.0531365
137.2585832	37.52430528	699585.0712	4155434.611	1.45044	0.38603	-1.21345	98750	370.3075388
137.2595255	37.52428725	699668.4009	4155434.611	1.35271	0.56407	-0.97469	98810	419.5142054
137.2604678	37.52426921	699751.7306	4155434.611	1.33827	0.42712	-0.90115	98880	468.7370027
137.2614101	37.52425116	699835.0603	4155434.611	1.38428	0.43857	-0.86821	98950	517.9759505
137.2623524	37.5242331	699918.39	4155434.611	1.47503	0.54541	-0.97957	99010	567.2122158
137.2632948	37.52421504	700001.7197	4155434.611	1.53732	0.54142	-0.87422	99080	616.4284693
137.2642371	37.52419697	700085.0494	4155434.611	1.57392	0.398	-0.82526	99150	665.6582578
137.2651794	37.52417889	700168.3791	4155434.611	1.43237	0.42103	-1.00154	99220	714.8987851
137.2661217	37.5241608	700251.7088	4155434.611	1.41921	0.38078	-1.08903	99280	764.1231292
137.267064	37.52414271	700335.0385	4155434.611	1.3619	-0.00013	-1.06548	99350	813.3468914
137.2680063	37.52412461	700418.3682	4155434.611	1.60787	-0.10761	-0.84446	99760	837.4952626
137.2689486	37.5241065	700501.6978	4155434.611	1.89888	0.52244	-0.77856	99840	856.7333615
137.269891	37.52408838	700585.0275	4155434.611	1.79776	0.44869	-0.95967	99920	875.9726844
137.2727179	37.52403399	700835.0166	4155434.611	1.23944	0.45506	-1.12602	101370	892.5981069
137.2736602	37.52401584	700918.3463	4155434.611	1.35271	0.34679	-1.19056	101420	825.7329545
137.2746025	37.52399769	701001.676	4155434.611	1.51195	0.47991	-1.12897	101470	758.867982
137.2755448	37.52397953	701085.0057	4155434.611	2.24775	0.70774	-0.1229	101520	692.0032416
137.2764871	37.52396136	701168.3354	4155434.611	2.19317	0.68254	0.04815	101570	625.1388076
137.2774294	37.52394318	701251.6651	4155434.611	1.77812	0.65609	-0.2083	101590	558.947766
137.2783717	37.523925	701334.9948	4155434.611	1.50514	0.53586	-0.70068	101590	497.4399441
137.279314	37.52390681	701418.3245	4155434.611	0.53494	0.36584	-2.24397	101590	443.1230821
137.2802563	37.52388861	701501.6541	4155434.611	1.39311	0.43886	-1.13908	101590	398.9452456
137.2811986	37.52387041	701584.9838	4155434.611	1.45359	0.4762	-1.15061	101590	368.5705185
137.2821409	37.52385219	701668.3135	4155434.611	1.41236	0.39249	-1.29567	101590	355.5542439
137.2830832	37.52383397	701751.6432	4155434.611	1.12488	0.60876	-1.72255	101590	361.7749143
137.2840255	37.52381574	701834.9729	4155434.611	1.10679	1.0215	-1.77457	101600	386.0071246
137.2849678	37.52379751	701918.3026	4155434.611	1.04844	0.98349	-1.76114	101600	424.1499435
137.2859101	37.52377926	702001.6323	4155434.611	0.99891	0.94185	-1.71444	101670	468.6861847
137.2868524	37.52376101	702084.962	4155434.611	0.98666	0.67354	-1.57792	101740	513.2226819
137.2877947	37.52374275	702168.2917	4155434.611	0.82116	0.25753	-1.49124	101810	557.7593739
137.288737	37.52372449	702251.6214	4155434.611	1.77374	-0.914	-0.18951	101880	602.2962173
137.2896793	37.52370621	702334.9511	4155434.611	0.73946	-1.38076	-1.2816	102590	577.710289
137.2906216	37.52368793	702418.2808	4155434.611	0.8801	-0.91647	-1.18569	102660	545.8483862
137.2915639	37.52366964	702501.6105	4155434.611	0.95315	-0.25526	-1.32024	102740	513.9610143
137.2925062	37.52365134	702584.9401	4155434.611	0.84925	-0.61512	-1.40376	102820	482.0903873
137.2934485	37.52363304	702668.2698	4155434.611	0.68529	-1.01734	-1.63164	102900	450.2400611
137.2943907	37.52361473	702751.5995	4155434.611	0.59122	0.34368	-1.81471	102970	418.3488508
137.295333	37.52359641	702834.9292	4155434.611	0.42869	0.28443	-1.74305	103050	386.471357
137.2962753	37.52357808	702918.2589	4155434.611	2.41847	0.55326	0.41472	103130	354.6184038
137.2972176	37.52355975	703001.5886	4155434.611	3.29716	0.71825	1.30568	103200	322.7423158
137.2981599	37.52354141	703084.9183	4155434.611	1.11066	0.07226	-1.40622	103220	298.7117019
137.2991022	37.52352306	703168.248	4155434.611	0.58365	0.10142	-1.68255	103220	294.7451426
137.3000445	37.5235047	703251.5777	4155434.611	0.69952	0.23001	-1.5385	103280	308.2905437
137.3009867	37.52348634	703334.9074	4155434.611	0.84546	0.42688	-1.41798	103360	322.8031679
137.301929	37.52346797	703418.2371	4155434.611	1.59314	0.93056	-0.65831	103440	337.3288451
137.3038136	37.5234312	703584.8964	4155434.611	1.05413	0.0448	-1.11078	103610	366.3786254
137.3047559	37.52341281	703668.2261	4155434.611	1.10566	-0.12641	-1.11929	103690	380.882102
137.3056981	37.52339441	703751.5558	4155434.611	0.80092	0.12129	-1.64337	103770	395.397386
137.3066404	37.523376	703834.8855	4155434.611	1.35292	0.53741	-0.93577	103850	409.9232231
137.3075827	37.52335758	703918.2152	4155434.611	1.22619	0.30694	-1.01158	103930	424.4585298
137.308525	37.52333916	704001.5449	4155434.611	1.17318	0.13948	-1.04181	104020	438.967274
137.3094672	37.52332073	704084.8746	4155434.611	1.06379	0.05337	-1.15795	104100	453.4746272
137.3113518	37.52328384	704251.534	4155434.611	0.73408	0.19226	-1.53457	104260	482.5176614
137.3122941	37.52326539	704334.8637	4155434.611	0.8212	0.14187	-1.48645	104340	497.0516871
137.3132363	37.52324693	704418.1934	4155434.611	0.85817	0.24358	-1.45762	104430	511.5576056
137.3141786	37.52322846	704501.5231	4155434.611	0.84915	0.37329	-1.55212	104510	526.0677192
137.3151209	37.52320998	704584.8527	4155434.611	1.08597	0.42557	-0.91511	104590	540.5861127
137.3160631	37.5231915	704668.1824	4155434.611	1.0837	0.37744	-0.80908	104670	555.1121364
137.3170054	37.523173	704751.5121	4155434.611	1.2011	0.26499	-0.68446	104760	569.6445662
137.3254858	37.52300624	705501.4794	4155434.611	0.94933	0.01914	-1.02273	106390	164.6248523
137.3264281	37.52298768	705584.809	4155434.611	0.94095	0.03308	-1.07112	106400	82.12477629
137.3273703	37.5229691	705668.1387	4155434.611	0.86784	0.09299	-1.17167	106410	0.557133087
137.3283126	37.52295052	705751.4684	4155434.611	0.74074	0.29437	-1.23199	106420	82.87844443
137.2472527	37.52377057	698585.1149	4155351.281	1.48627	0.24135	-1.32523	97890	153.2521481
137.2481951	37.52375263	698668.4446	4155351.281	1.35202	0.14449	-1.51214	97960	104.080758
137.2491374	37.52373468	698751.7743	4155351.281	0.90716	0.34573	-2.03578	98020	54.91371294
137.2500797	37.52371672	698835.104	4155351.281	1.31056	0.34859	-1.58628	98090	5.634846302
137.251022	37.52369876	698918.4337	4155351.281	1.29146	0.38895	-1.37865	98160	43.70910147
137.2519643	37.52368078	699001.7634	4155351.281	1.46683	0.38407	-0.67071	98230	93.014612
137.2529066	37.5236628	699085.0931	4155351.281	1.05389	1.04724	-1.06041	98290	142.1537929
137.253849	37.52364482	699168.4228	4155351.281	1.03308	1.25508	-1.08201	98360	191.359833
137.2547913	37.52362682	699251.7525	4155351.281	1.15655	0.9626	-1.30675	98430	240.6074998
137.2557336	37.52360882	699335.0822	4155351.281	1.25654	0.85045	-1.26586	98490	289.8518052
137.2566759	37.52359081	699418.4119	4155351.281	1.14206	0.81925	-1.29746	98560	339.0532474
137.2576182	37.52357279	699501.7415	4155351.281	1.18939	0.31042	-1.5623	98630	388.2816486
137.2585605	37.52355476	699585.0712	4155351.281	1.57229	0.7018	-1.13858	98700	437.5279089
137.2595028	37.52353673	699668.4009	4155351.281	1.44067	0.14306	-0.697	98760	486.7504928
137.2604452	37.52351869	699751.7306	4155351.281	1.34472	0.15835	-0.80289	98830	535.9698938
137.2613875	37.52350064	699835.0603	4155351.281	1.43335	0.19586	-0.90529	98900	585.2041612
137.2623298	37.52348259	699918.39	4155351.281	1.4486	0.49895	-1.02807	98960	634.4488936
137.2632721	37.52346452	700001.7197	4155351.281	1.47368	0.54547	-1.01173	99030	683.6631
137.2642144	37.52344645	700085.0494	4155351.281	1.4306	0.54786	-0.97521	99100	732.8898746
137.2651567	37.52342837	700168.3791	4155351.281	1.55823	0.24342	-0.78864	99170	782.1268444
137.266099	37.52341029	700251.7088	4155351.281	1.38085	-0.04482	-0.93988	99230	831.3586231
137.2670413	37.5233922	700335.0385	4155351.281	1.34335	-0.27682	-0.98971	99300	880.5802888
137.2679836	37.5233741	700418.3682	4155351.281	1.57794	-0.21001	-0.91588	99740	918.5757629
137.2689259	37.52335599	700501.6978	4155351.281	1.71689	0.18617	-0.92006	99820	937.8145057
137.2698682	37.52333787	700585.0275	4155351.281	1.63916	0.11414	-1.05487	99900	957.0543429
137.2708105	37.52331975	700668.3572	4155351.281	1.76744	-0.12989	-0.48472	99990	976.2912416
137.2736374	37.52326533	700918.3463	4155351.281	2.96678	0.5334	1.165	101490	875.4709616
137.2745797	37.52324718	701001.676	4155351.281	2.15549	0.05351	-0.18812	101540	808.6078724
137.275522	37.52322902	701085.0057	4155351.281	2.24915	0.21181	-0.16378	101580	741.7445524
137.2764643	37.52321085	701168.3354	4155351.281	2.2815	0.23669	-0.06929	101590	676.3391835
137.2774066	37.52319268	701251.6651	4155351.281	2.03472	0.56063	-0.18836	101590	615.2811624
137.2792912	37.5231563	701418.3245	4155351.281	1.29273	0.62222	-1.18594	101590	512.3537544
137.2802335	37.5231381	701501.6541	4155351.281	1.34008	0.57686	-1.14071	101590	474.6636838
137.2811758	37.5231199	701584.9838	4155351.281	1.50053	0.568	-1.07753	101590	449.4357917
137.282118	37.52310169	701668.3135	4155351.281	1.42755	0.60755	-1.41087	101590	438.8247077
137.2830603	37.52308346	701751.6432	4155351.281	0.89854	0.77266	-2.09375	101590	443.8799301
137.2840026	37.52306524	701834.9729	4155351.281	0.97079	0.89224	-2.09322	101590	464.0897928
137.2849449	37.523047	701918.3026	4155351.281	1.06269	1.10775	-1.90242	101600	496.5392302
137.2858872	37.52302876	702001.6323	4155351.281	0.94483	1.27276	-1.66232	101630	539.1278024
137.2868295	37.52301051	702084.962	4155351.281	0.98666	0.67354	-1.57792	101700	583.6599824
137.2877718	37.52299225	702168.2917	4155351.281	0.82116	0.25753	-1.49124	101770	628.1929473
137.2887141	37.52297398	702251.6214	4155351.281	1.77374	-0.914	-0.18951	101840	672.7265414
137.2896563	37.52295571	702334.9511	4155351.281	0.73946	-1.38076	-1.2816	102620	654.6979341
137.2905986	37.52293743	702418.2808	4155351.281	1.10945	-0.32501	-1.10867	102700	622.8371058
137.2915409	37.52291914	702501.6105	4155351.281	1.26341	-0.10808	-1.07345	102770	590.9612907
137.2924832	37.52290084	702584.9401	4155351.281	0.96088	-0.13733	-1.34815	102850	559.0807637
137.2943677	37.52286423	702751.5995	4155351.281	1.34888	0.25978	-1.12798	103000	495.3534453
137.29531	37.52284591	702834.9292	4155351.281	0.98297	0.2603	-1.49367	103080	463.4654469
137.2962523	37.52282759	702918.2589	4155351.281	1.04555	0.48177	-1.31378	103160	431.5960599
137.2971946	37.52280925	703001.5886	4155351.281	1.57189	1.42617	-0.76493	103210	400.50691
137.2981369	37.52279091	703084.9183	4155351.281	1.17001	0.68516	-1.1601	103220	380.8932384
137.2990791	37.52277256	703168.248	4155351.281	1.02076	0.39709	-1.16818	103220	377.7905205
137.3000214	37.52275421	703251.5777	4155351.281	1.15687	0.66491	-0.99497	103260	390.3553768
137.3009637	37.52273584	703334.9074	4155351.281	0.61311	-0.09542	-1.55466	103350	404.8823847
137.301906	37.52271747	703418.2371	4155351.281	0.74084	-0.39511	-1.51674	103430	419.3837408
137.3037905	37.52268071	703584.8964	4155351.281	1.04615	0.04487	-1.10312	103590	448.418099
137.3075596	37.52260709	703918.2152	4155351.281	1.28185	0.38369	-0.89176	103920	506.489945
137.3085018	37.52258867	704001.5449	4155351.281	1.14992	0.10677	-1.04568	104000	521.0126772
137.3094441	37.52257024	704084.8746	4155351.281	1.10964	0.49254	-1.19389	104080	535.5430833
137.3103864	37.5225518	704168.2043	4155351.281	1.30128	0.63452	-0.97611	104170	550.059978
137.3132132	37.52249644	704418.1934	4155351.281	0.81394	0.22155	-1.49705	104410	593.6072556
137.3141554	37.52247797	704501.5231	4155351.281	0.72299	0.22612	-1.35212	104490	608.1371963
137.3150977	37.52245949	704584.8527	4155351.281	0.64963	0.2003	-1.32736	104580	622.6507969
137.3160399	37.52244101	704668.1824	4155351.281	0.95278	0.35347	-0.93853	104660	637.1610987
137.3188667	37.52238551	704918.1715	4155351.281	0.26316	0.57472	-1.37084	104900	680.7314086
137.3226357	37.52231141	705251.4903	4155351.281	0.60242	-0.25325	-1.33668	106430	423.9182115
137.323578	37.52229287	705334.82	4155351.281	0.673	-0.25675	-1.31477	106450	341.4552452
137.3254625	37.52225576	705501.4794	4155351.281	-0.07369	0.01296	-2.1368	106470	176.4677281
137.3264047	37.52223719	705584.809	4155351.281	0.86563	-0.03271	-1.21626	106480	93.99195876
137.327347	37.52221862	705668.1387	4155351.281	0.7457	-0.03705	-1.37106	106490	11.86643131
137.2472302	37.52302005	698585.1149	4155267.952	1.42249	0.16367	-1.35332	97840	86.01736985
137.2481725	37.52300211	698668.4446	4155267.952	1.35202	0.14449	-1.51214	97910	36.89236824
137.2491148	37.52298416	698751.7743	4155267.952	0.90716	0.34573	-2.03578	97970	13.21493111
137.2500571	37.5229662	698835.104	4155267.952	1.31056	0.34859	-1.58628	98040	61.69558871
137.2509995	37.52294823	698918.4337	4155267.952	1.29146	0.38895	-1.37865	98110	110.9078688
137.2519418	37.52293026	699001.7634	4155267.952	1.2073	0.20023	-1.56069	98180	160.1788485
137.2528841	37.52291228	699085.0931	4155267.952	0.90711	1.13511	-1.28353	98240	209.3898808
137.2538264	37.52289429	699168.4228	4155267.952	0.89964	1.27167	-1.17954	98310	258.5932765
137.2547687	37.5228763	699251.7525	4155267.952	1.03332	1.20878	-1.17585	98380	307.830053
137.255711	37.5228583	699335.0822	4155267.952	1.1553	0.74489	-1.31005	98450	357.0864026
137.2566533	37.52284029	699418.4119	4155267.952	1.23745	0.60152	-1.42384	98510	406.289095
137.2575956	37.52282227	699501.7415	4155267.952	1.21702	0.26781	-1.79337	98580	455.5127203
137.2585379	37.52280425	699585.0712	4155267.952	1.51586	0.6693	-1.1882	98650	504.7527578
137.2594802	37.52278621	699668.4009	4155267.952	1.37122	0.14807	-0.981	98710	553.9869976
137.2604225	37.52276817	699751.7306	4155267.952	1.15102	0.11562	-0.9724	98780	603.2037417
137.2613648	37.52275013	699835.0603	4155267.952	1.33884	0.10136	-0.81057	98850	652.4342211
137.2623071	37.52273207	699918.39	4155267.952	1.3459	0.09374	-0.81794	98920	701.6755448
137.2632494	37.52271401	700001.7197	4155267.952	1.53556	0.34681	-0.91248	98980	750.8981877
137.2641917	37.52269594	700085.0494	4155267.952	1.42622	0.45093	-0.80346	99050	800.1224269
137.265134	37.52267786	700168.3791	4155267.952	1.46424	0.18796	-0.7895	99120	849.3563481
137.2660763	37.52265977	700251.7088	4155267.952	1.51903	0.12415	-0.82933	99180	898.5943698
137.2670186	37.52264168	700335.0385	4155267.952	1.34283	-0.18146	-0.92311	99250	947.8142233
137.2679609	37.52262358	700418.3682	4155267.952	1.41664	-0.19184	-0.80912	99320	997.0427577
137.2726723	37.52253297	700835.0166	4155267.952	2.13298	0.12594	-0.31808	101500	992.0559416
137.2736146	37.52251482	700918.3463	4155267.952	2.05694	0.02847	-0.20872	101550	925.1898417
137.2745569	37.52249667	701001.676	4155267.952	1.87224	0.46681	-0.62007	101590	858.4062323
137.2754992	37.52247851	701085.0057	4155267.952	2.15264	0.18536	-0.34811	101590	793.865308
137.2764415	37.52246034	701168.3354	4155267.952	2.05974	0.26372	-0.38152	101590	733.1239117
137.2773838	37.52244217	701251.6651	4155267.952	1.72942	0.53528	-0.67144	101590	677.2052035
137.278326	37.52242399	701334.9948	4155267.952	1.38216	0.66926	-0.89694	101590	627.4000164
137.2792683	37.5224058	701418.3245	4155267.952	1.27836	0.68058	-1.12576	101590	585.2711752
137.2802106	37.5223876	701501.6541	4155267.952	1.30962	0.6619	-1.11605	101590	552.5772268
137.2811529	37.52236939	701584.9838	4155267.952	1.416	0.52075	-1.04936	101590	531.0635646
137.2820952	37.52235118	701668.3135	4155267.952	1.21313	0.76031	-1.73651	101590	522.1140708
137.2830375	37.52233296	701751.6432	4155267.952	0.90395	0.88334	-2.16959	101590	526.3699946
137.2839797	37.52231473	701834.9729	4155267.952	0.92218	0.64749	-2.33018	101590	543.5212182
137.284922	37.5222965	701918.3026	4155267.952	0.86724	0.7266	-1.81894	101600	571.915129
137.2868066	37.52226	702084.962	4155267.952	0.86529	-0.01022	-1.32987	101650	654.085277
137.2877488	37.52224175	702168.2917	4155267.952	0.85676	0.15962	-1.13946	101720	698.6221897
137.2886911	37.52222348	702251.6214	4155267.952	0.64541	-0.35354	-1.00154	101790	743.1591988
137.2896334	37.52220521	702334.9511	4155267.952	1.62571	-0.49988	-0.60637	102650	731.6916027
137.2905757	37.52218693	702418.2808	4155267.952	1.10945	-0.32501	-1.10867	102730	699.8214864
137.2915179	37.52216864	702501.6105	4155267.952	1.26341	-0.10808	-1.07345	102810	667.9651024
137.2924602	37.52215034	702584.9401	4155267.952	0.96088	-0.13733	-1.34815	102880	636.0774079
137.2943448	37.52211373	702751.5995	4155267.952	1.34888	0.25978	-1.12798	103040	572.3438725
137.295287	37.52209541	702834.9292	4155267.952	1.35448	0.2808	-1.07238	103110	540.4658554
137.2962293	37.52207709	702918.2589	4155267.952	1.2983	0.48172	-0.97718	103190	508.5854059
137.2971716	37.52205875	703001.5886	4155267.952	1.58228	1.39184	-0.75093	103210	480.1053804
137.2981138	37.52204041	703084.9183	4155267.952	0.98038	0.45245	-1.18114	103220	463.4849646
137.2990561	37.52202207	703168.248	4155267.952	0.90515	0.44681	-1.141	103220	460.9385325
137.2999984	37.52200371	703251.5777	4155267.952	1.32122	0.56474	-0.71253	103250	472.3956126
137.3009406	37.52198535	703334.9074	4155267.952	1.01418	0.49958	-1.15589	103330	486.9145377
137.3018829	37.52196698	703418.2371	4155267.952	0.85255	0.45305	-1.40714	103410	501.441879
137.3037674	37.52193021	703584.8964	4155267.952	2.30524	0.56401	0.74723	103580	530.4770594
137.3047097	37.52191182	703668.2261	4155267.952	1.65756	0.39199	-0.18164	103660	544.9890966
137.3056519	37.52189342	703751.5558	4155267.952	1.71878	0.37226	-0.28815	103740	559.5090339
137.3075364	37.5218566	703918.2152	4155267.952	1.13039	0.4954	-0.99896	103910	588.5626626
137.3084787	37.52183817	704001.5449	4155267.952	1.12593	0.5681	-1.09783	103990	603.0690386
137.309421	37.52181974	704084.8746	4155267.952	0.99869	-0.34753	-1.19876	104070	617.5828379
137.3103632	37.52180131	704168.2043	4155267.952	1.91586	0.66528	-0.26112	104150	632.103549
137.3122477	37.52176441	704334.8637	4155267.952	1.03668	0.39438	-1.02987	104320	661.1529452
137.31319	37.52174595	704418.1934	4155267.952	0.76319	0.11316	-1.26803	104400	675.6615764
137.3141322	37.52172748	704501.5231	4155267.952	1.27864	0.03845	-0.71842	104480	690.1767553
137.3150745	37.521709	704584.8527	4155267.952	1.15594	0.34034	-0.70336	104560	704.6980772
137.3160167	37.52169052	704668.1824	4155267.952	0.89187	-0.00669	-0.96219	104640	719.22517
137.3188435	37.52163503	704918.1715	4155267.952	1.30919	0.33961	-0.73893	104890	762.7707986
137.3216702	37.52157946	705168.1606	4155267.952	0.35283	-0.04298	-1.83194	106500	518.2738122
137.3226125	37.52156093	705251.4903	4155267.952	0.25869	-0.03141	-1.73604	106520	435.7963756
137.3235547	37.52154238	705334.82	4155267.952	0.74992	0.12835	-1.21919	106530	353.3051353
137.3254392	37.52150528	705501.4794	4155267.952	1.00251	0.244	-1.19231	106550	188.3472271
137.3263814	37.52148671	705584.809	4155267.952	0.76377	0.18355	-1.38398	106560	105.9188347
137.3273237	37.52146814	705668.1387	4155267.952	0.74467	0.15748	-1.41056	106580	23.83417596
137.24815	37.52225158	698668.4446	4155184.622	1.08156	0.29652	-1.7075	97860	30.51175282
137.2490923	37.52223363	698751.7743	4155184.622	1.024	0.64274	-1.9238	97930	79.81854451
137.2500346	37.52221568	698835.104	4155184.622	1.09212	0.46396	-1.73741	97990	128.92873
137.2509769	37.52219771	698918.4337	4155184.622	1.18482	0.3446	-1.46628	98060	178.1356302
137.2519192	37.52217974	699001.7634	4155184.622	1.2073	0.20023	-1.56069	98130	227.3862056
137.2528615	37.52216176	699085.0931	4155184.622	0.90711	1.13511	-1.28353	98190	276.626501
137.2538038	37.52214377	699168.4228	4155184.622	0.89964	1.27167	-1.17954	98260	325.8282633
137.2547461	37.52212578	699251.7525	4155184.622	1.03332	1.20878	-1.17585	98330	375.0578512
137.2556884	37.52210778	699335.0822	4155184.622	1.1553	0.74489	-1.31005	98400	424.3055794
137.2566307	37.52208977	699418.4119	4155184.622	1.34702	0.39145	-1.2722	98460	473.5253218
137.257573	37.52207175	699501.7415	4155184.622	1.63968	0.57568	-0.98697	98530	522.7453641
137.2585153	37.52205373	699585.0712	4155184.622	1.43743	0.52449	-0.92327	98600	571.9805062
137.2594576	37.52203569	699668.4009	4155184.622	1.27949	0.31049	-1.19123	98660	621.2236492
137.2603998	37.52201766	699751.7306	4155184.622	1.09859	0.31584	-1.04022	98730	670.4382585
137.2613421	37.52199961	699835.0603	4155184.622	1.34605	0.17917	-0.66138	98800	719.6656119
137.2622844	37.52198155	699918.39	4155184.622	1.44484	0.4424	-0.59771	98870	768.9032618
137.2632267	37.52196349	700001.7197	4155184.622	1.53329	0.0622	-0.66349	98930	818.1336199
137.264169	37.52194542	700085.0494	4155184.622	1.42621	-0.05551	-0.79703	99000	867.3556971
137.2651113	37.52192735	700168.3791	4155184.622	1.49579	-0.14705	-0.85496	99070	916.5869784
137.2660536	37.52190926	700251.7088	4155184.622	1.50802	-0.07724	-0.78294	99140	965.8260564
137.2735918	37.52176431	700918.3463	4155184.622	1.87625	-0.15095	-0.56446	101590	975.3521011
137.2745341	37.52174616	701001.676	4155184.622	1.30376	0.31258	-1.47623	101590	911.4740334
137.2754764	37.521728	701085.0057	4155184.622	0.82987	0.3218	-1.75723	101590	850.9675559
137.2764187	37.52170983	701168.3354	4155184.622	1.21489	0.32253	-1.20289	101590	794.6032493
137.2773609	37.52169166	701251.6651	4155184.622	1.3905	0.49176	-0.93903	101590	743.3239816
137.2783032	37.52167348	701334.9948	4155184.622	1.4003	0.57948	-0.92091	101590	698.2509824
137.2792455	37.52165529	701418.3245	4155184.622	0.23352	1.40954	-2.0713	101590	660.6557367
137.2801878	37.52163709	701501.6541	4155184.622	1.37158	0.86134	-0.788	101590	631.8743906
137.28113	37.52161889	701584.9838	4155184.622	1.51449	0.09461	-0.96068	101590	613.1493811
137.2820723	37.52160067	701668.3135	4155184.622	1.48608	0.71484	-1.28914	101590	605.414533
137.2830146	37.52158245	701751.6432	4155184.622	1.25821	0.52296	-1.55962	101590	609.0886841
137.2839568	37.52156423	701834.9729	4155184.622	3.0136	0.68104	0.51009	101590	623.9703266
137.2848991	37.52154599	701918.3026	4155184.622	1.27332	0.17866	-1.26395	101600	649.238244
137.2858414	37.52152775	702001.6323	4155184.622	1.1458	0.35435	-1.45407	101600	682.8613673
137.2867836	37.5215095	702084.962	4155184.622	0.85618	-0.18425	-1.64633	101610	724.5151733
137.2877259	37.52149124	702168.2917	4155184.622	0.9374	0.18541	-1.11816	101680	769.0494503
137.2886682	37.52147298	702251.6214	4155184.622	2.11676	-0.32032	0.08876	101750	813.5841038
137.2905527	37.52143643	702418.2808	4155184.622	1.7941	1.0858	-0.60788	102760	776.8121878
137.291495	37.52141814	702501.6105	4155184.622	1.9568	0.34551	-0.4326	102840	744.9464921
137.2924372	37.52139984	702584.9401	4155184.622	2.10272	0.45537	-0.29679	102910	713.0782895
137.2943218	37.52136323	702751.5995	4155184.622	1.41038	0.32823	-1.17521	103070	649.3268501
137.295264	37.52134491	702834.9292	4155184.622	1.35448	0.2808	-1.07238	103140	617.4702186
137.2962063	37.52132659	702918.2589	4155184.622	1.2983	0.48172	-0.97718	103210	585.6987941
137.2971485	37.52130826	703001.5886	4155184.622	1.58228	1.39184	-0.75093	103210	560.7889467
137.2980908	37.52128992	703084.9183	4155184.622	0.98038	0.45245	-1.18114	103220	546.3008703
137.299033	37.52127157	703168.248	4155184.622	1.02202	0.47752	-0.90906	103220	544.1421314
137.3018598	37.52121648	703418.2371	4155184.622	1.47948	0.79971	-0.81393	103400	583.4889882
137.3037443	37.52117972	703584.8964	4155184.622	0.60109	-0.6867	-0.66823	103560	612.5309147
137.3065711	37.52112452	703834.8855	4155184.622	1.07014	0.41406	-1.19636	103810	656.0823265
137.3075133	37.5211061	703918.2152	4155184.622	1.02295	0.37799	-1.12236	103890	670.6008144
137.3084556	37.52108768	704001.5449	4155184.622	0.97379	0.18245	-1.29096	103970	685.1254806
137.3093978	37.52106925	704084.8746	4155184.622	0.98728	-0.11311	-1.12015	104060	699.6553808
137.3103401	37.52105081	704168.2043	4155184.622	0.96864	0.07107	-1.14772	104140	714.1625158
137.3112823	37.52103237	704251.534	4155184.622	0.99853	0.61422	-0.85463	104220	728.675912
137.3122245	37.52101392	704334.8637	4155184.622	0.98327	-0.06014	-1.12566	104300	743.1952027
137.3131668	37.52099546	704418.1934	4155184.622	0.84828	0.35174	-1.18909	104380	757.7200489
137.314109	37.52097699	704501.5231	4155184.622	0.89118	0.46092	-1.054	104470	772.246062
137.3150513	37.52095851	704584.8527	4155184.622	1.07802	0.78931	-0.62102	104550	786.7550564
137.3159935	37.52094003	704668.1824	4155184.622	1.31262	0.3517	-0.47945	104630	801.2696774
137.3169358	37.52092154	704751.5121	4155184.622	1.54386	0.26037	-0.36382	104710	815.7896248
137.317878	37.52090304	704834.8418	4155184.622	1.09463	0.20351	-1.06213	104790	830.314619
137.3188202	37.52088454	704918.1715	4155184.622	1.43105	0.27866	-0.74787	106550	777.5703649
137.3216469	37.52082898	705168.1606	4155184.622	0.23186	0.19271	-1.5055	106590	530.1427064
137.3225892	37.52081044	705251.4903	4155184.622	0.68106	0.037	-1.34332	106600	447.6551402
137.3235314	37.5207919	705334.82	4155184.622	0.8544	0.38807	-1.17001	106610	365.1734582
137.3244736	37.52077335	705418.1497	4155184.622	1.07773	0.60766	-0.86961	106620	282.7028109
137.3263581	37.52073623	705584.809	4155184.622	0.74011	0.28589	-1.29975	106640	117.8872877
137.3273003	37.52071765	705668.1387	4155184.622	0.71637	0.04942	-1.33424	106650	37.56913262
137.2481275	37.52150106	698668.4446	4155101.292	1.03669	0.40539	-2.09156	97810	97.68605255
137.2490698	37.52148311	698751.7743	4155101.292	1.0603	0.5857	-1.9003	97880	146.9628303
137.250012	37.52146515	698835.104	4155101.292	1.15766	0.59049	-1.77459	97940	196.1646419
137.2509543	37.52144719	698918.4337	4155101.292	1.23982	0.36343	-1.58635	98010	245.3685548
137.2518966	37.52142922	699001.7634	4155101.292	1.17638	0.18928	-1.72193	98080	294.6071742
137.2528389	37.52141124	699085.0931	4155101.292	1.06533	0.59401	-1.27924	98140	343.8633414
137.2537812	37.52139325	699168.4228	4155101.292	1.02122	0.9399	-1.18834	98210	393.0640015
137.2547235	37.52137526	699251.7525	4155101.292	1.15512	0.97225	-1.10569	98280	442.2885026
137.2556658	37.52135726	699335.0822	4155101.292	1.25948	0.42706	-1.07411	98350	491.5296818
137.2566081	37.52133925	699418.4119	4155101.292	1.34702	0.39145	-1.2722	98410	540.7617864
137.2575503	37.52132123	699501.7415	4155101.292	1.63968	0.57568	-0.98697	98480	589.9790425
137.2584926	37.52130321	699585.0712	4155101.292	1.43743	0.52449	-0.92327	98550	639.2102393
137.2594349	37.52128518	699668.4009	4155101.292	1.27949	0.31049	-1.19123	98620	688.452386
137.2603772	37.52126714	699751.7306	4155101.292	1.29846	0.20172	-1.16172	98680	737.6732614
137.2613195	37.52124909	699835.0603	4155101.292	1.45938	0.18566	-0.88339	98750	786.8979926
137.2622617	37.52123104	699918.39	4155101.292	1.60612	0.45137	-0.39543	98820	836.1325011
137.263204	37.52121298	700001.7197	4155101.292	1.63267	0.42542	-0.39715	98880	885.369318
137.2641463	37.52119491	700085.0494	4155101.292	1.54729	-0.02145	-0.6332	98950	934.5895303
137.2650886	37.52117683	700168.3791	4155101.292	1.63304	-0.10571	-0.74299	99020	983.8185044
137.2745113	37.52099565	701001.676	4155101.292	1.00235	0.54135	-1.50111	101590	968.8117684
137.2754536	37.52097749	701085.0057	4155101.292	0.84301	0.44965	-1.64182	101590	912.1168292
137.2763958	37.52095933	701168.3354	4155101.292	0.92807	0.41091	-1.42647	101590	859.7706978
137.2773381	37.52094115	701251.6651	4155101.292	1.27339	0.51739	-0.793	101590	812.6142201
137.2782804	37.52092297	701334.9948	4155101.292	1.43562	0.43943	-0.66046	101590	771.5994839
137.2792226	37.52090478	701418.3245	4155101.292	2.43188	0.13652	0.45149	101590	737.7515377
137.2820494	37.52085017	701668.3135	4155101.292	1.50427	0.37555	-1.21443	101590	688.7220672
137.2829917	37.52083195	701751.6432	4155101.292	2.29918	0.16728	-0.15014	101590	691.9540116
137.283934	37.52081372	701834.9729	4155101.292	1.25844	0.42997	-1.27465	101590	705.0888579
137.2848762	37.52079549	701918.3026	4155101.292	1.23776	0.14903	-1.17296	101590	727.5904865
137.2858185	37.52077725	702001.6323	4155101.292	0.71052	-0.24429	-1.30838	101600	758.0308073
137.2867607	37.520759	702084.962	4155101.292	0.66424	-0.01546	-1.47451	101600	795.7937731
137.287703	37.52074074	702168.2917	4155101.292	0.75129	-0.06357	-1.33399	101630	839.4852288
137.2886452	37.52072248	702251.6214	4155101.292	0.82545	-0.07013	-1.26076	101700	884.0223395
137.2895875	37.5207042	702334.9511	4155101.292	1.04239	0.18021	-1.41668	102710	885.6907269
137.291472	37.52066764	702501.6105	4155101.292	2.32842	0.44421	0.10035	102870	821.9344158
137.2924143	37.52064934	702584.9401	4155101.292	2.09833	0.37231	-0.28792	102950	790.0727021
137.2933565	37.52063104	702668.2698	4155101.292	1.70141	0.03199	-0.56101	103020	758.1940052
137.2942988	37.52061273	702751.5995	4155101.292	1.39555	0.44245	-1.05814	103100	726.3168853
137.295241	37.52059441	702834.9292	4155101.292	1.78548	0.39487	-0.5635	103180	694.452331
137.2961833	37.52057609	702918.2589	4155101.292	1.14016	0.05914	-1.07113	103210	664.0134177
137.2971255	37.52055776	703001.5886	4155101.292	1.04703	0.22939	-1.1277	103220	642.0282714
137.2980678	37.52053942	703084.9183	4155101.292	0.82224	0.12006	-1.21693	103220	629.2524489
137.29901	37.52052107	703168.248	4155101.292	1.02202	0.47752	-0.90906	103220	627.3792017
137.3018367	37.52046599	703418.2371	4155101.292	1.47948	0.79971	-0.81393	103380	665.5549203
137.3056057	37.52039243	703751.5558	4155101.292	1.13106	0.33681	-1.10187	103710	723.6213173
137.306548	37.52037403	703834.8855	4155101.292	1.00732	0.1488	-1.16742	103790	738.1493207
137.3074902	37.52035561	703918.2152	4155101.292	0.84324	0.07091	-0.94411	103880	752.6638459
137.3084324	37.52033719	704001.5449	4155101.292	0.60224	0.0702	-0.85588	103960	767.175631
137.3093747	37.52031876	704084.8746	4155101.292	0.82238	-0.05355	-0.8884	104040	781.6930801
137.3103169	37.52030032	704168.2043	4155101.292	1.00999	0.4414	-1.11694	104120	796.2158833
137.3112591	37.52028188	704251.534	4155101.292	1.1212	0.39824	-0.93577	104200	810.7437529
137.3122014	37.52026343	704334.8637	4155101.292	1.10169	0.26297	-0.9024	104290	825.2559956
137.3131436	37.52024497	704418.1934	4155101.292	1.03292	0.44214	-0.9958	104370	839.7690954
137.3140858	37.5202265	704501.5231	4155101.292	0.98412	0.45916	-0.94945	104450	854.2873332
137.3150281	37.52020803	704584.8527	4155101.292	0.90923	0.86463	-0.43773	104530	868.8104514
137.3159703	37.52018954	704668.1824	4155101.292	1.44483	0.34607	-0.23259	104610	883.3382093
137.3169125	37.52017105	704751.5121	4155101.292	1.39384	0.35745	-0.09646	104700	897.8485381
137.3178548	37.52015256	704834.8418	4155101.292	1.06739	0.14037	-0.92777	106620	871.9249937
137.318797	37.52013405	704918.1715	4155101.292	0.96485	0.15779	-1.02779	106630	789.4518567
137.3197392	37.52011554	705001.5012	4155101.292	0.88789	0.24453	-0.93478	106640	706.9851259
137.3206815	37.52009702	705084.8309	4155101.292	0.705	0.25988	-0.94954	106640	624.7228865
137.3216237	37.52007849	705168.1606	4155101.292	0.59156	0.15658	-1.15365	106640	542.7864006
137.3225659	37.52005996	705251.4903	4155101.292	1.14668	0.31462	-0.96531	106640	461.3492641
137.3235081	37.52004142	705334.82	4155101.292	1.0461	0.41298	-0.97453	106640	380.7320389
137.3244504	37.52002287	705418.1497	4155101.292	1.09014	0.619	-0.90181	106650	301.0335457
137.3253926	37.52000431	705501.4794	4155101.292	0.8826	0.60947	-1.11914	106650	223.7781318
137.3263348	37.51998574	705584.809	4155101.292	0.65145	0.24064	-1.21614	106650	153.0352378
137.327277	37.51996717	705668.1387	4155101.292	0.71854	0.13083	-1.10673	106650	103.2016997
137.3282192	37.51994859	705751.4684	4155101.292	0.62182	0.17572	-1.07497	106730	75.98411801
137.2377398	37.52094747	697751.818	4155017.963	1.44501	0.44786	-1.35616	96860	227.2503399
137.2471626	37.52076848	698585.1149	4155017.963	1.18748	0.53569	-1.82256	97690	115.7037355
137.2481049	37.52075054	698668.4446	4155017.963	1.23122	0.68845	-1.76864	97760	164.9116134
137.2490472	37.52073259	698751.7743	4155017.963	1.13902	0.61394	-1.83507	97830	214.1654139
137.2499895	37.52071463	698835.104	4155017.963	1.24961	0.63734	-1.73312	97890	263.4012028
137.2509318	37.52069667	698918.4337	4155017.963	1.25611	0.55899	-1.66916	97960	312.6033113
137.2518741	37.5206787	699001.7634	4155017.963	1.37203	0.38231	-1.40871	98030	361.8341682
137.2528163	37.52066072	699085.0931	4155017.963	1.17485	0.23389	-1.35291	98100	411.083445
137.2537586	37.52064273	699168.4228	4155017.963	1.18571	0.69528	-1.11573	98160	460.3001619
137.2547009	37.52062474	699251.7525	4155017.963	1.21985	0.65783	-0.92882	98230	509.5208777
137.2556432	37.52060674	699335.0822	4155017.963	1.16818	0.58759	-0.7545	98300	558.756932
137.2565854	37.52058873	699418.4119	4155017.963	1.23563	0.03534	-0.73065	98360	607.99841
137.2575277	37.52057071	699501.7415	4155017.963	0.91532	-0.06407	-0.37405	98430	657.213438
137.25847	37.52055269	699585.0712	4155017.963	0.98626	0.17194	-1.18688	98500	706.4413905
137.2594123	37.52053466	699668.4009	4155017.963	1.446	0.43832	-0.86925	98570	755.6797414
137.2603545	37.52051662	699751.7306	4155017.963	1.29846	0.20172	-1.16172	98630	804.9086285
137.2612968	37.52049857	699835.0603	4155017.963	1.45938	0.18566	-0.88339	98700	854.1311293
137.2622391	37.52048052	699918.39	4155017.963	1.60612	0.45137	-0.39543	98770	903.3629228
137.2631813	37.52046246	700001.7197	4155017.963	1.63267	0.42542	-0.39715	98840	952.6025682
137.2754308	37.52022698	701085.0057	4155017.963	0.88659	0.49256	-1.46427	101590	976.5531805
137.276373	37.52020882	701168.3354	4155017.963	1.15425	0.29844	-1.01015	101590	927.8494797
137.2773153	37.52019064	701251.6651	4155017.963	1.42884	0.42491	-0.59643	101590	884.3307496
137.2782575	37.52017246	701334.9948	4155017.963	1.42382	0.50167	-0.61136	101590	846.7967688
137.2791998	37.52015427	701418.3245	4155017.963	1.44053	0.66744	-0.52888	101590	816.0737317
137.2801421	37.52013608	701501.6541	4155017.963	1.50311	0.28204	-0.53017	101590	792.9537052
137.2810843	37.52011787	701584.9838	4155017.963	0.58286	0.31456	-1.96754	101590	778.1147066
137.2820266	37.52009966	701668.3135	4155017.963	1.49626	0.45274	-1.0039	101590	772.0343839
137.2829688	37.52008144	701751.6432	4155017.963	1.8529	0.18663	-0.66128	101590	774.9189366
137.2848533	37.52004498	701918.3026	4155017.963	1.0223	0.35047	-1.19766	101590	806.8995725
137.2857956	37.52002674	702001.6323	4155017.963	0.70017	-0.12665	-1.38595	101600	834.7511232
137.2867378	37.52000849	702084.962	4155017.963	1.57173	0.75909	-0.57791	101600	869.1872423
137.2876801	37.51999024	702168.2917	4155017.963	0.69039	-0.11022	-1.47659	101600	909.9731654
137.2886223	37.51997197	702251.6214	4155017.963	0.75325	-0.35169	-1.41913	101660	954.4434132
137.2895646	37.5199537	702334.9511	4155017.963	0.28689	0.0555	-2.27306	102750	962.6772643
137.2942758	37.51986223	702751.5995	4155017.963	1.59362	0.50632	-0.62818	103130	803.3119488
137.295218	37.51984392	702834.9292	4155017.963	1.72775	0.51846	-0.49588	103210	771.4393983
137.2961603	37.51982559	702918.2589	4155017.963	1.35305	0.00302	-0.75116	103210	743.4192865
137.2971025	37.51980726	703001.5886	4155017.963	1.04637	-0.01102	-0.95839	103220	723.6034687
137.2980447	37.51978892	703084.9183	4155017.963	1.05561	0.40473	-0.93619	103220	712.2923017
137.3018137	37.51971549	703418.2371	4155017.963	1.36167	0.79751	-0.85882	103370	747.5976607
137.3055826	37.51964194	703751.5558	4155017.963	1.13106	0.33681	-1.10187	103700	805.6758317
137.3065248	37.51962353	703834.8855	4155017.963	1.00732	0.1488	-1.16742	103780	820.1916035
137.3074671	37.51960512	703918.2152	4155017.963	0.93657	0.04536	-1.12493	103860	834.7125409
137.3084093	37.5195867	704001.5449	4155017.963	0.71204	0.2189	-0.76279	103940	849.2383789
137.3093515	37.51956827	704084.8746	4155017.963	1.06	0.11844	-1.32192	104030	863.7572754
137.3102938	37.51954983	704168.2043	4155017.963	0.9316	0.1728	-1.48468	104110	878.2689817
137.311236	37.51953139	704251.534	4155017.963	1.13964	0.29901	-0.77197	104190	892.7856497
137.3121782	37.51951294	704334.8637	4155017.963	1.29463	0.40003	-0.71364	104270	907.3070413
137.3131204	37.51949448	704418.1934	4155017.963	1.11508	0.55498	-0.8249	104350	921.8329333
137.3140627	37.51947601	704501.5231	4155017.963	1.00902	0.58867	-0.82793	104440	936.3494772
137.3150049	37.51945754	704584.8527	4155017.963	0.84385	0.42229	-0.75901	104520	950.8623498
137.3159471	37.51943905	704668.1824	4155017.963	1.07244	0.12599	-0.43212	104600	965.379776
137.3168893	37.51942057	704751.5121	4155017.963	1.20405	-0.33584	-0.28796	106640	967.6860508
137.3178315	37.51940207	704834.8418	4155017.963	1.06997	-0.4728	-0.77062	106640	886.1173649
137.3187738	37.51938357	704918.1715	4155017.963	0.89254	0.03984	-1.07642	106640	804.9095296
137.319716	37.51936505	705001.5012	4155017.963	0.88577	0.15938	-1.02453	106640	724.1839493
137.3206582	37.51934653	705084.8309	4155017.963	0.71377	0.17601	-0.93593	106650	644.0519748
137.3216004	37.51932801	705168.1606	4155017.963	0.76805	0.16257	-0.97428	106650	564.542029
137.3225426	37.51930947	705251.4903	4155017.963	0.96372	-0.02669	-0.99646	106650	486.3127942
137.3234848	37.51929093	705334.82	4155017.963	0.99357	0.08673	-0.97301	106650	410.0978423
137.3244271	37.51927238	705418.1497	4155017.963	1.09239	0.4225	-0.79448	106650	337.2655064
137.3263115	37.51923526	705584.809	4155017.963	1.28056	0.83173	-1.03635	106650	215.7466342
137.3272537	37.51921669	705668.1387	4155017.963	0.19553	-0.04577	-1.67633	106680	181.985871
137.3281959	37.51919811	705751.4684	4155017.963	0.86378	0.47934	-0.82835	106750	154.7617109
137.3291381	37.51917952	705834.7981	4155017.963	0.85245	0.43501	-0.74688	106830	127.4851052
137.3300803	37.51916093	705918.1278	4155017.963	0.97491	0.04576	-0.58745	106910	100.2106374
137.2367751	37.5202148	697668.4883	4154934.633	1.4633	0.49483	-1.3055	96770	153.4449018
137.2377173	37.52019694	697751.818	4154934.633	1.45478	0.52169	-1.29773	96850	144.402829
137.2386596	37.52017908	697835.1477	4154934.633	1.42648	0.45064	-1.24678	96930	135.4146985
137.2396019	37.52016121	697918.4774	4154934.633	1.40515	0.45902	-1.21144	97010	126.4920099
137.2405442	37.52014333	698001.8071	4154934.633	1.40462	0.49549	-1.26152	97100	117.4269154
137.2414865	37.52012544	698085.1368	4154934.633	1.16336	0.39444	-1.76934	97180	108.4046604
137.2452556	37.52005381	698418.4555	4154934.633	1.11095	0.48881	-1.38646	97510	84.4653467
137.2461979	37.52003589	698501.7852	4154934.633	1.67164	0.62415	-1.11791	97580	133.7486595
137.2471401	37.52001795	698585.1149	4154934.633	1.27305	0.73965	-1.79557	97640	182.9394209
137.2480824	37.52000001	698668.4446	4154934.633	1.39924	0.61532	-1.57608	97710	232.1439062
137.2490247	37.51998206	698751.7743	4154934.633	1.26832	0.5484	-1.65024	97780	281.3845289
137.2499669	37.51996411	698835.104	4154934.633	1.21548	0.68609	-1.66357	97840	330.6380167
137.2509092	37.51994615	698918.4337	4154934.633	1.25968	0.46038	-1.53035	97910	379.8389269
137.2518515	37.51992818	699001.7634	4154934.633	1.29768	0.1637	-1.46931	97980	429.0643553
137.2527938	37.5199102	699085.0931	4154934.633	1.30016	-0.22219	-1.29972	98050	478.3067323
137.253736	37.51989221	699168.4228	4154934.633	1.27395	0.02371	-1.22566	98110	527.5365829
137.2546783	37.51987422	699251.7525	4154934.633	1.17596	0.08714	-0.91629	98180	576.7543738
137.2556206	37.51985622	699335.0822	4154934.633	1.12993	0.04633	-1.00243	98250	625.9863158
137.2565628	37.51983821	699418.4119	4154934.633	1.24061	0.21506	-0.80736	98320	675.2293136
137.2575051	37.51982019	699501.7415	4154934.633	2.65704	-0.57191	-1.81331	98380	724.4483509
137.2593896	37.51978414	699668.4009	4154934.633	1.49603	0.16727	-0.75408	98520	822.9087027
137.2603319	37.5197661	699751.7306	4154934.633	1.68499	-0.14068	-0.64225	98580	872.1442756
137.2612741	37.51974806	699835.0603	4154934.633	1.47697	0.08797	-0.90568	98650	921.3648565
137.2622164	37.51973	699918.39	4154934.633	1.02752	-0.2234	-1.41192	98720	970.5942812
137.2763502	37.51945831	701168.3354	4154934.633	0.65593	-0.06229	-1.50125	101590	998.2441265
137.2772925	37.51944013	701251.6651	4154934.633	1.21229	0.2221	-0.91562	101590	957.9287833
137.2782347	37.51942195	701334.9948	4154934.633	1.28692	0.58691	-0.81193	101590	923.391275
137.279177	37.51940377	701418.3245	4154934.633	1.24686	0.8215	-0.78599	101590	895.3005164
137.2801192	37.51938557	701501.6541	4154934.633	1.0364	0.06676	-1.01212	101590	874.2781352
137.2810615	37.51936737	701584.9838	4154934.633	1.03991	0.37726	-1.35628	101590	860.8421318
137.2820037	37.51934916	701668.3135	4154934.633	1.80191	0.36576	-0.71985	101590	855.3500857
137.2829459	37.51933094	701751.6432	4154934.633	1.9098	-0.27514	-0.60737	101590	857.9545661
137.2838882	37.51931271	701834.9729	4154934.633	2.13537	0.23768	-0.04779	101590	868.5827426
137.2848304	37.51929448	701918.3026	4154934.633	1.79378	0.31978	-0.49491	101590	886.9462212
137.2857727	37.51927624	702001.6323	4154934.633	1.02075	0.62454	-1.31061	101590	912.5781571
137.2867149	37.51925799	702084.962	4154934.633	0.42502	0.45453	-2.22247	101600	944.2313648
137.2876571	37.51923973	702168.2917	4154934.633	0.78617	-0.30691	-1.76301	101600	981.9050717
137.2933106	37.51913004	702668.2698	4154934.633	1.62912	0.61659	-0.49585	103090	912.1828255
137.2942528	37.51911173	702751.5995	4154934.633	1.60404	0.64873	-0.58289	103160	880.3107214
137.295195	37.51909342	702834.9292	4154934.633	1.46333	0.69366	-0.66364	103210	848.9787023
137.2961372	37.51907509	702918.2589	4154934.633	1.31838	0.36437	-0.80082	103210	823.60083
137.2989639	37.51902008	703168.248	4154934.633	1.45986	0.32241	-0.69633	103220	793.9116418
137.2999062	37.51900172	703251.5777	4154934.633	1.09693	0.22745	-1.01219	103220	801.1425518
137.3008484	37.51898336	703334.9074	4154934.633	1.07272	0.26197	-1.05357	103270	815.1393058
137.3017906	37.51896499	703418.2371	4154934.633	1.84943	0.31247	-0.15362	103360	829.6674608
137.3036751	37.51892824	703584.8964	4154934.633	1.07345	0.40754	-0.82565	103520	858.6906861
137.3055595	37.51889145	703751.5558	4154934.633	1.01542	0.03098	-1.06082	103680	887.7338838
137.3065017	37.51887304	703834.8855	4154934.633	0.93226	-0.15269	-1.26066	103770	902.258852
137.3074439	37.51885463	703918.2152	4154934.633	0.93657	0.04536	-1.12493	103850	916.7692772
137.3083862	37.5188362	704001.5449	4154934.633	0.71204	0.2189	-0.76279	103930	931.2844989
137.3093284	37.51881778	704084.8746	4154934.633	1.06	0.11844	-1.32192	104010	945.8042963
137.3102706	37.51879934	704168.2043	4154934.633	0.9316	0.1728	-1.48468	104090	960.3284619
137.3112128	37.5187809	704251.534	4154934.633	1.13964	0.29901	-0.77197	104180	974.850718
137.312155	37.51876245	704334.8637	4154934.633	1.20538	0.24105	-0.64768	104260	989.362363
137.3168661	37.51867008	704751.5121	4154934.633	1.51665	0.00624	0.02247	106640	987.3795584
137.3178083	37.51865158	704834.8418	4154934.633	1.00036	-0.30604	-0.8369	106650	907.4300134
137.3187505	37.51863308	704918.1715	4154934.633	0.79783	-0.06863	-1.22858	106650	828.0525105
137.3196927	37.51861457	705001.5012	4154934.633	0.78618	0.08217	-1.14332	106650	749.5334324
137.3206349	37.51859605	705084.8309	4154934.633	0.69276	0.10336	-1.21774	106650	672.1736736
137.3215771	37.51857752	705168.1606	4154934.633	1.2327	0.30415	-0.56445	106650	596.4245164
137.3225194	37.51855899	705251.4903	4154934.633	0.85811	0.42102	-1.03118	106650	522.9862666
137.325346	37.51850334	705501.4794	4154934.633	0.76447	-0.00237	-1.12183	106650	331.9909332
137.3262882	37.51848478	705584.809	4154934.633	0.08374	-0.26402	-1.7113	106650	289.0693886
137.3272304	37.51846621	705668.1387	4154934.633	0.97966	0.71587	-0.86821	106700	260.7089218
137.3281726	37.51844763	705751.4684	4154934.633	0.92555	0.47739	-0.88976	106780	233.4455295
137.3291148	37.51842904	705834.7981	4154934.633	0.84603	0.57449	-0.7688	106860	206.1866715
137.330057	37.51841045	705918.1278	4154934.633	0.86382	0.27664	-0.64138	106940	178.93442
137.3309992	37.51839185	706001.4575	4154934.633	0.88535	0.276	-0.70802	107020	151.6923357
137.2367526	37.51946427	697668.4883	4154851.303	1.42107	0.44344	-1.31775	96760	70.61028134
137.2376949	37.51944641	697751.818	4154851.303	1.43708	0.51497	-1.25691	96840	61.55769065
137.2386372	37.51942855	697835.1477	4154851.303	1.4404	0.44651	-1.26357	96920	52.64039469
137.2395795	37.51941068	697918.4774	4154851.303	1.43132	0.45678	-1.2448	97010	43.7637441
137.2405217	37.5193928	698001.8071	4154851.303	1.36423	0.65284	-1.35294	97090	34.58799081
137.241464	37.51937491	698085.1368	4154851.303	1.28914	0.73587	-1.46986	97170	25.60307297
137.2424063	37.51935701	698168.4665	4154851.303	1.37901	0.67598	-1.42375	97260	4.625079946
137.2433485	37.51933911	698251.7962	4154851.303	1.43353	0.62213	-1.28941	97320	53.45207154
137.2442908	37.5193212	698335.1259	4154851.303	1.4138	0.7567	-1.34398	97390	102.4788361
137.2452331	37.51930329	698418.4555	4154851.303	1.35452	0.68036	-1.29705	97460	151.6878313
137.2461753	37.51928536	698501.7852	4154851.303	1.26324	0.41312	-1.54656	97530	200.9452237
137.2471176	37.51926743	698585.1149	4154851.303	1.40925	0.77078	-1.29874	97590	250.1759113
137.2480599	37.51924949	698668.4446	4154851.303	1.18647	0.54672	-1.66712	97660	299.3783955
137.2490021	37.51923154	698751.7743	4154851.303	1.18037	0.41621	-1.59764	97730	348.6106127
137.2499444	37.51921359	698835.104	4154851.303	1.23918	0.54625	-1.59983	97800	397.8615252
137.2508867	37.51919562	698918.4337	4154851.303	1.29158	0.11517	-1.63472	97860	447.0750139
137.2518289	37.51917765	699001.7634	4154851.303	1.15708	0.18506	-1.71376	97930	496.296438
137.2527712	37.51915968	699085.0931	4154851.303	1.14603	-0.15728	-1.75672	98000	545.5334445
137.2537134	37.51914169	699168.4228	4154851.303	1.14942	-0.07689	-1.03275	98060	594.7731762
137.2546557	37.5191237	699251.7525	4154851.303	1.09423	-0.60323	-0.88084	98130	643.9886398
137.255598	37.5191057	699335.0822	4154851.303	1.09905	-0.68181	-0.86054	98200	693.2172125
137.2574825	37.51906968	699501.7415	4154851.303	1.99755	-0.00945	-0.34176	98330	791.6836495
137.2584247	37.51905165	699585.0712	4154851.303	1.15495	0.12314	-1.62485	98400	840.9065864
137.259367	37.51903362	699668.4009	4154851.303	2.74384	0.04573	0.78885	98470	890.1389059
137.2603092	37.51901559	699751.7306	4154851.303	1.51814	-0.32418	-0.89553	98540	939.3791327
137.2612515	37.51899754	699835.0603	4154851.303	1.65207	-0.25524	-0.83712	98600	988.5990539
137.2791541	37.51865326	701418.3245	4154851.303	1.20381	-0.03744	-1.08286	101590	975.2114484
137.2800964	37.51863506	701501.6541	4154851.303	1.14535	-0.212	-1.14057	101590	955.9480174
137.2810386	37.51861686	701584.9838	4154851.303	1.71052	0.53434	-0.58556	101590	943.6755428
137.2819808	37.51859865	701668.3135	4154851.303	1.82848	0.54459	-0.50848	101590	938.6682712
137.2829231	37.51858043	701751.6432	4154851.303	2.00121	0.52993	-0.22437	101590	941.0421838
137.2838653	37.51856221	701834.9729	4154851.303	2.25069	0.39014	0.11783	101590	950.7419919
137.2848075	37.51854397	701918.3026	4154851.303	2.20539	0.35532	0.0247	101590	967.5473909
137.2857498	37.51852573	702001.6323	4154851.303	1.58124	0.64952	-0.73314	101590	991.0969918
137.2932876	37.51837954	702668.2698	4154851.303	0.7967	0.20405	-1.74534	103120	989.1709234
137.2942298	37.51836123	702751.5995	4154851.303	1.45105	-0.08438	-0.76097	103200	957.3086345
137.295172	37.51834292	702834.9292	4154851.303	1.12676	-0.08651	-0.96686	103210	927.5228319
137.2961142	37.51832459	702918.2589	4154851.303	0.53441	0.19284	-1.34849	103210	904.3517535
137.2970565	37.51830626	703001.5886	4154851.303	0.3865	0.07358	-2.03822	103220	887.7321456
137.2979987	37.51828793	703084.9183	4154851.303	1.03268	0.21982	-1.15704	103220	878.5366842
137.2989409	37.51826958	703168.248	4154851.303	1.16939	-0.08606	-0.88757	103220	877.1959438
137.2998831	37.51825123	703251.5777	4154851.303	0.9998	0.16557	-0.96048	103220	883.7456745
137.3008253	37.51823287	703334.9074	4154851.303	0.97159	0.27327	-1.08498	103260	897.1902559
137.3017675	37.5182145	703418.2371	4154851.303	0.86364	0.19073	-0.90161	103340	911.7079088
137.3045942	37.51815935	703668.2261	4154851.303	0.89272	-0.19707	-0.96731	103590	955.2699325
137.3055364	37.51814095	703751.5558	4154851.303	0.66493	-0.22764	-1.38818	103670	969.7838173
137.3064786	37.51812255	703834.8855	4154851.303	0.8694	-0.13012	-1.20587	103750	984.3021383
137.3074208	37.51810413	703918.2152	4154851.303	0.80569	0.2547	-0.9907	103830	998.824702
137.3177851	37.51790109	704834.8418	4154851.303	1.01622	0.44058	-0.93824	106650	935.0568996
137.3187273	37.51788259	704918.1715	4154851.303	0.95711	0.3262	-1.04782	106650	858.2383914
137.3196695	37.51786408	705001.5012	4154851.303	1.08385	-0.09196	-0.78222	106650	782.7531812
137.3206117	37.51784556	705084.8309	4154851.303	0.66236	-0.07024	-1.17798	106650	709.0272377
137.3215539	37.51782704	705168.1606	4154851.303	0.54149	-0.25547	-1.06037	106650	637.6710595
137.3234383	37.51778996	705334.82	4154851.303	0.90041	0.46906	-1.20534	106650	506.060192
137.3243805	37.51777141	705418.1497	4154851.303	0.99349	0.57683	-0.88331	106650	449.0709292
137.3262649	37.5177343	705584.809	4154851.303	0.74263	0.85819	-1.01828	106650	366.6923613
137.3272071	37.51771573	705668.1387	4154851.303	0.77806	0.7036	-1.08162	106730	339.4368418
137.3281492	37.51769715	705751.4684	4154851.303	0.89517	0.48235	-0.73535	106810	312.185692
137.3290914	37.51767856	705834.7981	4154851.303	0.86498	0.30141	-0.68737	106890	284.9401655
137.3300336	37.51765997	705918.1278	4154851.303	0.89037	0.29339	-0.66791	106970	257.7020458
137.3309758	37.51764137	706001.4575	4154851.303	0.71027	0.13159	-0.97225	107050	230.473959
137.331918	37.51762276	706084.7872	4154851.303	0.64727	-0.15737	-1.09241	107120	203.2214286
137.3328602	37.51760414	706168.1169	4154851.303	0.63913	0.02176	-1.13677	107200	175.9508781
137.3338024	37.51758552	706251.4466	4154851.303	1.08071	0.40221	-0.85829	107280	148.68399
137.3375711	37.51751095	706584.7654	4154851.303	0.76899	0.3585	-1.04627	107600	39.80386137
137.235788	37.51873159	697585.1586	4154767.974	1.49044	0.53794	-1.35243	96670	5.646828629
137.2367302	37.51871374	697668.4883	4154767.974	1.38908	0.42129	-1.3017	96750	12.40959355
137.2376725	37.51869588	697751.818	4154767.974	1.33199	0.51954	-1.23721	96830	21.31276089
137.2386148	37.51867802	697835.1477	4154767.974	1.36214	0.23527	-1.27876	96910	30.53840153
137.239557	37.51866015	697918.4774	4154767.974	1.3437	0.55146	-1.35748	97000	39.41481773
137.2404993	37.51864227	698001.8071	4154767.974	1.41434	0.79106	-1.38317	97080	48.28343385
137.2414415	37.51862438	698085.1368	4154767.974	1.33393	0.66292	-1.40847	97160	57.33390392
137.2423838	37.51860649	698168.4665	4154767.974	1.33971	0.52294	-1.24612	97220	72.16094352
137.2433261	37.51858859	698251.7962	4154767.974	1.43464	0.57447	-1.26953	97280	120.5369436
137.2442683	37.51857068	698335.1259	4154767.974	1.3995	0.84793	-1.30974	97340	169.714222
137.2452106	37.51855276	698418.4555	4154767.974	0.8873	0.81748	-1.63336	97410	218.9193438
137.2461528	37.51853484	698501.7852	4154767.974	0.95914	0.34926	-1.76922	97480	268.1621515
137.2470951	37.5185169	698585.1149	4154767.974	0.96735	0.48061	-1.70252	97540	317.4126952
137.2480373	37.51849896	698668.4446	4154767.974	0.88909	0.37012	-1.674	97610	366.6138729
137.2489796	37.51848102	698751.7743	4154767.974	1.11985	0.09928	-1.70785	97680	415.8402854
137.2499219	37.51846306	698835.104	4154767.974	1.10072	0.16389	-1.86196	97750	465.08392
137.2508641	37.5184451	698918.4337	4154767.974	1.1389	-0.19311	-1.89023	97810	514.3113875
137.2518064	37.51842713	699001.7634	4154767.974	1.14259	0.04665	-1.93276	97880	563.5297377
137.2527486	37.51840915	699085.0931	4154767.974	1.11849	-0.14195	-1.71022	97950	612.7624545
137.2536909	37.51839117	699168.4228	4154767.974	0.99755	-0.10235	-1.26392	98020	662.0063326
137.2546331	37.51837318	699251.7525	4154767.974	1.04527	-0.65276	-1.15235	98080	711.2234573
137.2555754	37.51835518	699335.0822	4154767.974	1.14692	-0.65411	-1.02362	98150	760.4492208
137.2593443	37.5182831	699668.4009	4154767.974	2.07144	-0.63992	-0.87099	98420	957.3700895
137.2960912	37.51757409	702918.2589	4154767.974	0.6105	-0.80478	-1.68325	103220	985.5264574
137.2970334	37.51755576	703001.5886	4154767.974	-0.14201	0.25442	-2.84561	103220	970.1201298
137.2979756	37.51753743	703084.9183	4154767.974	0.7971	0.51104	-1.45993	103220	961.7127479
137.2989179	37.51751908	703168.248	4154767.974	1.51733	0.03434	-0.28321	103220	960.4881195
137.2998601	37.51750073	703251.5777	4154767.974	0.80321	0.07741	-1.22905	103220	966.4735491
137.3177619	37.51715061	704834.8418	4154767.974	1.01622	0.44058	-0.93824	106650	969.0826884
137.3187041	37.5171321	704918.1715	4154767.974	0.95711	0.3262	-1.04782	106650	895.1888002
137.3196462	37.51711359	705001.5012	4154767.974	1.08385	-0.09196	-0.78222	106650	823.0992614
137.3205884	37.51709508	705084.8309	4154767.974	0.84615	0.16062	-0.92657	106650	753.3322476
137.3215306	37.51707655	705168.1606	4154767.974	0.7604	0.03853	-1.10823	106650	686.5961197
137.3224728	37.51705802	705251.4903	4154767.974	0.84605	0.18263	-1.25954	106650	623.8642985
137.323415	37.51703948	705334.82	4154767.974	1.07065	0.22233	-1.06473	106650	566.4686835
137.3243572	37.51702093	705418.1497	4154767.974	1.04801	0.16698	-0.78682	106650	516.1923584
137.3252994	37.51700238	705501.4794	4154767.974	0.98954	0.3898	-0.82313	106650	475.2999132
137.3262416	37.51698381	705584.809	4154767.974	0.80924	0.99671	-1.00078	106680	445.4369934
137.3271837	37.51696524	705668.1387	4154767.974	0.63272	0.50197	-1.02505	106760	418.1902202
137.3281259	37.51694666	705751.4684	4154767.974	0.72371	0.32299	-0.91736	106840	390.9481555
137.3290681	37.51692808	705834.7981	4154767.974	0.78076	0.22073	-0.83432	106920	363.7118574
137.3300103	37.51690949	705918.1278	4154767.974	0.68318	0.13524	-0.97026	106990	336.4522326
137.3309525	37.51689089	706001.4575	4154767.974	0.74684	0.05148	-1.21675	107070	309.1889727
137.3318946	37.51687228	706084.7872	4154767.974	0.54119	-0.551	-1.30594	107150	281.9290545
137.3328368	37.51685366	706168.1169	4154767.974	0.72532	-0.22751	-1.14825	107230	254.6735511
137.333779	37.51683504	706251.4466	4154767.974	0.84087	0.06947	-1.20327	107310	227.4240496
137.3347212	37.51681641	706334.7763	4154767.974	0.77079	0.00066	-1.19921	107390	200.1830012
137.3356633	37.51679777	706418.106	4154767.974	0.76774	0.14097	-1.20846	107470	172.9544
137.3366055	37.51677913	706501.4357	4154767.974	0.25062	0.13583	-1.83928	107550	145.7452226
137.3375477	37.51676047	706584.7654	4154767.974	0.77655	0.5701	-0.93715	107620	118.4806318
137.3384899	37.51674181	706668.095	4154767.974	0.81884	0.90714	-0.76978	107700	91.20288708
137.3403742	37.51670447	706834.7544	4154767.974	0.64214	-0.14053	-1.22744	107860	36.65984608
137.3413164	37.51668579	706918.0841	4154767.974	0.73819	0.04747	-1.11093	107940	9.466547384
137.3422586	37.5166671	707001.4138	4154767.974	0.83119	0.05567	-1.04595	108020	17.99282153
137.3432007	37.5166484	707084.7435	4154767.974	0.81041	0.06363	-1.05642	108100	45.23629778
137.2357656	37.51798106	697585.1586	4154684.644	1.49044	0.53794	-1.35243	96660	86.20375152
137.2367078	37.51796321	697668.4883	4154684.644	1.38908	0.42129	-1.3017	96740	95.13094361
137.2376501	37.51794536	697751.818	4154684.644	1.33199	0.51954	-1.23721	96820	104.1481181
137.2385923	37.51792749	697835.1477	4154684.644	1.39614	0.52868	-1.22121	96900	113.2337804
137.2395346	37.51790962	697918.4774	4154684.644	2.84013	0.62494	1.01577	96990	122.145416
137.2414191	37.51787385	698085.1368	4154684.644	1.39411	0.67499	-1.27542	97150	140.1661442
137.2423613	37.51785596	698168.4665	4154684.644	1.39264	0.37392	-1.23697	97220	151.2181032
137.2433036	37.51783806	698251.7962	4154684.644	1.45759	0.39811	-1.20177	97230	187.7257621
137.2442458	37.51782015	698335.1259	4154684.644	1.12415	0.6918	-1.47391	97290	236.9506278
137.2451881	37.51780223	698418.4555	4154684.644	0.78956	0.60069	-1.80168	97360	286.1535211
137.2461303	37.51778431	698501.7852	4154684.644	1.03682	0.46813	-1.58505	97430	335.3871996
137.2470726	37.51776638	698585.1149	4154684.644	1.09481	0.44439	-1.52839	97500	384.6398421
137.2480148	37.51774844	698668.4446	4154684.644	0.95885	0.43076	-1.66592	97560	433.849879
137.2489571	37.51773049	698751.7743	4154684.644	1.05075	0.16942	-1.60477	97630	483.0720488
137.2498993	37.51771254	698835.104	4154684.644	0.96044	0.09801	-1.94566	97700	532.3100502
137.2508416	37.51769458	698918.4337	4154684.644	1.2277	0.34938	-1.5879	97760	581.5479483
137.2517838	37.51767661	699001.7634	4154684.644	1.31967	0.32363	-1.44236	97830	630.7638653
137.252726	37.51765863	699085.0931	4154684.644	1.35469	0.18337	-1.35821	97900	679.9930807
137.2536683	37.51764065	699168.4228	4154684.644	1.08785	0.14458	-1.29153	97970	729.2329012
137.2546105	37.51762266	699251.7525	4154684.644	1.1229	0.23617	-1.21911	98030	778.4586835
137.2555528	37.51760466	699335.0822	4154684.644	1.46219	0.33195	-0.86525	98100	827.6820698
137.256495	37.51758665	699418.4119	4154684.644	1.44619	0.36291	-0.84581	98170	876.9149297
137.2583795	37.51755062	699585.0712	4154684.644	1.6752	0.49797	-0.88945	98300	975.3743109
137.3186808	37.51638162	704918.1715	4154684.644	1.24524	0.78635	-0.72907	106650	938.104746
137.319623	37.51636311	705001.5012	4154684.644	1.4302	0.43741	-0.33329	106650	869.5803129
137.3205652	37.51634459	705084.8309	4154684.644	0.84615	0.16062	-0.92657	106650	803.8575756
137.3215074	37.51632607	705168.1606	4154684.644	0.7604	0.03853	-1.10823	106650	741.6817094
137.3224495	37.51630753	705251.4903	4154684.644	0.84605	0.18263	-1.25954	106650	684.020606
137.3233917	37.51628899	705334.82	4154684.644	1.07065	0.22233	-1.06473	106650	632.1109838
137.3243339	37.51627045	705418.1497	4154684.644	1.0721	-0.02549	-0.81096	106650	587.4794272
137.3252761	37.51625189	705501.4794	4154684.644	0.83477	0.11923	-0.62417	106650	551.8944954
137.3262182	37.51623333	705584.809	4154684.644	0.85123	1.11213	-0.92189	106710	524.1969146
137.3271604	37.51621476	705668.1387	4154684.644	0.75082	0.93065	-0.90167	106780	496.9566129
137.3281026	37.51619618	705751.4684	4154684.644	0.66196	0.37438	-0.95741	106860	469.6946772
137.3290448	37.5161776	705834.7981	4154684.644	0.70319	0.28012	-0.96064	106940	442.4350341
137.3299869	37.51615901	705918.1278	4154684.644	0.67639	0.18792	-1.28345	107020	415.1781351
137.3309291	37.51614041	706001.4575	4154684.644	0.60508	-0.01757	-1.46066	107100	387.9245587
137.3318713	37.5161218	706084.7872	4154684.644	0.71754	-0.48439	-1.35023	107180	360.675058
137.3328134	37.51610318	706168.1169	4154684.644	0.81712	-0.38287	-1.1744	107260	333.4306324
137.3337556	37.51608456	706251.4466	4154684.644	0.81865	0.05416	-1.15993	107340	306.1926366
137.3346978	37.51606593	706334.7763	4154684.644	0.70059	-0.02214	-1.21681	107410	278.9616482
137.3356399	37.51604729	706418.106	4154684.644	0.2881	0.24568	-1.70353	107490	251.6930795
137.3365821	37.51602865	706501.4357	4154684.644	0.7849	0.1174	-1.25693	107570	224.4274189
137.3375243	37.51601	706584.7654	4154684.644	0.8187	0.60595	-1.16408	107650	197.1658725
137.3384664	37.51599134	706668.095	4154684.644	0.86423	0.74646	-1.02741	107730	169.9104209
137.3394086	37.51597267	706751.4247	4154684.644	0.75962	0.61063	-0.91197	107810	142.6645572
137.3403508	37.515954	706834.7544	4154684.644	0.83014	0.24803	-1.08923	107890	115.4350707
137.3412929	37.51593531	706918.0841	4154684.644	0.82945	0.09873	-1.02854	107970	88.23712428
137.3422351	37.51591662	707001.4138	4154684.644	0.82947	0.08154	-1.03997	108040	61.10369131
137.3431772	37.51589793	707084.7435	4154684.644	0.79524	0.07241	-1.07905	108120	33.85345944
137.3441194	37.51587922	707168.0732	4154684.644	0.73808	-0.077	-1.09216	108200	6.848886279
137.2263207	37.5174086	696751.8617	4154601.314	1.36705	0.72351	-1.38763	95770	54.39754977
137.2272629	37.51739083	696835.1914	4154601.314	1.39264	0.71564	-1.42657	95900	87.9986389
137.2282052	37.51737305	696918.5211	4154601.314	1.47641	0.81588	-1.21406	95980	97.09113931
137.2357432	37.51723053	697585.1586	4154601.314	1.32876	0.58306	-1.48391	96650	168.9911214
137.2366854	37.51721268	697668.4883	4154601.314	1.29302	0.59837	-1.45636	96730	177.9705231
137.2376277	37.51719483	697751.818	4154601.314	1.30081	0.58765	-1.43001	96810	186.9950253
137.2385699	37.51717696	697835.1477	4154601.314	1.45845	0.62591	-1.19447	96900	196.0106001
137.2395121	37.51715909	697918.4774	4154601.314	2.84013	0.62494	1.01577	96980	204.9711923
137.2413966	37.51712333	698085.1368	4154601.314	1.39411	0.67499	-1.27542	97140	223.0103846
137.2423389	37.51710543	698168.4665	4154601.314	1.39264	0.37392	-1.23697	97210	232.6094751
137.2432811	37.51708753	698251.7962	4154601.314	1.41349	0.45889	-1.243	97220	258.4903265
137.2442233	37.51706962	698335.1259	4154601.314	1.48438	0.17393	-1.16628	97240	304.1873773
137.2451656	37.51705171	698418.4555	4154601.314	1.33795	0.09912	-1.33318	97310	353.3888421
137.2461078	37.51703378	698501.7852	4154601.314	1.24229	0.15794	-1.39711	97380	402.6163005
137.2470501	37.51701585	698585.1149	4154601.314	1.28118	0.7461	-1.43205	97450	451.8612569
137.2479923	37.51699792	698668.4446	4154601.314	1.13058	0.46696	-1.50049	97510	501.0862009
137.2489345	37.51697997	698751.7743	4154601.314	1.10532	0.28299	-1.48959	97580	550.3051364
137.2498768	37.51696202	698835.104	4154601.314	1.31215	0.43109	-1.46931	97650	599.5386594
137.250819	37.51694406	698918.4337	4154601.314	1.3325	0.4603	-1.4882	97720	648.7834488
137.2517612	37.51692609	699001.7634	4154601.314	1.30312	0.40122	-1.50801	97780	697.9985815
137.2527035	37.51690811	699085.0931	4154601.314	1.31771	0.19793	-1.36251	97850	747.2248868
137.2536457	37.51689013	699168.4228	4154601.314	1.24774	0.15904	-1.17375	97920	796.4612618
137.2545879	37.51687214	699251.7525	4154601.314	1.17316	0.38759	-1.05137	97980	845.6942208
137.2555302	37.51685414	699335.0822	4154601.314	1.14874	0.67494	-1.11594	98050	894.9155701
137.2564724	37.51683613	699418.4119	4154601.314	1.51076	0.46861	-0.74611	98120	944.1459307
137.2574146	37.51681812	699501.7415	4154601.314	1.40523	1.26508	-0.89894	98190	993.3839629
137.3186576	37.51563113	704918.1715	4154601.314	1.58248	0.78484	-0.19747	106650	986.2077449
137.3195998	37.51561262	705001.5012	4154601.314	1.47338	0.58056	-0.27216	106650	921.2682141
137.3205419	37.5155941	705084.8309	4154601.314	1.44636	0.62474	-0.39459	106650	859.5069537
137.3224263	37.51555705	705251.4903	4154601.314	0.81268	-0.07259	-1.28976	106650	748.6316792
137.3233684	37.51553851	705334.82	4154601.314	1.20437	-0.35644	-0.89211	106650	701.5194206
137.3243106	37.51551996	705418.1497	4154601.314	1.0721	-0.02549	-0.81096	106650	661.5869399
137.3252528	37.51550141	705501.4794	4154601.314	0.83477	0.11923	-0.62417	106650	630.200552
137.3261949	37.51548285	705584.809	4154601.314	0.85123	1.11213	-0.92189	106730	602.9410451
137.3271371	37.51546428	705668.1387	4154601.314	0.75082	0.93065	-0.90167	106810	575.6835303
137.3280793	37.5154457	705751.4684	4154601.314	0.66196	0.37438	-0.95741	106890	548.4283044
137.3290214	37.51542712	705834.7981	4154601.314	0.81995	0.20675	-0.90742	106970	521.1757266
137.3299636	37.51540852	705918.1278	4154601.314	0.82391	0.09676	-1.2227	107050	493.9262352
137.3309058	37.51538992	706001.4575	4154601.314	0.60043	0.04365	-1.63366	107130	466.6803708
137.3318479	37.51537132	706084.7872	4154601.314	0.89293	-0.29621	-1.43514	107210	439.4388082
137.3327901	37.5153527	706168.1169	4154601.314	1.08679	-0.37586	-1.0144	107280	412.1956124
137.3337322	37.51533408	706251.4466	4154601.314	0.68792	0.02702	-1.17634	107360	384.9324377
137.3346744	37.51531545	706334.7763	4154601.314	0.6498	0.05904	-1.09347	107440	357.67191
137.3356165	37.51529682	706418.106	4154601.314	0.6536	-0.01642	-1.21722	107520	330.4146844
137.3365587	37.51527817	706501.4357	4154601.314	0.62069	-0.22193	-1.42572	107600	303.1616518
137.3375009	37.51525952	706584.7654	4154601.314	0.60216	0.03989	-1.32554	107680	275.9140544
137.338443	37.51524086	706668.095	4154601.314	0.60433	0.23467	-1.22566	107760	248.6736789
137.3393852	37.51522219	706751.4247	4154601.314	0.91601	0.0944	-0.96521	107840	221.4431907
137.3403273	37.51520352	706834.7544	4154601.314	0.72776	0.05746	-1.10336	107910	194.2113387
137.3412695	37.51518484	706918.0841	4154601.314	0.8512	0.12592	-1.0129	107990	166.9382918
137.3422116	37.51516615	707001.4138	4154601.314	0.8282	0.12544	-1.05323	108070	139.6681686
137.3431538	37.51514745	707084.7435	4154601.314	0.80289	0.12388	-1.05889	108150	112.4030974
137.3440959	37.51512875	707168.0732	4154601.314	0.71468	-0.01069	-1.01356	108230	85.14793119
137.3450381	37.51511004	707251.4029	4154601.314	0.72079	-0.00214	-1.0121	108310	57.91665536
137.3459802	37.51509132	707334.7326	4154601.314	0.72998	0.02314	-1.01108	108420	6.310681621
137.3469224	37.51507259	707418.0623	4154601.314	0.77012	-0.01265	-1.07016	108390	81.25351246
137.2253561	37.51667583	696668.532	4154517.985	1.4068	0.67402	-1.38995	95660	55.81155908
137.2262983	37.51665807	696751.8617	4154517.985	1.4219	0.66504	-1.37871	95710	113.966144
137.2272406	37.51664029	696835.1914	4154517.985	1.4217	0.62789	-1.43699	95890	170.8454152
137.2281828	37.51662251	696918.5211	4154517.985	1.40955	0.54738	-1.52636	95980	179.8731209
137.2291251	37.51660472	697001.8508	4154517.985	1.27776	0.74437	-1.61789	96060	188.8259631
137.2319518	37.51655132	697251.8399	4154517.985	1.43078	0.41438	-1.37745	96310	215.8376101
137.232894	37.5165335	697335.1696	4154517.985	1.44716	0.51616	-1.34963	96390	224.8164349
137.2338363	37.51651567	697418.4992	4154517.985	1.50865	0.48857	-1.32472	96470	233.8313695
137.2347785	37.51649784	697501.8289	4154517.985	1.48386	0.47815	-1.35552	96560	242.8549811
137.2357208	37.51648	697585.1586	4154517.985	1.25289	0.48447	-1.59137	96640	251.8186325
137.236663	37.51646215	697668.4883	4154517.985	2.0375	0.42755	-0.68247	96720	260.8157012
137.2376052	37.5164443	697751.818	4154517.985	0.94322	0.69461	-1.91518	96800	269.8428445
137.2385475	37.51642643	697835.1477	4154517.985	1.07172	0.55542	-1.81806	96890	278.8276462
137.2394897	37.51640856	697918.4774	4154517.985	2.53587	0.64758	0.35607	96970	287.8099876
137.2404319	37.51639068	698001.8071	4154517.985	2.34645	0.62735	0.18391	97050	296.820562
137.2413742	37.5163728	698085.1368	4154517.985	1.39508	0.55296	-1.15276	97140	305.8416703
137.2423164	37.51635491	698168.4665	4154517.985	1.35515	0.47144	-1.1426	97210	314.9167088
137.2432586	37.51633701	698251.7962	4154517.985	1.41349	0.45889	-1.243	97220	335.0407618
137.2442009	37.5163191	698335.1259	4154517.985	1.48438	0.17393	-1.16628	97220	372.2135587
137.2451431	37.51630118	698418.4555	4154517.985	1.33795	0.09912	-1.33318	97260	420.6247584
137.2460853	37.51628326	698501.7852	4154517.985	1.24229	0.15794	-1.39711	97330	469.8477144
137.2470275	37.51626533	698585.1149	4154517.985	1.28118	0.7461	-1.43205	97400	519.0867562
137.2479698	37.51624739	698668.4446	4154517.985	1.31978	0.59356	-1.63564	97460	568.3227266
137.248912	37.51622945	698751.7743	4154517.985	1.20361	0.30146	-1.54737	97530	617.5391159
137.2498542	37.51621149	698835.104	4154517.985	1.12389	0.09914	-1.50187	97600	666.7689976
137.2507964	37.51619353	698918.4337	4154517.985	1.14074	0.19757	-1.55583	97670	716.0095887
137.2517387	37.51617556	699001.7634	4154517.985	0.90843	0.21493	-1.84148	97730	765.2337312
137.2526809	37.51615759	699085.0931	4154517.985	1.48263	0.11512	-1.03419	97800	814.4575807
137.2536231	37.51613961	699168.4228	4154517.985	1.31508	0.15862	-0.97645	97870	863.6909959
137.2545653	37.51612161	699251.7525	4154517.985	1.31882	0.15871	-0.87841	97930	912.9300005
137.2555076	37.51610362	699335.0822	4154517.985	1.39272	0.58336	-0.77422	98000	962.149585
137.3195765	37.51486213	705001.5012	4154517.985	1.36403	0.43028	-0.30187	106650	977.3371982
137.3205187	37.51484362	705084.8309	4154517.985	0.84755	-0.0073	-1.14841	106650	919.3503577
137.3214608	37.51482509	705168.1606	4154517.985	0.76749	-0.11361	-1.29431	106650	865.511315
137.322403	37.51480656	705251.4903	4154517.985	0.7528	-0.11433	-1.31466	106650	816.6408438
137.3233452	37.51478802	705334.82	4154517.985	1.20503	-0.34803	-0.89429	106650	773.6810546
137.3242873	37.51476948	705418.1497	4154517.985	1.57277	0.03893	-0.50183	106650	737.6653413
137.3252295	37.51475092	705501.4794	4154517.985	1.05173	-0.00975	-0.51004	106680	708.9330884
137.3261716	37.51473236	705584.809	4154517.985	1.21284	0.30455	-0.34707	106760	681.678924
137.3271138	37.51471379	705668.1387	4154517.985	1.10677	0.53617	-0.60179	106840	654.4269568
137.3280559	37.51469522	705751.4684	4154517.985	1.00745	0.32921	-0.62939	106920	627.1774734
137.3289981	37.51467663	705834.7981	4154517.985	0.81995	0.20675	-0.90742	107000	599.9308122
137.3299402	37.51465804	705918.1278	4154517.985	0.82391	0.09676	-1.2227	107080	572.687376
137.3308824	37.51463944	706001.4575	4154517.985	0.60043	0.04365	-1.63366	107150	545.4380568
137.3318245	37.51462084	706084.7872	4154517.985	0.89293	-0.29621	-1.43514	107230	518.1779483
137.3327667	37.51460222	706168.1169	4154517.985	1.39359	-0.33706	-0.89145	107310	490.9201088
137.3337088	37.5145836	706251.4466	4154517.985	0.57995	-0.24737	-1.04328	107390	463.6649386
137.334651	37.51456497	706334.7763	4154517.985	0.67023	-0.24563	-0.94848	107470	436.4129377
137.3355931	37.51454634	706418.106	4154517.985	0.58383	-0.46905	-1.07604	107550	409.1647395
137.3365353	37.51452769	706501.4357	4154517.985	0.63813	-0.47226	-1.16989	107630	381.9211578
137.3374774	37.51450904	706584.7654	4154517.985	0.66892	-0.12917	-1.24732	107710	354.6832565
137.3384196	37.51449038	706668.095	4154517.985	0.68587	-0.06938	-1.22423	107780	327.4358811
137.3393617	37.51447172	706751.4247	4154517.985	0.70502	-0.01683	-1.12789	107860	300.1708829
137.3403039	37.51445304	706834.7544	4154517.985	0.71569	-0.24482	-1.07864	107940	272.9089895
137.341246	37.51443436	706918.0841	4154517.985	0.80296	-0.3763	-0.98211	108020	245.6512346
137.3421882	37.51441567	707001.4138	4154517.985	0.78352	-0.00081	-1.01923	108100	218.3991678
137.3431303	37.51439698	707084.7435	4154517.985	0.79408	0.23887	-0.92647	108180	191.1552218
137.3440724	37.51437827	707168.0732	4154517.985	0.72443	0.10098	-0.97163	108560	115.6667627
137.3450146	37.51435956	707251.4029	4154517.985	0.73571	0.01487	-0.98603	108520	39.44739051
137.3459567	37.51434084	707334.7326	4154517.985	0.73064	0.03156	-1.01325	108490	37.43771116
137.2253338	37.51592529	696668.532	4154434.655	1.43405	0.62542	-1.4365	95600	115.1862785
137.226276	37.51590753	696751.8617	4154434.655	1.46559	0.67101	-1.44703	95660	173.4669498
137.2272183	37.51588976	696835.1914	4154434.655	1.98707	0.39046	-0.88415	95720	231.7518345
137.2281605	37.51587198	696918.5211	4154434.655	1.31642	0.49275	-1.73675	95970	262.6844629
137.2291027	37.51585419	697001.8508	4154434.655	1.23429	0.71048	-1.24774	96050	271.6628979
137.230045	37.5158364	697085.1805	4154434.655	1.19168	1.11422	-1.15146	96130	280.6714406
137.2309872	37.51581859	697168.5102	4154434.655	1.44141	0.64382	-1.18158	96220	289.7003739
137.2319294	37.51580078	697251.8399	4154434.655	1.45646	0.5055	-1.36211	96300	298.6660946
137.2328717	37.51578297	697335.1696	4154434.655	1.41597	0.55194	-1.42086	96380	307.6600232
137.2338139	37.51576514	697418.4992	4154434.655	1.42077	0.57678	-1.53382	96460	316.6797564
137.2347561	37.51574731	697501.8289	4154434.655	1.33169	0.42113	-1.71772	96550	325.6749612
137.2356984	37.51572947	697585.1586	4154434.655	1.28094	0.4106	-1.7493	96630	334.6564814
137.2366406	37.51571162	697668.4883	4154434.655	1.28443	0.45714	-1.7847	96710	343.662429
137.2375828	37.51569377	697751.818	4154434.655	1.07049	0.33889	-1.79354	96800	352.6881951
137.238525	37.5156759	697835.1477	4154434.655	1.1835	0.35687	-1.85946	96880	361.6590515
137.2394673	37.51565803	697918.4774	4154434.655	1.08149	-0.06361	-1.59268	96960	370.6530729
137.2404095	37.51564016	698001.8071	4154434.655	0.99605	0.12083	-1.10156	97040	379.6686132
137.2413517	37.51562227	698085.1368	4154434.655	1.26126	0.02422	-0.99756	97130	388.6664596
137.2422939	37.51560438	698168.4665	4154434.655	1.30604	0.31808	-0.93673	97210	397.650065
137.2432362	37.51558648	698251.7962	4154434.655	1.46565	-0.06839	-0.85752	97220	414.2161879
137.2441784	37.51556857	698335.1259	4154434.655	1.64531	-0.25091	-1.01947	97220	444.8209432
137.2451206	37.51555066	698418.4555	4154434.655	1.56369	-0.14791	-1.06035	97220	487.8974973
137.2460628	37.51553273	698501.7852	4154434.655	1.51287	0.20412	-1.30699	97280	537.0805727
137.247005	37.5155148	698585.1149	4154434.655	1.30538	0.61132	-1.40835	97350	586.314935
137.2479472	37.51549687	698668.4446	4154434.655	1.31978	0.59356	-1.63564	97410	635.5593914
137.2488895	37.51547892	698751.7743	4154434.655	1.20361	0.30146	-1.54737	97480	684.7737245
137.2498317	37.51546097	698835.104	4154434.655	1.12389	0.09914	-1.50187	97550	734.0005898
137.2507739	37.51544301	698918.4337	4154434.655	1.14074	0.19757	-1.55583	97620	783.2376245
137.2517161	37.51542504	699001.7634	4154434.655	1.02507	-0.05889	-1.56579	97680	832.4692094
137.2526583	37.51540707	699085.0931	4154434.655	1.32102	0.05025	-1.32851	97750	881.6909592
137.2536005	37.51538908	699168.4228	4154434.655	1.36279	0.07356	-1.0327	97820	930.921806
137.2545427	37.51537109	699251.7525	4154434.655	1.33385	0.18954	-0.85217	97890	980.1603791
137.3204954	37.51409313	705084.8309	4154434.655	0.26675	-0.35129	-1.72514	106650	982.6218153
137.3214376	37.51407461	705168.1606	4154434.655	0.89014	-0.52916	-1.18409	106650	932.4432359
137.3223797	37.51405608	705251.4903	4154434.655	0.57084	0.0768	-1.47462	106650	887.2670509
137.3233219	37.51403754	705334.82	4154434.655	0.61468	0.07743	-1.50139	106650	847.893228
137.324264	37.51401899	705418.1497	4154434.655	0.68708	0.17217	-1.5036	106650	815.1629945
137.3252062	37.51400044	705501.4794	4154434.655	1.36914	0.17236	-0.92076	106710	787.6782178
137.3261483	37.51398188	705584.809	4154434.655	1.41069	0.30452	-0.71997	106790	760.4287408
137.3270905	37.51396331	705668.1387	4154434.655	1.07712	0.52402	-0.50768	106870	733.1815734
137.3280326	37.51394473	705751.4684	4154434.655	1.02199	0.22859	-0.55461	106950	705.9369832
137.3289748	37.51392615	705834.7981	4154434.655	1.09755	0.22537	-0.48842	107020	678.6839868
137.3299169	37.51390756	705918.1278	4154434.655	0.39447	0.22051	-1.41798	107100	651.4258359
137.330859	37.51388896	706001.4575	4154434.655	0.47778	0.2789	-1.55357	107180	624.1696407
137.3318012	37.51387036	706084.7872	4154434.655	0.2532	-0.27224	-2.12165	107260	596.915669
137.3327433	37.51385174	706168.1169	4154434.655	1.39359	-0.33706	-0.89145	107340	569.6642401
137.3336855	37.51383312	706251.4466	4154434.655	1.1031	-0.35298	-0.56046	107420	542.4157371
137.3346276	37.51381449	706334.7763	4154434.655	0.67023	-0.24563	-0.94848	107500	515.1706243
137.3355697	37.51379586	706418.106	4154434.655	0.58383	-0.46905	-1.07604	107580	487.9294696
137.3365119	37.51377722	706501.4357	4154434.655	0.63813	-0.47226	-1.16989	107650	460.6759137
137.337454	37.51375856	706584.7654	4154434.655	0.61625	-0.16471	-1.09598	107730	433.4149902
137.3383962	37.51373991	706668.095	4154434.655	0.63271	-0.08814	-1.05984	107810	406.1567
137.3393383	37.51372124	706751.4247	4154434.655	0.63803	-0.1139	-1.10065	107890	378.9016112
137.3402804	37.51370257	706834.7544	4154434.655	0.59779	-0.34812	-1.00281	107970	351.6504685
137.3412226	37.51368389	706918.0841	4154434.655	0.56521	-0.64777	-0.86343	108730	312.2209652
137.3421647	37.5136652	707001.4138	4154434.655	0.58437	-0.26708	-1.07128	108700	235.6847276
137.3431068	37.5136465	707084.7435	4154434.655	0.79562	0.44389	-0.86013	108670	159.1867108
137.3440489	37.5136278	707168.0732	4154434.655	0.76268	0.48103	-0.76816	108630	82.77196958
137.3449911	37.51360909	707251.4029	4154434.655	0.76299	-0.04049	-0.91597	108600	6.312501834
137.3459332	37.51359037	707334.7326	4154434.655	1.02194	0.22962	-0.69243	108570	70.40067324
137.2196581	37.51528119	696168.5539	4154351.325	1.1487	0.47524	-1.83619	95180	175.0361407
137.2206004	37.51526347	696251.8836	4154351.325	1.38516	0.52474	-1.4534	95240	116.7471656
137.2215426	37.51524574	696335.2133	4154351.325	1.43048	0.46188	-1.52823	95300	58.45833552
137.2243693	37.51519252	696585.2023	4154351.325	1.44686	0.61699	-1.40281	95480	116.4094637
137.2253115	37.51517476	696668.532	4154351.325	1.48062	0.61083	-1.44084	95540	174.6984385
137.2262537	37.51515699	696751.8617	4154351.325	1.41865	0.46919	-1.44666	95600	232.9874498
137.227196	37.51513922	696835.1914	4154351.325	1.47648	0.09956	-1.4013	95660	291.2764758
137.2290804	37.51510366	697001.8508	4154351.325	1.22652	-0.05293	-1.05277	96040	354.5051877
137.2300226	37.51508586	697085.1805	4154351.325	1.25768	-0.11079	-0.79693	96120	363.5193996
137.2309649	37.51506806	697168.5102	4154351.325	1.45227	0.1787	-0.97557	96210	372.5223251
137.2319071	37.51505025	697251.8399	4154351.325	1.47289	0.56059	-1.46871	96290	381.5032246
137.2328493	37.51503243	697335.1696	4154351.325	1.40148	0.66545	-1.55661	96370	390.5056498
137.2337915	37.51501461	697418.4992	4154351.325	1.29903	0.53253	-1.61275	96450	399.5281456
137.2347337	37.51499678	697501.8289	4154351.325	1.2492	0.44089	-1.73794	96540	408.5064639
137.235676	37.51497894	697585.1586	4154351.325	1.24553	0.34891	-1.84063	96620	417.4985145
137.2366182	37.51496109	697668.4883	4154351.325	1.39473	0.38695	-1.77152	96700	426.5098035
137.2375604	37.51494324	697751.818	4154351.325	1.32923	0.26585	-1.88595	96790	435.5139379
137.2385026	37.51492537	697835.1477	4154351.325	1.18774	0.11482	-1.73987	96870	444.4967885
137.2394448	37.51490751	697918.4774	4154351.325	1.00651	-0.31891	-1.96241	96950	453.4980973
137.240387	37.51488963	698001.8071	4154351.325	1.13975	-0.03534	-1.83963	97030	462.5167867
137.2413293	37.51487174	698085.1368	4154351.325	1.17322	0.12213	-1.1113	97120	471.4995426
137.2422715	37.51485385	698168.4665	4154351.325	1.14833	0.26832	-0.92109	97200	480.4919087
137.2432137	37.51483595	698251.7962	4154351.325	1.27512	0.58822	-0.87383	97220	494.7579849
137.2441559	37.51481805	698335.1259	4154351.325	1.65089	0.38257	-0.90357	97220	520.6496757
137.2450981	37.51480013	698418.4555	4154351.325	1.55061	0.09159	-1.27127	97220	557.9017666
137.2460403	37.51478221	698501.7852	4154351.325	1.41629	0.31901	-1.54935	97230	604.3143934
137.2469825	37.51476428	698585.1149	4154351.325	1.38624	0.46327	-1.55974	97300	653.5449664
137.2479247	37.51474634	698668.4446	4154351.325	1.34285	0.51202	-1.54539	97370	702.7863534
137.2488669	37.5147284	698751.7743	4154351.325	1.16786	0.63429	-1.31372	97430	752.0087934
137.2498091	37.51471045	698835.104	4154351.325	1.10228	0.34286	-1.61676	97500	801.2331203
137.2507513	37.51469249	698918.4337	4154351.325	1.15137	0.08795	-1.6345	97570	850.4671066
137.2516935	37.51467452	699001.7634	4154351.325	1.02507	-0.05889	-1.56579	97630	899.7049424
137.2526357	37.51465654	699085.0931	4154351.325	1.32102	0.05025	-1.32851	97700	948.9248769
137.253578	37.51463856	699168.4228	4154351.325	1.36279	0.07356	-1.0327	97770	998.1534746
137.3223565	37.51330559	705251.4903	4154351.325	0.51005	-0.10849	-1.46679	106650	959.9328344
137.3232986	37.51328705	705334.82	4154351.325	0.53934	0.18688	-1.52114	106650	923.6618174
137.3242407	37.51326851	705418.1497	4154351.325	0.57451	0.30653	-1.61042	106660	893.6800241
137.3251829	37.51324995	705501.4794	4154351.325	0.72914	0.26293	-1.53215	106740	866.4325068
137.326125	37.51323139	705584.809	4154351.325	0.66661	0.09008	-1.39249	106820	839.1871347
137.3270672	37.51321283	705668.1387	4154351.325	0.99351	0.21492	-0.75042	106890	811.9316862
137.3280093	37.51319425	705751.4684	4154351.325	0.93407	0.08296	-0.68178	106970	784.6748896
137.3289514	37.51317567	705834.7981	4154351.325	0.8468	0.07773	-0.71671	107050	757.4198021
137.3298936	37.51315708	705918.1278	4154351.325	0.27617	0.09144	-1.27069	107130	730.1666151
137.3308357	37.51313848	706001.4575	4154351.325	1.02531	-0.07546	-0.58651	107210	702.9155496
137.3317778	37.51311988	706084.7872	4154351.325	1.10823	-0.29021	-0.44675	107290	675.6668623
137.33272	37.51310126	706168.1169	4154351.325	0.95014	-0.23958	-0.61098	107370	648.420853
137.3336621	37.51308264	706251.4466	4154351.325	0.68772	-0.22058	-0.92748	107450	621.1778742
137.3346042	37.51306402	706334.7763	4154351.325	0.66792	-0.32135	-0.90776	107520	593.9210115
137.3355463	37.51304538	706418.106	4154351.325	0.67835	-0.33888	-0.9237	107600	566.6624901
137.3364885	37.51302674	706501.4357	4154351.325	0.6717	-0.3819	-0.93968	107680	539.4061943
137.3374306	37.51300809	706584.7654	4154351.325	0.61625	-0.16471	-1.09598	107760	512.1524793
137.3383727	37.51298943	706668.095	4154351.325	0.63271	-0.08814	-1.05984	107840	484.9017803
137.3393149	37.51297076	706751.4247	4154351.325	0.63803	-0.1139	-1.10065	108880	432.2549529
137.340257	37.51295209	706834.7544	4154351.325	0.59779	-0.34812	-1.00281	108840	355.732058
137.3411991	37.51293341	706918.0841	4154351.325	0.4845	-0.72238	-1.05089	108810	279.2021131
137.3421412	37.51291472	707001.4138	4154351.325	0.41522	-0.48078	-1.14713	108780	202.7069342
137.3430833	37.51289603	707084.7435	4154351.325	0.70027	0.51545	-0.91516	108740	126.2314726
137.3440255	37.51287732	707168.0732	4154351.325	0.7685	0.55833	-0.94314	108710	49.66081486
137.3449676	37.51285861	707251.4029	4154351.325	0.62338	-0.18584	-1.10619	108680	26.94005899
137.2196359	37.51453065	696168.5539	4154267.995	1.2907	0.55148	-1.25578	95120	115.5154207
137.2205781	37.51451293	696251.8836	4154267.995	1.39107	0.49591	-1.47092	95180	57.24304324
137.2215203	37.5144952	696335.2133	4154267.995	1.3642	0.63202	-1.49449	95240	2.223913472
137.2224626	37.51447747	696418.5429	4154267.995	1.41782	0.55358	-1.55745	95300	59.39993094
137.2234048	37.51445973	696501.8726	4154267.995	1.39743	0.73399	-1.37853	95360	117.6732086
137.224347	37.51444198	696585.2023	4154267.995	1.38173	0.58531	-1.40592	95420	175.9569335
137.2252892	37.51442422	696668.532	4154267.995	1.29779	0.57162	-1.64375	95480	234.2433074
137.2262314	37.51440646	696751.8617	4154267.995	1.32856	0.59577	-1.72313	95540	292.530747
137.2271736	37.51438869	696835.1914	4154267.995	1.23758	0.16335	-1.818	95600	350.818721
137.2281159	37.51437091	696918.5211	4154267.995	1.03867	0.19651	-2.35879	95660	409.107001
137.2290581	37.51435312	697001.8508	4154267.995	1.36486	-0.70118	-1.04621	96030	437.3497894
137.2300003	37.51433533	697085.1805	4154267.995	1.27269	-0.54927	-1.16516	96110	446.3675194
137.2309425	37.51431753	697168.5102	4154267.995	1.10384	0.59785	-1.41463	96200	455.3538964
137.2318847	37.51429972	697251.8399	4154267.995	1.01812	0.86213	-1.8721	96280	464.3443733
137.2328269	37.5142819	697335.1696	4154267.995	1.18582	0.70242	-1.95711	96360	473.3522446
137.2337691	37.51426408	697418.4992	4154267.995	1.22313	0.47446	-1.72967	96450	482.3614222
137.2347113	37.51424625	697501.8289	4154267.995	1.22881	0.38166	-1.76143	96530	491.3436619
137.2356536	37.51422841	697585.1586	4154267.995	1.17626	0.34864	-1.91438	96610	500.3426535
137.2365958	37.51421056	697668.4883	4154267.995	1.45638	0.17563	-1.68864	96690	509.3575091
137.237538	37.51419271	697751.818	4154267.995	1.53075	0.08987	-1.70626	96780	518.34692
137.2384802	37.51417485	697835.1477	4154267.995	1.25633	-0.03199	-1.94595	96860	527.3378733
137.2394224	37.51415698	697918.4774	4154267.995	0.97735	-0.0552	-2.03917	96940	536.3441621
137.2403646	37.5141391	698001.8071	4154267.995	0.90048	0.12828	-1.99219	97030	545.3535579
137.2413068	37.51412122	698085.1368	4154267.995	1.0698	0.18378	-1.75573	97110	554.3372013
137.242249	37.51410332	698168.4665	4154267.995	0.96458	0.41599	-1.61519	97190	563.3356785
137.2431912	37.51408543	698251.7962	4154267.995	1.56185	-0.04535	-0.61486	97210	575.9174109
137.2441334	37.51406752	698335.1259	4154267.995	1.76458	0.00522	-0.28639	97220	598.4765436
137.2450756	37.5140496	698418.4555	4154267.995	1.63192	0.16359	-1.56132	97220	631.1517009
137.2460178	37.51403168	698501.7852	4154267.995	1.20091	0.2224	-1.70387	97220	672.6205773
137.24696	37.51401375	698585.1149	4154267.995	1.29042	0.52756	-1.65768	97250	720.776332
137.2479022	37.51399582	698668.4446	4154267.995	1.41168	0.23823	-1.51069	97320	770.0140465
137.2488444	37.51397787	698751.7743	4154267.995	1.23872	0.48198	-1.47028	97380	819.2442093
137.2497866	37.51395992	698835.104	4154267.995	1.13713	0.11896	-1.61464	97450	868.4663712
137.2507288	37.51394196	698918.4337	4154267.995	1.08265	0.07857	-1.64194	97520	917.697717
137.251671	37.513924	699001.7634	4154267.995	1.15682	0.15399	-1.48606	97590	966.9368439
137.3242175	37.51251802	705418.1497	4154267.995	0.57848	0.30542	-1.46115	106680	972.4375987
137.3251596	37.51249947	705501.4794	4154267.995	0.4938	0.15633	-1.57788	106760	945.1804068
137.3261017	37.51248091	705584.809	4154267.995	0.42049	0.00626	-1.36807	106840	917.9246016
137.3270438	37.51246234	705668.1387	4154267.995	1.22376	0.08666	-0.36659	106920	890.6703105
137.327986	37.51244377	705751.4684	4154267.995	0.40389	0.0869	-1.13011	107000	863.4176769
137.3289281	37.51242519	705834.7981	4154267.995	0.20908	0.0535	-1.16795	107080	836.1668627
137.3298702	37.5124066	705918.1278	4154267.995	0.21236	0.05698	-1.17637	107160	808.918052
137.3308123	37.512388	706001.4575	4154267.995	1.07133	-0.12333	-0.40223	107240	781.6714542
137.3317545	37.5123694	706084.7872	4154267.995	0.994	-0.48422	-0.38388	107310	754.4270402
137.3326966	37.51235078	706168.1169	4154267.995	1.01295	-0.46365	-0.42394	107390	727.16839
137.3336387	37.51233216	706251.4466	4154267.995	0.64041	-0.62488	-0.84161	107470	699.911445
137.3345808	37.51231354	706334.7763	4154267.995	0.82075	-0.17676	-0.78349	107550	672.6564123
137.3355229	37.5122949	706418.106	4154267.995	0.82239	-0.27792	-0.76771	107630	645.4035344
137.3364651	37.51227626	706501.4357	4154267.995	0.87713	-0.2356	-1.11654	107710	618.1530962
137.3374072	37.51225761	706584.7654	4154267.995	0.64944	-0.03975	-1.06897	108950	556.5066743
137.3383493	37.51223895	706668.095	4154267.995	0.67891	-0.01952	-1.05774	108950	477.0790029
137.3392914	37.51222029	706751.4247	4154267.995	0.64828	-0.06264	-1.09191	108950	399.245221
137.3402335	37.51220161	706834.7544	4154267.995	0.50558	-0.33226	-1.04853	108920	322.7203627
137.3411756	37.51218294	706918.0841	4154267.995	0.38945	-0.44284	-1.11947	108890	246.2272869
137.3421178	37.51216425	707001.4138	4154267.995	0.41522	-0.48078	-1.14713	108850	169.7222843
137.3430599	37.51214555	707084.7435	4154267.995	0.70027	0.51545	-0.91516	108820	93.169892
137.344002	37.51212685	707168.0732	4154267.995	0.7685	0.55833	-0.94314	108790	16.8333643
137.3449441	37.51210814	707251.4029	4154267.995	0.62338	-0.18584	-1.10619	108750	60.03723653
137.2196136	37.51378011	696168.5539	4154184.666	1.2907	0.55148	-1.25578	95060	56.11320082
137.2205559	37.51376239	696251.8836	4154184.666	1.39107	0.49591	-1.47092	95120	4.72740478
137.2214981	37.51374466	696335.2133	4154184.666	1.3642	0.63202	-1.49449	95180	60.75550689
137.2224403	37.51372693	696418.5429	4154184.666	1.46964	0.69587	-1.64402	95240	118.9762207
137.2233825	37.51370919	696501.8726	4154184.666	1.49608	0.72186	-1.45129	95300	177.2418596
137.2243247	37.51369144	696585.2023	4154184.666	1.3829	0.68639	-1.4531	95360	235.5190835
137.2252669	37.51367369	696668.532	4154184.666	1.29535	0.49367	-1.68741	95420	293.8009986
137.2262091	37.51365592	696751.8617	4154184.666	1.29669	0.29184	-1.81155	95480	352.0852753
137.2271513	37.51363815	696835.1914	4154184.666	1.25393	0.16731	-1.90562	95540	410.3709074
137.2280935	37.51362037	696918.5211	4154184.666	1.12602	-0.09739	-2.17446	95600	468.6573891
137.2290357	37.51360259	697001.8508	4154184.666	1.2343	-0.26089	-2.07212	96020	520.1955986
137.2299779	37.51358479	697085.1805	4154184.666	0.96515	0.05814	-2.14966	96110	529.2089111
137.2309202	37.51356699	697168.5102	4154184.666	0.86345	0.39282	-2.05594	96190	538.1906461
137.2328046	37.51353137	697335.1696	4154184.666	0.58795	0.38245	-2.52568	96350	556.1993749
137.2337468	37.51351355	697418.4992	4154184.666	0.91343	-0.28506	-2.03665	96440	565.1943193
137.234689	37.51349571	697501.8289	4154184.666	1.00995	0.24169	-1.92018	96520	574.1840901
137.2365734	37.51346003	697668.4883	4154184.666	1.42137	0.50067	-1.61751	96690	592.2010672
137.2375156	37.51344218	697751.818	4154184.666	1.38565	0.2076	-1.87408	96770	601.184149
137.2384578	37.51342432	697835.1477	4154184.666	1.21426	0.22742	-2.07634	96850	610.1809425
137.2393999	37.51340645	697918.4774	4154184.666	0.94122	0.21716	-2.11546	96930	619.1908498
137.2403421	37.51338857	698001.8071	4154184.666	0.9163	0.17639	-1.77698	97020	628.1874172
137.2412843	37.51337069	698085.1368	4154184.666	1.05889	0.19541	-1.67645	97100	637.177651
137.2422265	37.5133528	698168.4665	4154184.666	1.15537	0.2837	-1.45892	97180	646.1806336
137.2431687	37.5133349	698251.7962	4154184.666	1.34862	0.45731	-1.36766	97210	657.4929126
137.2441109	37.51331699	698335.1259	4154184.666	1.15039	0.60192	-1.17373	97220	677.6134124
137.2450531	37.51329908	698418.4555	4154184.666	1.0304	0.35773	-1.24454	97220	706.6386864
137.2459953	37.51328116	698501.7852	4154184.666	1.14532	0.39896	-1.45167	97220	743.9114225
137.2469375	37.51326323	698585.1149	4154184.666	1.26519	0.51905	-1.37668	97220	788.262552
137.2478797	37.51324529	698668.4446	4154184.666	1.36568	0.09622	-1.54979	97270	837.2432637
137.2488219	37.51322735	698751.7743	4154184.666	1.20225	0.00145	-1.79601	97330	886.4798933
137.2497641	37.5132094	698835.104	4154184.666	1.17052	0.04472	-1.73732	97400	935.7001872
137.2507062	37.51319144	698918.4337	4154184.666	1.16559	0.10632	-1.76966	97470	984.9292248
137.3260784	37.51173043	705584.809	4154184.666	0.3413	-0.05788	-1.15054	106870	996.668808
137.3270205	37.51171186	705668.1387	4154184.666	1.37899	0.2889	-0.14363	106950	969.4181781
137.3279626	37.51169329	705751.4684	4154184.666	-0.53959	-2.23323	-1.00842	107030	942.1692789
137.3289048	37.5116747	705834.7981	4154184.666	0.05123	-0.46429	-1.25886	107110	914.922265
137.330789	37.51163752	706001.4575	4154184.666	1.02261	-0.14908	-0.45155	107260	860.4169897
137.3317311	37.51161891	706084.7872	4154184.666	1.07496	-0.76327	-0.87592	107340	833.1611567
137.3336153	37.51158168	706251.4466	4154184.666	0.62518	-0.9045	-0.86804	107500	778.6546806
137.3345574	37.51156306	706334.7763	4154184.666	0.5617	0.19717	-1.08713	107580	751.4044139
137.3354995	37.51154442	706418.106	4154184.666	0.57269	-0.02675	-1.1771	108950	704.6521885
137.3364417	37.51152578	706501.4357	4154184.666	0.37127	-0.14667	-0.99638	108950	621.8231687
137.3373838	37.51150713	706584.7654	4154184.666	0.63518	0.01729	-1.33747	108950	539.1484716
137.3383259	37.51148847	706668.095	4154184.666	0.78172	0.22661	-1.02782	108950	456.7119124
137.339268	37.51146981	706751.4247	4154184.666	0.80812	0.37821	-0.91682	108950	374.670712
137.3402101	37.51145114	706834.7544	4154184.666	0.7421	0.05809	-0.96306	108950	293.3567608
137.3411522	37.51143246	706918.0841	4154184.666	0.45758	-0.15164	-1.05036	108950	213.6022256
137.3420943	37.51141377	707001.4138	4154184.666	1.14128	0.02443	-0.33671	108930	136.6862993
137.3439785	37.51137638	707168.0732	4154184.666	0.15686	-0.19862	-1.40391	108860	16.84167382
137.2195914	37.51302957	696168.5539	4154101.336	1.60016	0.35415	-1.30626	95010	5.208663996
137.2205336	37.51301185	696251.8836	4154101.336	1.39762	0.50166	-1.60041	95070	62.05202087
137.2214758	37.51299413	696335.2133	4154101.336	1.40327	0.63619	-1.66484	95130	120.2871673
137.222418	37.51297639	696418.5429	4154101.336	1.46964	0.69587	-1.64402	95180	178.5526461
137.2233602	37.51295865	696501.8726	4154101.336	1.49608	0.72186	-1.45129	95240	236.814456
137.2243024	37.5129409	696585.2023	4154101.336	1.3829	0.68639	-1.4531	95300	295.0870244
137.2252446	37.51292315	696668.532	4154101.336	1.31399	0.55319	-1.54978	95360	353.3650287
137.2261868	37.51290539	696751.8617	4154101.336	1.19989	0.51061	-1.61884	95420	411.6461603
137.227129	37.51288762	696835.1914	4154101.336	1.28357	0.26866	-1.60017	95480	469.9292557
137.2280712	37.51286984	696918.5211	4154101.336	1.45262	0.26046	-1.7265	95540	528.2136647
137.2290134	37.51285205	697001.8508	4154101.336	1.39486	-0.21574	-2.10876	95600	586.4989957
137.2299556	37.51283426	697085.1805	4154101.336	1.36317	0.31967	-1.97097	96100	612.0417355
137.2308978	37.51281646	697168.5102	4154101.336	1.25586	0.86837	-1.96575	96180	621.0305019
137.23184	37.51279865	697251.8399	4154101.336	0.90744	0.65479	-2.23284	96260	630.0323856
137.2327822	37.51278084	697335.1696	4154101.336	0.57891	-0.32155	-2.85815	96340	639.0468324
137.2337244	37.51276301	697418.4992	4154101.336	0.80401	0.11803	-2.24232	96430	648.031178
137.2346666	37.51274518	697501.8289	4154101.336	0.99177	0.37379	-1.85343	96510	657.0265267
137.2356088	37.51272734	697585.1586	4154101.336	1.1038	0.33348	-1.56119	96590	666.0341059
137.2365509	37.5127095	697668.4883	4154101.336	1.32325	0.19451	-1.66134	96680	675.0347913
137.2374931	37.51269165	697751.818	4154101.336	1.3439	0.17437	-1.73339	96760	684.0240821
137.2384353	37.51267379	697835.1477	4154101.336	1.30055	0.41341	-1.84519	96840	693.0252843
137.2393775	37.51265592	697918.4774	4154101.336	1.1261	0.68775	-2.00896	96920	702.0379398
137.2403197	37.51263804	698001.8071	4154101.336	0.88272	0.56904	-1.74542	97010	711.024663
137.2412619	37.51262016	698085.1368	4154101.336	1.10696	0.15829	-1.76604	97090	720.0199286
137.2422041	37.51260227	698168.4665	4154101.336	0.89165	0.11224	-2.01838	97170	729.02637
137.2431463	37.51258437	698251.7962	4154101.336	1.20452	0.35503	-1.51933	97210	739.4597157
137.2440884	37.51256646	698335.1259	4154101.336	1.15346	0.5531	-1.28668	97220	757.6499029
137.2450306	37.51254855	698418.4555	4154101.336	0.96018	0.37075	-1.32428	97220	783.7165761
137.2459728	37.51253063	698501.7852	4154101.336	0.92895	0.49304	-1.38609	97220	817.4825032
137.246915	37.5125127	698585.1149	4154101.336	1.23796	0.46896	-1.31771	97220	858.0392121
137.2478572	37.51249477	698668.4446	4154101.336	1.18587	-0.45391	-1.98388	97220	904.4736653
137.2487993	37.51247682	698751.7743	4154101.336	1.14759	-0.57286	-2.13918	97290	953.7133594
137.3298235	37.51090563	705918.1278	4154101.336	0.34517	0.29174	-1.06358	107210	966.4113122
137.3307656	37.51088704	706001.4575	4154101.336	1.07956	0.51047	-0.44388	107290	939.1577875
137.333592	37.5108312	706251.4466	4154101.336	0.66951	-0.98318	-0.92835	107530	857.40752
137.3345341	37.51081258	706334.7763	4154101.336	0.669	0.18116	-1.28988	108950	784.3227057
137.3354762	37.51079394	706418.106	4154101.336	0.54189	0.10448	-1.33066	108950	701.0019813
137.3364183	37.5107753	706501.4357	4154101.336	0.47944	0.02056	-1.30056	108950	617.6836764
137.3373603	37.51075665	706584.7654	4154101.336	0.53618	-0.02908	-1.164	108950	534.3689226
137.3383024	37.510738	706668.095	4154101.336	0.67594	0.21963	-1.2038	108950	451.0596878
137.3392445	37.51071933	706751.4247	4154101.336	0.92661	0.35826	-0.93894	108950	367.7597225
137.3401866	37.51070066	706834.7544	4154101.336	1.01353	0.29511	-0.84441	108950	284.4771697
137.3411287	37.51068198	706918.0841	4154101.336	0.9093	-0.01956	-0.86843	108950	201.2336498
137.3420708	37.5106633	707001.4138	4154101.336	0.49444	-0.03544	-0.84294	108950	118.1117209
137.343955	37.5106259	707168.0732	4154101.336	0.27858	-0.08197	-1.09422	108990	34.09671315
137.2205114	37.51226131	696251.8836	4154018.006	1.53234	0.51886	-1.55377	95010	121.4875146
137.2214536	37.51224359	696335.2133	4154018.006	1.449	0.5347	-1.6932	95070	179.7733824
137.2223958	37.51222586	696418.5429	4154018.006	1.49667	0.67606	-1.65757	95130	238.0608074
137.2233379	37.51220812	696501.8726	4154018.006	1.57713	0.89454	-1.59731	95190	296.3488708
137.2242801	37.51219037	696585.2023	4154018.006	1.20995	1.03004	-1.84816	95250	354.6372579
137.2252223	37.51217261	696668.532	4154018.006	1.22406	0.87823	-1.67856	95310	412.9258315
137.2261645	37.51215485	696751.8617	4154018.006	1.19989	0.51061	-1.61884	95360	471.2109915
137.2271067	37.51213708	696835.1914	4154018.006	1.28357	0.26866	-1.60017	95420	529.4916864
137.2280489	37.5121193	696918.5211	4154018.006	1.45262	0.26046	-1.7265	95480	587.774038
137.2289911	37.51210152	697001.8508	4154018.006	1.39486	-0.21574	-2.10876	95540	646.0575977
137.2299333	37.51208373	697085.1805	4154018.006	1.36317	0.31967	-1.97097	96090	694.8782719
137.2308754	37.51206593	697168.5102	4154018.006	1.00649	0.40181	-1.64147	96170	703.8723672
137.2318176	37.51204812	697251.8399	4154018.006	1.04705	0.18876	-2.31438	96250	712.877921
137.2327598	37.5120303	697335.1696	4154018.006	0.94187	-0.19284	-2.47973	96340	721.882183
137.233702	37.51201248	697418.4992	4154018.006	0.96553	0.01878	-2.20086	96420	730.8706514
137.2346442	37.51199465	697501.8289	4154018.006	1.02992	0.12755	-1.87274	96500	739.870297
137.2355864	37.51197681	697585.1586	4154018.006	0.99567	0.43187	-1.56073	96580	748.8807169
137.2365285	37.51195897	697668.4883	4154018.006	1.07312	0.41413	-1.6164	96670	757.8717222
137.2374707	37.51194112	697751.818	4154018.006	1.46194	0.44495	-1.3968	96750	766.8658429
137.2384129	37.51192326	697835.1477	4154018.006	1.27345	-0.17463	-2.00872	96830	775.8704912
137.2393551	37.51190539	697918.4774	4154018.006	1.21835	0.6739	-1.85057	96920	784.8752918
137.2402973	37.51188751	698001.8071	4154018.006	0.94956	0.64136	-1.69699	97000	793.8642351
137.2412394	37.51186963	698085.1368	4154018.006	0.74841	0.56864	-2.07025	97080	802.863468
137.2421816	37.51185174	698168.4665	4154018.006	0.83906	0.30569	-1.90474	97160	811.8726484
137.2431238	37.51183384	698251.7962	4154018.006	1.3011	0.33576	-1.31428	97210	821.7007285
137.244066	37.51181594	698335.1259	4154018.006	3.34512	-0.05164	1.2301	97220	838.3283897
137.2450081	37.51179803	698418.4555	4154018.006	1.27968	-0.136	-1.34081	97220	861.9586912
137.2459503	37.51178011	698501.7852	4154018.006	0.9674	0.1196	-1.19548	97220	892.770271
137.2468925	37.51176218	698585.1149	4154018.006	0.52514	0.75365	-1.49253	97220	930.0496778
137.2478346	37.51174424	698668.4446	4154018.006	1.07539	-0.397	-2.36813	97220	973.0538139
137.3316844	37.51011795	706084.7872	4154018.006	0.5342	0.18368	-0.97481	107400	990.6586748
137.3326265	37.51009934	706168.1169	4154018.006	0.72457	-0.71427	-1.34149	108950	955.5618952
137.3335686	37.51008072	706251.4466	4154018.006	0.4449	-0.82881	-1.48363	108950	872.676834
137.3345107	37.5100621	706334.7763	4154018.006	0.65141	-0.65637	-1.26409	108950	789.8853415
137.3354528	37.51004346	706418.106	4154018.006	0.56156	-0.02522	-1.28955	108950	707.2202796
137.3363948	37.51002482	706501.4357	4154018.006	0.55161	0.0408	-1.25463	108950	624.7318386
137.3373369	37.51000617	706584.7654	4154018.006	0.59795	-0.09678	-1.07061	108950	542.5005913
137.338279	37.50998752	706668.095	4154018.006	0.71014	-0.043	-1.09031	108950	460.6642899
137.3392211	37.50996886	706751.4247	4154018.006	0.7868	0.20126	-0.9779	108950	379.4785364
137.3401632	37.50995019	706834.7544	4154018.006	0.98463	0.28531	-0.84282	108950	299.4728806
137.3411053	37.50993151	706918.0841	4154018.006	0.764	0.00249	-1.07103	108950	221.9273032
137.3420474	37.50991282	707001.4138	4154018.006	0.61816	-0.22232	-0.92733	108960	149.5572751
137.3429895	37.50989413	707084.7435	4154018.006	0.99906	0.02706	-0.33497	109010	82.55867316
137.3439315	37.50987543	707168.0732	4154018.006	0.62676	0.09638	-0.77157	109060	16.04532826
137.3458157	37.509838	707334.7326	4154018.006	0.90919	-0.29129	-0.53208	109150	118.7811657
137.2204891	37.51151077	696251.8836	4153934.677	1.42828	0.6522	-1.71388	94950	181.0157345
137.2214313	37.51149305	696335.2133	4153934.677	1.44897	0.58336	-1.69403	95010	239.3045182
137.2223735	37.51147532	696418.5429	4153934.677	1.4516	0.54553	-1.74067	95070	297.5934053
137.2233157	37.51145758	696501.8726	4153934.677	1.35649	0.47088	-1.80446	95130	355.8823451
137.2242579	37.51143983	696585.2023	4153934.677	1.21461	1.07063	-1.88444	95190	414.1713154
137.2252	37.51142208	696668.532	4153934.677	1.23198	0.73509	-1.53233	95250	472.4603048
137.2261422	37.51140431	696751.8617	4153934.677	1.21502	0.45123	-1.55437	95310	530.749307
137.2270844	37.51138654	696835.1914	4153934.677	1.17413	0.37504	-1.59946	95370	589.0383183
137.2280266	37.51136877	696918.5211	4153934.677	1.35772	0.24934	-1.86352	95430	647.3273362
137.2289687	37.51135098	697001.8508	4153934.677	1.35675	0.67535	-1.92627	95490	705.6163591
137.2299109	37.51133319	697085.1805	4153934.677	1.34785	0.26362	-1.96886	95540	763.9021625
137.2308531	37.51131539	697168.5102	4153934.677	1.00649	0.40181	-1.64147	96160	786.7156071
137.2317953	37.51129758	697251.8399	4153934.677	1.04705	0.18876	-2.31438	96240	795.7240513
137.2327374	37.51127977	697335.1696	4153934.677	0.94187	-0.19284	-2.47973	96330	804.7188338
137.2336796	37.51126195	697418.4992	4153934.677	0.96553	0.01878	-2.20086	96410	813.7119409
137.2346218	37.51124412	697501.8289	4153934.677	1.00569	0.3573	-2.07952	96490	822.7149983
137.2374483	37.51119059	697751.818	4153934.677	1.60705	0.18349	-1.48513	96740	849.7088968
137.2383905	37.51117273	697835.1477	4153934.677	1.41318	-0.48077	-1.95635	96820	858.7163127
137.2393326	37.51115486	697918.4774	4153934.677	1.23248	0.1895	-1.80553	96910	867.7122738
137.241217	37.5111191	698085.1368	4153934.677	2.1775	0.14992	-2.75527	97070	885.7079153
137.2421591	37.51110121	698168.4665	4153934.677	1.36025	-0.15332	-1.55964	97160	894.7158104
137.2431013	37.51108332	698251.7962	4153934.677	4.02285	-0.54597	2.21613	97210	904.1411275
137.2440435	37.51106541	698335.1259	4153934.677	1.56795	-0.68839	-0.92344	97210	919.4264717
137.2449856	37.5110475	698418.4555	4153934.677	3.81377	-0.56378	2.1216	97220	941.074691
137.2459278	37.51102958	698501.7852	4153934.677	1.20105	0.143	-0.96832	97220	969.374822
137.3326031	37.50934886	706168.1169	4153934.677	1.89588	0.13728	-0.27318	108950	967.3380778
137.3335452	37.50933024	706251.4466	4153934.677	0.53963	-0.31605	-1.38216	108950	885.5559146
137.3344873	37.50931162	706334.7763	4153934.677	0.71841	-0.85745	-1.13187	108950	804.0915831
137.3354294	37.50929298	706418.106	4153934.677	0.22694	-0.08377	-1.65285	108950	723.0525189
137.3363714	37.50927434	706501.4357	4153934.677	0.75565	-0.06609	-1.06624	108950	642.5996354
137.3373135	37.5092557	706584.7654	4153934.677	0.60365	-0.03657	-1.06243	108950	562.9842918
137.3382556	37.50923704	706668.095	4153934.677	0.65062	0.02425	-1.02713	108950	484.6194478
137.3391977	37.50921838	706751.4247	4153934.677	0.65008	0.11745	-1.01678	108950	408.2258943
137.3401398	37.50919971	706834.7544	4153934.677	0.87372	0.29911	-1.08055	108960	334.9654125
137.3410818	37.50918103	706918.0841	4153934.677	0.79875	0.35518	-0.93804	108970	266.0781977
137.3420239	37.50916235	707001.4138	4153934.677	0.78169	-0.0973	-0.86398	109020	199.0251227
137.342966	37.50914365	707084.7435	4153934.677	0.93257	-0.0127	-0.36426	109070	131.9748223
137.3439081	37.50912495	707168.0732	4153934.677	0.80372	-0.00231	-0.41349	109120	64.93589198
137.3448501	37.50910624	707251.4029	4153934.677	0.7303	0.02011	-0.54866	109170	2.991402667
137.3457922	37.50908753	707334.7326	4153934.677	0.38298	-0.31595	-1.07692	109220	69.24008226
137.2195247	37.51077795	696168.5539	4153851.347	1.29522	0.77868	-1.87162	94830	182.2840081
137.2204669	37.51076023	696251.8836	4153851.347	1.41316	0.67569	-1.6836	94890	240.5678555
137.2214091	37.51074251	696335.2133	4153851.347	1.41728	0.67402	-1.68093	94950	298.8537315
137.2223512	37.51072478	696418.5429	4153851.347	1.41966	0.73241	-1.61236	95010	357.1406429
137.2232934	37.51070704	696501.8726	4153851.347	2.13906	0.58549	-0.87859	95070	415.4281538
137.2251777	37.51067154	696668.532	4153851.347	1.09067	1.23673	-1.60633	95190	532.004186
137.2261199	37.51065378	696751.8617	4153851.347	1.30513	0.894	-1.35929	95250	590.2925078
137.2270621	37.51063601	696835.1914	4153851.347	1.17591	0.91041	-1.36925	95310	648.58096
137.2280042	37.51061823	696918.5211	4153851.347	1.25185	0.75994	-1.5201	95370	706.8695105
137.2289464	37.51060045	697001.8508	4153851.347	1.46398	0.45313	-1.92806	95430	765.1581368
137.2298886	37.51058266	697085.1805	4153851.347	1.40917	0.28016	-2.02959	95490	823.4468228
137.2308308	37.51056486	697168.5102	4153851.347	1.05034	0.1991	-1.46549	96150	869.5598289
137.2317729	37.51054705	697251.8399	4153851.347	3.39844	0.36879	0.71924	96240	878.5700506
137.2327151	37.51052924	697335.1696	4153851.347	-2.50429	2.37027	-6.1494	96320	887.5576764
137.2336572	37.51051142	697418.4992	4153851.347	1.13307	0.33244	-2.17399	96400	896.554543
137.2345994	37.51049359	697501.8289	4153851.347	1.00569	0.3573	-2.07952	96480	905.5603749
137.2374259	37.51044005	697751.818	4153851.347	1.60705	0.18349	-1.48513	96730	932.5528992
137.2383681	37.5104222	697835.1477	4153851.347	1.41318	-0.48077	-1.95635	96810	941.5625866
137.2393102	37.51040433	697918.4774	4153851.347	1.71715	0.09767	-0.9594	96900	950.5512447
137.2411945	37.51036857	698085.1368	4153851.347	4.43069	0.79956	2.85855	97060	968.5530376
137.2421367	37.51035068	698168.4665	4153851.347	1.46995	-0.27208	-1.05413	97150	977.5528304
137.2430788	37.51033279	698251.7962	4153851.347	1.61355	-1.93236	-1.05204	97210	986.7309384
137.3325797	37.50859838	706168.1169	4153851.347	0.94871	-0.25925	-0.78072	108950	986.040087
137.3335218	37.50857976	706251.4466	4153851.347	0.81626	0.42586	-0.88023	108950	905.9477767
137.3344639	37.50856114	706334.7763	4153851.347	1.07752	-0.2807	-0.76811	108950	826.495838
137.335406	37.50854251	706418.106	4153851.347	0.8598	-0.3187	-0.99838	108950	747.8883883
137.336348	37.50852387	706501.4357	4153851.347	0.81831	-0.06972	-0.98363	108950	670.4225441
137.3372901	37.50850522	706584.7654	4153851.347	0.67675	-0.02255	-1.17982	108950	594.5447074
137.3382322	37.50848656	706668.095	4153851.347	0.66129	0.02339	-1.10113	108950	520.949235
137.3391742	37.5084679	706751.4247	4153851.347	0.65634	0.1096	-1.06377	108960	449.9759885
137.3401163	37.50844923	706834.7544	4153851.347	0.77677	0.28498	-0.99588	108990	382.5768773
137.3410584	37.50843055	706918.0841	4153851.347	0.82357	-0.01029	-1.18518	109040	315.5215114
137.3420004	37.50841187	707001.4138	4153851.347	1.28969	-0.22362	-0.36345	109090	248.4663827
137.3429425	37.50839318	707084.7435	4153851.347	0.97828	-0.2216	-0.3428	109140	181.4117543
137.3438846	37.50837448	707168.0732	4153851.347	0.71351	-0.05162	-0.61607	109190	114.3585062
137.3448266	37.50835577	707251.4029	4153851.347	0.56482	-0.05468	-0.74855	109240	47.31250735
137.3457687	37.50833706	707334.7326	4153851.347	0.3965	-0.12394	-1.15846	109290	19.80002152
137.3467108	37.50831833	707418.0623	4153851.347	0.45413	-0.2723	-1.0699	109340	86.8249413
137.2195025	37.51002741	696168.5539	4153768.017	1.37236	0.66805	-1.64628	94770	241.850512
137.2204446	37.51000969	696251.8836	4153768.017	1.33968	0.74908	-1.72569	94830	300.1296505
137.2213868	37.50999197	696335.2133	4153768.017	1.28716	0.74801	-1.68071	94890	358.412012
137.222329	37.50997424	696418.5429	4153768.017	0.9977	1.10529	-1.94892	94950	416.696244
137.2232711	37.5099565	696501.8726	4153768.017	1.324	0.93685	-1.35723	95010	474.9816579
137.2251554	37.509921	696668.532	4153768.017	0.45364	0.77352	-1.84464	95130	591.5546342
137.2260976	37.50990324	696751.8617	4153768.017	1.60979	0.53051	-1.15361	95190	649.8418112
137.2270398	37.50988547	696835.1914	4153768.017	1.17311	0.36294	-1.35352	95250	708.1292961
137.2279819	37.5098677	696918.5211	4153768.017	3.61439	0.43402	1.02533	95310	766.4170188
137.2317506	37.50979652	697251.8399	4153768.017	0.24837	1.04531	-2.94965	96230	961.4065609
137.2336349	37.50976088	697418.4992	4153768.017	0.93464	0.80734	-2.41404	96390	979.3981247
137.234577	37.50974305	697501.8289	4153768.017	0.53697	1.05534	-2.50323	96470	988.406257
137.3334984	37.50782928	706251.4466	4153768.017	1.52075	0.56994	-0.0869	108950	933.3601371
137.3344405	37.50781066	706334.7763	4153768.017	1.25271	0.60602	-0.63878	108950	856.4549852
137.3353826	37.50779203	706418.106	4153768.017	0.92881	0.08258	-1.01114	108950	780.8692674
137.3363246	37.50777339	706501.4357	4153768.017	0.83032	0.12892	-1.13836	108950	707.0262789
137.3372667	37.50775474	706584.7654	4153768.017	0.7308	-0.00722	-1.25082	108960	635.1489904
137.3382088	37.50773609	706668.095	4153768.017	0.87659	0.22127	-1.03991	108960	566.1539571
137.3391508	37.50771742	706751.4247	4153768.017	0.75193	0.25464	-1.00931	109010	499.1006542
137.3400929	37.50769875	706834.7544	4153768.017	0.8463	0.25348	-0.8911	109060	432.0481282
137.3410349	37.50768008	706918.0841	4153768.017	1.00538	-0.08664	-0.98057	109110	364.9968071
137.341977	37.50766139	707001.4138	4153768.017	1.17769	-0.10186	-0.36307	109160	297.9475044
137.342919	37.5076427	707084.7435	4153768.017	0.80703	-0.17541	-0.58862	109210	230.9019784
137.3438611	37.507624	707168.0732	4153768.017	0.58026	-0.11613	-0.8405	109260	163.864865
137.3448032	37.5076053	707251.4029	4153768.017	0.63687	-0.04772	-0.89973	109310	96.8536339
137.3457452	37.50758658	707334.7326	4153768.017	0.48205	0.00212	-1.18771	109360	30.0419856
137.3466873	37.50756786	707418.0623	4153768.017	0.5328	-0.03577	-1.17618	109410	37.64807401
137.2175959	37.50931228	696001.8945	4153684.688	1.40367	0.42228	-1.50953	94600	184.8573658
137.2185381	37.50929458	696085.2242	4153684.688	1.47136	0.7473	-1.49996	94660	243.1411037
137.2194802	37.50927687	696168.5539	4153684.688	1.36298	0.78905	-1.72218	94710	301.4209643
137.2204224	37.50925916	696251.8836	4153684.688	0.92103	0.87912	-2.19109	94770	359.6963138
137.2213645	37.50924143	696335.2133	4153684.688	0.75701	0.98391	-2.22498	94830	417.9754835
137.2223067	37.5092237	696418.5429	4153684.688	1.83775	1.61934	-1.07919	94890	476.257071
137.224191	37.50918822	696585.2023	4153684.688	3.2166	1.18504	0.89875	95010	592.824647
137.2251332	37.50917047	696668.532	4153684.688	0.50996	0.78982	-2.08462	95070	651.1098476
137.2260753	37.50915271	696751.8617	4153684.688	1.48199	0.77292	-1.19274	95130	709.3956804
137.2279596	37.50911716	696918.5211	4153684.688	2.34262	1.49577	-0.11681	95250	825.9687073
137.3334751	37.5070788	706251.4466	4153684.688	0.96525	0.34473	-1.05281	108950	967.1962531
137.3344171	37.50706018	706334.7763	4153684.688	1.02967	0.60418	-0.87223	108950	893.2091514
137.3353592	37.50704155	706418.106	4153684.688	0.81188	0.45031	-0.96449	108960	820.8461885
137.3363012	37.50702291	706501.4357	4153684.688	0.54188	0.02517	-1.41951	108960	750.4193348
137.3372433	37.50700426	706584.7654	4153684.688	0.53614	-0.00289	-1.49056	108980	682.6860702
137.3391274	37.50696695	706751.4247	4153684.688	1.19445	0.24827	-0.50029	109080	548.585711
137.3400694	37.50694828	706834.7544	4153684.688	0.78315	0.08286	-0.86938	109130	481.5378815
137.3410115	37.5069296	706918.0841	4153684.688	0.9606	-0.08928	-0.67089	109180	414.4926325
137.3419535	37.50691092	707001.4138	4153684.688	0.94825	-0.11531	-0.66437	109220	347.4457079
137.3428956	37.50689223	707084.7435	4153684.688	0.71323	0.2123	-0.8056	109270	280.391381
137.3438376	37.50687353	707168.0732	4153684.688	0.42836	0.08914	-1.2122	109320	213.3379834
137.3447797	37.50685482	707251.4029	4153684.688	0.46063	0.05498	-1.19027	109370	146.2867933
137.3457217	37.50683611	707334.7326	4153684.688	0.51054	0.03754	-1.2377	109420	79.24341413
137.3466638	37.50681739	707418.0623	4153684.688	0.57042	-0.01739	-1.16713	109470	12.33586476
137.3476058	37.50679866	707501.392	4153684.688	0.57985	-0.02999	-1.1353	109520	54.93442013
137.2156894	37.50859712	695835.2351	4153601.358	1.34783	0.74994	-1.59624	94420	127.7959322
137.2166316	37.50857943	695918.5648	4153601.358	1.4595	0.81332	-1.5452	94480	186.0843947
137.2175737	37.50856174	696001.8945	4153601.358	1.44999	0.76929	-1.52641	94540	244.3731365
137.2185159	37.50854404	696085.2242	4153601.358	1.44972	0.76633	-1.48404	94600	302.6619962
137.219458	37.50852633	696168.5539	4153601.358	1.35816	0.77997	-1.45139	94660	360.9509167
137.2204001	37.50850862	696251.8836	4153601.358	0.93643	0.89228	-2.11312	94720	419.2398726
137.2213423	37.50849089	696335.2133	4153601.358	0.44577	1.27281	-2.48555	94780	477.528851
137.2222844	37.50847316	696418.5429	4153601.358	0.42861	0.31908	-1.49933	94840	535.8178445
137.2251109	37.50841993	696668.532	4153601.358	1.53803	0.47333	-1.08304	95010	710.6686282
137.226053	37.50840217	696751.8617	4153601.358	1.44297	0.59333	-1.17933	95070	768.9530546
137.2269952	37.5083844	696835.1914	4153601.358	1.62461	-0.09411	-0.94461	95130	827.2381324
137.2279373	37.50836663	696918.5211	4153601.358	2.15371	0.58717	-0.22547	95190	885.5237328
137.3343937	37.5063097	706334.7763	4153601.358	1.02967	0.60418	-0.87223	108960	935.5033022
137.3353358	37.50629107	706418.106	4153601.358	0.81188	0.45031	-0.96449	108960	866.3829791
137.3362778	37.50627243	706501.4357	4153601.358	0.54188	0.02517	-1.41951	109000	799.2241076
137.3372199	37.50625378	706584.7654	4153601.358	0.7635	0.13939	-1.17966	109040	732.1685506
137.3381619	37.50623513	706668.095	4153601.358	0.68301	0.14969	-1.06478	109090	665.1128549
137.339104	37.50621647	706751.4247	4153601.358	0.67914	0.24502	-0.96862	109140	598.0571837
137.340046	37.5061978	706834.7544	4153601.358	0.4788	-0.00793	-1.15096	109190	531.0015464
137.340988	37.50617912	706918.0841	4153601.358	0.47124	-0.12404	-1.01714	109240	463.9459577
137.3419301	37.50616044	707001.4138	4153601.358	-0.00467	-0.18265	-1.36583	109290	396.8904423
137.3428721	37.50614175	707084.7435	4153601.358	0.37512	0.46828	-1.18378	109340	329.8350447
137.3438141	37.50612305	707168.0732	4153601.358	0.51272	0.49244	-1.19124	109390	262.7798553
137.3447562	37.50610435	707251.4029	4153601.358	0.47464	0.31094	-1.23795	109440	195.725088
137.3456982	37.50608563	707334.7326	4153601.358	0.49554	0.13891	-1.23609	109490	128.6714027
137.3466402	37.50606691	707418.0623	4153601.358	0.5285	0.01577	-1.15845	109540	61.62233164
137.3475823	37.50604818	707501.392	4153601.358	0.57588	-0.04596	-1.18115	109590	5.590680828
137.3485243	37.50602945	707584.7217	4153601.358	0.5886	-0.16646	-1.02647	109640	72.51318326
137.2147251	37.50786425	695751.9054	4153518.028	1.53911	0.70698	-1.87709	94300	129.0504381
137.2156672	37.50784657	695835.2351	4153518.028	1.46981	0.83634	-1.69927	94360	187.3368477
137.2166093	37.50782889	695918.5648	4153518.028	1.4453	0.86918	-1.58422	94420	245.6245095
137.2175515	37.5078112	696001.8945	4153518.028	1.38963	0.82662	-1.59271	94480	303.912703
137.2184936	37.5077935	696085.2242	4153518.028	1.55417	0.80071	-1.25248	94540	362.2011714
137.2194358	37.50777579	696168.5539	4153518.028	1.23283	0.32411	-1.06676	94600	420.4898006
137.2203779	37.50775808	696251.8836	4153518.028	2.64828	0.52175	0.09208	94660	478.7785317
137.22132	37.50774035	696335.2133	4153518.028	0.54153	0.98661	-2.15635	94720	537.0673315
137.2250886	37.50766939	696668.532	4153518.028	2.31245	0.54749	-0.03413	94960	770.2229064
137.2260307	37.50765163	696751.8617	4153518.028	1.11386	-0.0819	-1.32467	95020	828.5118543
137.2269728	37.50763386	696835.1914	4153518.028	1.57364	0.35334	-0.93741	95070	886.7969988
137.227915	37.50761609	696918.5211	4153518.028	1.92	0.56388	-0.18728	95130	945.0814643
137.3343704	37.50555922	706334.7763	4153518.028	0.78921	0.11627	-1.0485	108960	982.7945385
137.3353124	37.50554059	706418.106	4153518.028	0.84588	0.0322	-0.94367	109010	915.7395202
137.3362544	37.50552195	706501.4357	4153518.028	0.43549	-0.28522	-1.55111	109060	848.6846263
137.3371965	37.5055033	706584.7654	4153518.028	0.7635	0.13939	-1.17966	109110	781.6298887
137.3381385	37.50548465	706668.095	4153518.028	0.68301	0.14969	-1.06478	109160	714.5753516
137.3390805	37.50546599	706751.4247	4153518.028	0.67914	0.24502	-0.96862	109210	647.5210771
137.3400226	37.50544732	706834.7544	4153518.028	0.4788	-0.00793	-1.15096	109260	580.4671564
137.3409646	37.50542865	706918.0841	4153518.028	0.47124	-0.12404	-1.01714	109310	513.413728
137.3419066	37.50540996	707001.4138	4153518.028	-0.22775	-0.0835	-1.65783	109360	446.3610137
137.3428486	37.50539127	707084.7435	4153518.028	0.92878	0.03115	-0.39189	109410	379.3093923
137.3437907	37.50537258	707168.0732	4153518.028	0.56106	0.65051	-1.10017	109460	312.2595679
137.3447327	37.50535387	707251.4029	4153518.028	0.48933	0.61083	-1.1343	109510	245.2130145
137.3456747	37.50533516	707334.7326	4153518.028	0.45852	0.24458	-1.11842	109560	178.1734247
137.3466167	37.50531644	707418.0623	4153518.028	0.52734	0.02112	-1.13472	109610	111.1533991
137.3475588	37.50529771	707501.392	4153518.028	0.66106	-0.01485	-1.0589	109660	44.24193819
137.3485008	37.50527898	707584.7217	4153518.028	0.63631	-0.08187	-1.04827	109710	23.50706548
137.3494428	37.50526023	707668.0513	4153518.028	0.39762	-0.02864	-1.30939	109750	90.19258035
137.2005708	37.50737795	694501.96	4153434.699	1.50734	0.32386	-1.17563	93070	154.1020679
137.2015129	37.50736039	694585.2897	4153434.699	1.71395	0.26289	-1.0115	93150	121.9297686
137.2024551	37.50734282	694668.6194	4153434.699	1.5472	0.34759	-1.30587	93190	101.3978869
137.2033972	37.50732524	694751.9491	4153434.699	1.55987	0.26081	-1.34737	93270	103.1296497
137.2147029	37.50711371	695751.9054	4153434.699	1.53911	0.70698	-1.87709	94240	188.6142184
137.215645	37.50709603	695835.2351	4153434.699	1.46981	0.83634	-1.69927	94300	246.8949286
137.2165871	37.50707835	695918.5648	4153434.699	1.4453	0.86918	-1.58422	94360	305.1788236
137.2175293	37.50706066	696001.8945	4153434.699	1.22457	0.95598	-1.76475	94420	363.4643713
137.2184714	37.50704296	696085.2242	4153434.699	0.86894	1.04591	-1.56055	94480	421.7508865
137.2194135	37.50702525	696168.5539	4153434.699	3.72244	-0.38685	2.0299	94540	480.0380167
137.2203557	37.50700754	696251.8836	4153434.699	2.10183	0.37462	-0.42525	94600	538.3255623
137.2212978	37.50698982	696335.2133	4153434.699	0.71861	1.03839	-2.17666	94660	596.6134013
137.2222399	37.50697209	696418.5429	4153434.699	0.73035	1.01142	-2.21275	94720	654.9014556
137.223182	37.50695435	696501.8726	4153434.699	1.02575	0.70432	-1.91272	94780	713.1896723
137.2241242	37.50693661	696585.2023	4153434.699	1.43716	0.19993	-1.20758	94840	771.4780146
137.2250663	37.50691885	696668.532	4153434.699	1.875	0.44938	-0.55187	94900	829.766456
137.2260084	37.50690109	696751.8617	4153434.699	1.07396	-0.10645	-1.341	94960	888.054977
137.335289	37.50479011	706418.106	4153434.699	0.8573	-0.38202	-0.91699	109080	965.2094796
137.336231	37.50477147	706501.4357	4153434.699	0.46799	-0.00894	-1.19706	109130	898.1561069
137.3371731	37.50475282	706584.7654	4153434.699	0.48518	-0.09308	-1.14242	109180	831.1031269
137.3381151	37.50473417	706668.095	4153434.699	0.63957	0.03684	-1.09221	109230	764.0506427
137.3390571	37.50471551	706751.4247	4153434.699	0.42213	0.21619	-1.10422	109280	696.9987977
137.3399991	37.50469685	706834.7544	4153434.699	-0.00958	0.19776	-1.50932	109330	629.9477957
137.3409411	37.50467817	706918.0841	4153434.699	-0.21776	-0.04188	-1.71155	109380	562.897938
137.3418832	37.50465949	707001.4138	4153434.699	-0.22775	-0.0835	-1.65783	109430	495.849689
137.3428252	37.5046408	707084.7435	4153434.699	0.92878	0.03115	-0.39189	109480	428.8038033
137.3437672	37.5046221	707168.0732	4153434.699	0.56106	0.65051	-1.10017	109520	361.7590671
137.3447092	37.5046034	707251.4029	4153434.699	0.48933	0.61083	-1.1343	109570	294.7046074
137.3456512	37.50458468	707334.7326	4153434.699	0.49303	0.47877	-0.96349	109620	227.6509405
137.3465932	37.50456596	707418.0623	4153434.699	0.73145	0.01188	-0.6385	109670	160.5990595
137.3475353	37.50454724	707501.392	4153434.699	0.79178	-0.0872	-0.80321	109720	93.55280408
137.3484773	37.5045285	707584.7217	4153434.699	0.69289	0.0027	-0.86405	109770	26.55482036
137.3494193	37.50450976	707668.0513	4153434.699	0.58541	0.00562	-0.95639	109820	40.63436841
137.3503613	37.50449101	707751.381	4153434.699	0.63206	0.10042	-0.89342	109870	107.657361
137.1986645	37.50666251	694335.3006	4153351.369	1.53108	0.35877	-1.56251	92890	141.5309883
137.1996066	37.50664496	694418.6303	4153351.369	1.51306	0.41092	-1.31168	92960	109.4106297
137.2005488	37.5066274	694501.96	4153351.369	1.5302	0.44152	-1.22757	93040	77.20130123
137.2014909	37.50660984	694585.2897	4153351.369	1.44909	0.38583	-1.30076	93120	45.12116206
137.202433	37.50659227	694668.6194	4153351.369	1.58804	0.3087	-1.24103	93190	18.14214941
137.2033752	37.50657469	694751.9491	4153351.369	1.56817	0.33508	-1.29484	93270	19.84850958
137.2052594	37.50653951	694918.6085	4153351.369	1.76959	0.66186	-1.22847	93440	23.54366336
137.2062016	37.50652191	695001.9382	4153351.369	1.61725	0.46492	-1.42224	93520	25.26445582
137.2127965	37.50639849	695585.246	4153351.369	1.33793	1.22348	-1.87872	94060	131.6664539
137.2137386	37.50638083	695668.5757	4153351.369	1.40056	1.1015	-1.78744	94120	189.9160039
137.2146807	37.50636317	695751.9054	4153351.369	1.41592	1.00814	-1.78093	94180	248.1841014
137.2156228	37.50634549	695835.2351	4153351.369	1.44147	0.95461	-1.75455	94240	306.4601672
137.2165649	37.50632781	695918.5648	4153351.369	1.42588	0.90675	-1.69267	94300	364.7403819
137.2175071	37.50631011	696001.8945	4153351.369	1.22457	0.95598	-1.76475	94360	423.0230306
137.2184492	37.50629242	696085.2242	4153351.369	0.86894	1.04591	-1.56055	94420	481.3072293
137.2193913	37.50627471	696168.5539	4153351.369	3.72244	-0.38685	2.0299	94480	539.5924756
137.2203334	37.506257	696251.8836	4153351.369	2.10183	0.37462	-0.42525	94540	597.8784631
137.2212755	37.50623928	696335.2133	4153351.369	0.71861	1.03839	-2.17666	94600	656.1649943
137.2222177	37.50622155	696418.5429	4153351.369	1.14624	0.40201	-1.58033	94660	714.4519362
137.2231598	37.50620381	696501.8726	4153351.369	1.37266	0.22972	-1.26081	94720	772.7391958
137.2241019	37.50618607	696585.2023	4153351.369	1.12249	0.11748	-1.36385	94780	831.0267062
137.225044	37.50616832	696668.532	4153351.369	1.05799	-0.21439	-1.32529	94840	889.3144182
137.2259861	37.50615056	696751.8617	4153351.369	1.04571	-0.3862	-1.39007	94900	947.6022946
137.3362076	37.50402099	706501.4357	4153351.369	0.5006	0.0159	-0.87375	109200	947.6369654
137.3371496	37.50400235	706584.7654	4153351.369	0.34961	-0.21991	-1.19421	109250	880.5862594
137.3380917	37.50398369	706668.095	4153351.369	0.43686	-0.19188	-1.36182	109300	813.5363941
137.3390337	37.50396503	706751.4247	4153351.369	0.16262	-0.19316	-1.64854	109340	746.4821634
137.3399757	37.50394637	706834.7544	4153351.369	0.07272	0.11567	-1.66098	109390	679.4264639
137.3409177	37.50392769	706918.0841	4153351.369	-0.06791	0.33867	-1.57848	109440	612.3707877
137.3418597	37.50390901	707001.4138	4153351.369	-0.107	0.02733	-1.55056	109490	545.3151432
137.3428017	37.50389032	707084.7435	4153351.369	0.47733	-0.1081	-1.02157	109540	478.2595438
137.3437437	37.50387163	707168.0732	4153351.369	0.52353	0.75984	-1.0917	109590	411.2040116
137.3446857	37.50385292	707251.4029	4153351.369	0.56014	0.80043	-1.01566	109640	344.1485859
137.3456277	37.50383421	707334.7326	4153351.369	0.49303	0.47877	-0.96349	109690	277.093344
137.3465697	37.50381549	707418.0623	4153351.369	0.73145	0.01188	-0.6385	109740	210.0384618
137.3475117	37.50379676	707501.392	4153351.369	0.79178	-0.0872	-0.80321	109790	142.9844456
137.3484537	37.50377803	707584.7217	4153351.369	0.69289	0.0027	-0.86405	109840	75.93358953
137.3493958	37.50375929	707668.0513	4153351.369	0.58541	0.00562	-0.95639	109890	8.957143981
137.3503378	37.50374054	707751.381	4153351.369	0.66299	0.10437	-0.85261	109940	58.2023446
137.1986425	37.50591196	694335.3006	4153268.039	1.51161	0.42876	-1.3011	92850	64.78736353
137.1995846	37.50589441	694418.6303	4153268.039	1.59928	0.51631	-1.21989	92930	32.50678959
137.2005267	37.50587685	694501.96	4153268.039	1.69631	0.58353	-1.01938	93010	1.582280074
137.2014688	37.50585929	694585.2897	4153268.039	1.49516	0.29265	-1.16145	93090	32.1689166
137.202411	37.50584172	694668.6194	4153268.039	1.51474	0.3128	-1.17623	93160	64.01446697
137.2033531	37.50582414	694751.9491	4153268.039	1.53888	0.41924	-1.30299	93270	63.56002758
137.2042952	37.50580656	694835.2788	4153268.039	1.53716	0.47923	-1.41759	93360	61.79923609
137.2052373	37.50578897	694918.6085	4153268.039	1.54382	0.56574	-1.45615	93440	59.87747552
137.2061795	37.50577136	695001.9382	4153268.039	1.58898	0.8167	-1.48435	93520	58.13719369
137.2071216	37.50575376	695085.2679	4153268.039	1.59191	1.03381	-1.63395	93610	56.38936817
137.2080637	37.50573614	695168.5976	4153268.039	1.55355	1.14939	-1.68742	93690	54.4526421
137.2090058	37.50571852	695251.9273	4153268.039	1.56155	1.37937	-1.69476	93770	52.71502958
137.2108901	37.50568325	695418.5866	4153268.039	1.17292	1.70411	-1.7191	93890	74.60053262
137.2118322	37.5056656	695501.9163	4153268.039	1.1877	1.60188	-1.78794	93950	132.8777128
137.2127743	37.50564795	695585.246	4153268.039	1.34111	1.26699	-1.89765	94010	191.1621298
137.2137164	37.50563029	695668.5757	4153268.039	1.30006	1.13292	-1.96297	94070	249.4487109
137.2146585	37.50561262	695751.9054	4153268.039	1.31228	1.07776	-1.9212	94130	307.7362265
137.2156006	37.50559495	695835.2351	4153268.039	1.40964	1.00165	-1.85987	94190	366.0242301
137.2165427	37.50557726	695918.5648	4153268.039	1.40782	0.83476	-1.62983	94240	424.3061335
137.2174849	37.50555957	696001.8945	4153268.039	0.75076	0.71031	-2.20757	94300	482.5860925
137.2193691	37.50552417	696168.5539	4153268.039	4.68095	-0.53061	2.45703	94420	599.1513155
137.2203112	37.50550646	696251.8836	4153268.039	0.73852	1.4045	-1.8904	94480	657.4356389
137.2212533	37.50548874	696335.2133	4153268.039	1.10608	0.48885	-1.62845	94540	715.7207318
137.2221954	37.50547101	696418.5429	4153268.039	1.14624	0.40201	-1.58033	94600	774.0064203
137.2231375	37.50545327	696501.8726	4153268.039	1.37266	0.22972	-1.26081	94660	832.2925794
137.2240796	37.50543553	696585.2023	4153268.039	1.12249	0.11748	-1.36385	94720	890.5791167
137.2250217	37.50541778	696668.532	4153268.039	1.05799	-0.21439	-1.32529	94780	948.8659623
137.3361842	37.50327051	706501.4357	4153268.039	0.2726	0.14946	-1.28936	109260	997.1080296
137.3371262	37.50325187	706584.7654	4153268.039	0.55094	-0.19425	-1.06731	109310	930.0529893
137.3380682	37.50323322	706668.095	4153268.039	0.60712	-0.32005	-1.26747	109360	862.998068
137.3390102	37.50321456	706751.4247	4153268.039	0.62221	-0.31156	-1.25455	109410	795.9432957
137.3399523	37.50319589	706834.7544	4153268.039	0.49165	0.26405	-1.17889	109460	728.8887135
137.3408943	37.50317722	706918.0841	4153268.039	0.58321	0.15629	-1.08844	109510	661.8343791
137.3418363	37.50315854	707001.4138	4153268.039	0.65977	0.32845	-1.01395	109560	594.7803763
137.3427783	37.50313985	707084.7435	4153268.039	0.55596	0.08956	-0.99473	109610	527.7268317
137.3446622	37.50310245	707251.4029	4153268.039	0.81462	0.29127	-0.67974	109710	393.6220534
137.3456042	37.50308374	707334.7326	4153268.039	1.09587	0.57731	-0.26338	109760	326.5717685
137.3465462	37.50306502	707418.0623	4153268.039	0.93311	0.15759	-0.44972	109810	259.5243363
137.3474882	37.50304629	707501.392	4153268.039	0.67629	-0.103	-0.70505	109860	192.4827379
137.3484302	37.50302756	707584.7217	4153268.039	0.68891	0.06784	-0.72094	109910	125.456326
137.3493722	37.50300882	707668.0513	4153268.039	0.68683	0.12575	-0.81246	109960	58.49732598
137.3503142	37.50299007	707751.381	4153268.039	0.66299	0.10437	-0.85261	110010	9.876569994
137.1986204	37.50516141	694335.3006	4153184.709	1.59433	0.45589	-1.22932	92820	12.52277279
137.1995626	37.50514386	694418.6303	4153184.709	1.67637	0.49548	-1.13739	92900	44.41357863
137.2005047	37.5051263	694501.96	4153184.709	1.37733	0.25344	-1.07502	92980	76.6474751
137.2014468	37.50510874	694585.2897	4153184.709	1.31919	0.28196	-1.265	93050	108.7531262
137.2023889	37.50509117	694668.6194	4153184.709	1.40247	0.35176	-1.07451	93130	140.8549985
137.203331	37.50507359	694751.9491	4153184.709	1.57061	0.39539	-1.34956	93270	146.8790862
137.2042731	37.50505601	694835.2788	4153184.709	1.56906	0.53162	-1.40731	93360	145.0075725
137.2052152	37.50503842	694918.6085	4153184.709	1.5914	0.60401	-1.44639	93440	143.1921616
137.2061574	37.50502082	695001.9382	4153184.709	1.57737	0.94697	-1.52543	93520	141.4540524
137.2070995	37.50500321	695085.2679	4153184.709	1.58746	1.00069	-1.59239	93610	139.5834451
137.2080416	37.5049856	695168.5976	4153184.709	1.55692	1.10129	-1.65098	93690	137.7661065
137.2089837	37.50496797	695251.9273	4153184.709	1.51412	1.29382	-1.74406	93770	136.0291027
137.2099258	37.50495034	695335.257	4153184.709	1.47783	1.45232	-1.71016	93860	134.1594762
137.2108679	37.5049327	695418.5866	4153184.709	1.39681	1.61739	-1.53637	93880	145.8054744
137.21181	37.50491506	695501.9163	4153184.709	1.01344	1.67597	-2.02011	93890	192.3995362
137.2127521	37.50489741	695585.246	4153184.709	1.39151	1.25378	-2.01151	93950	250.6885683
137.2136942	37.50487975	695668.5757	4153184.709	1.2606	1.11158	-1.93032	94010	308.9776064
137.2146363	37.50486208	695751.9054	4153184.709	1.15775	0.97853	-2.05918	94070	367.2666476
137.2155784	37.5048444	695835.2351	4153184.709	1.3174	0.73201	-1.61777	94130	425.5556907
137.2165205	37.50482672	695918.5648	4153184.709	1.04539	0.5002	-1.67757	94190	483.8447349
137.2193468	37.50477363	696168.5539	4153184.709	5.28051	-1.1468	3.02626	94370	658.7118715
137.2202889	37.50475592	696251.8836	4153184.709	-3.02169	3.03937	-6.58516	94420	716.9960244
137.221231	37.5047382	696335.2133	4153184.709	0.99983	0.75632	-2.07147	94480	775.2796586
137.2221731	37.50472047	696418.5429	4153184.709	1.50415	0.41882	-1.14346	94540	833.56405
137.2231152	37.50470273	696501.8726	4153184.709	1.40865	0.07264	-1.20091	94600	891.8490499
137.2240573	37.50468499	696585.2023	4153184.709	1.32839	-0.06658	-1.06209	94660	950.1345466
137.3371028	37.50250139	706584.7654	4153184.709	0.49339	0.01845	-0.80982	109380	979.5226628
137.3380448	37.50248274	706668.095	4153184.709	0.50305	-0.16082	-1.12883	109430	912.4692194
137.3389868	37.50246408	706751.4247	4153184.709	0.66649	0.0592	-1.09479	109480	845.4161507
137.3399288	37.50244541	706834.7544	4153184.709	1.23193	0.21127	-0.41822	109530	778.3635536
137.3408708	37.50242674	706918.0841	4153184.709	0.97044	0.41167	-0.67834	109580	711.3115613
137.3418128	37.50240806	707001.4138	4153184.709	0.69799	0.38381	-0.81725	109630	644.2603627
137.3427548	37.50238937	707084.7435	4153184.709	0.62033	0.2672	-0.85361	109680	577.2102345
137.3465227	37.50231454	707418.0623	4153184.709	1.06561	-0.27005	-0.72228	109870	309.017871
137.3474647	37.50229582	707501.392	4153184.709	1.54608	0.43597	0.14732	109920	241.9639769
137.3484067	37.50227708	707584.7217	4153184.709	0.65217	0.0138	-0.68315	109970	174.9115484
137.3493487	37.50225834	707668.0513	4153184.709	0.71231	0.1215	-0.79612	110020	107.8633185
137.3502907	37.50223959	707751.381	4153184.709	0.68552	0.1265	-0.79059	110070	40.83997142
137.3512327	37.50222084	707834.7107	4153184.709	0.45652	0.04955	-1.11592	110120	26.34906321
137.1929457	37.50451598	693835.3225	4153101.38	1.78769	0.85413	-1.38859	92330	103.7539349
137.1938879	37.50449848	693918.6522	4153101.38	1.51165	1.03049	-1.53376	92410	71.71330657
137.19483	37.50448097	694001.9819	4153101.38	0.7035	0.95729	-2.43511	92480	39.55861062
137.1957721	37.50446345	694085.3116	4153101.38	1.4536	0.65827	-1.30545	92560	7.30901309
137.1967142	37.50444593	694168.6413	4153101.38	1.26752	0.53419	-1.57564	92640	25.06956351
137.1976563	37.5044284	694251.971	4153101.38	1.49969	0.04139	-1.34863	92710	57.10014289
137.1985984	37.50441086	694335.3006	4153101.38	2.22983	0.19775	-0.46681	92790	89.14093523
137.1995405	37.50439331	694418.6303	4153101.38	1.66021	0.58873	-1.20036	92870	121.3190409
137.2004826	37.50437575	694501.96	4153101.38	1.55703	0.73687	-0.81745	92940	153.4930323
137.2014247	37.50435819	694585.2897	4153101.38	2.20483	0.59554	-0.22582	93020	185.5880734
137.2023668	37.50434062	694668.6194	4153101.38	2.10796	0.67315	-0.39123	93100	217.743607
137.2042511	37.50430546	694835.2788	4153101.38	1.54632	0.64264	-1.16703	93360	228.3044495
137.2051932	37.50428787	694918.6085	4153101.38	1.60277	0.78442	-1.16825	93440	226.5178874
137.2061353	37.50427027	695001.9382	4153101.38	1.55849	0.89494	-1.49296	93530	224.7150434
137.2070774	37.50425266	695085.2679	4153101.38	1.50325	0.90248	-1.42091	93610	222.8788696
137.2080195	37.50423505	695168.5976	4153101.38	1.47898	0.97911	-1.50459	93690	221.0918023
137.2089616	37.50421743	695251.9273	4153101.38	2.37933	1.00591	-2.67536	93780	219.2912254
137.2099037	37.5041998	695335.257	4153101.38	1.40828	1.49403	-1.66326	93860	217.4533151
137.2108458	37.50418216	695418.5866	4153101.38	1.03004	1.56071	-1.87529	93880	224.6643578
137.2117879	37.50416452	695501.9163	4153101.38	1.93207	1.40563	-0.82998	93890	258.9015163
137.21273	37.50414686	695585.246	4153101.38	1.58474	0.99875	-1.15672	93890	310.234224
137.2136721	37.5041292	695668.5757	4153101.38	1.10251	0.01642	-1.74014	93950	368.5218857
137.2146142	37.50411154	695751.9054	4153101.38	0.98848	0.35817	-2.15197	94010	426.8099259
137.2155562	37.50409386	695835.2351	4153101.38	1.04206	0.55048	-1.81847	94070	485.0982084
137.2164983	37.50407618	695918.5648	4153101.38	1.59989	0.57542	-0.99703	94130	543.386655
137.2174404	37.50405849	696001.8945	4153101.38	1.99023	0.73482	-0.60948	94190	601.6752182
137.2183825	37.50404079	696085.2242	4153101.38	0.95693	0.09005	-2.15863	94250	659.9638669
137.2193246	37.50402309	696168.5539	4153101.38	1.28642	0.5153	-1.66187	94310	718.2525805
137.2221509	37.50396993	696418.5429	4153101.38	1.33752	0.15679	-1.20732	94490	893.118983
137.223093	37.5039522	696501.8726	4153101.38	1.35573	0.15247	-1.1979	94550	951.4078444
137.3370794	37.50175091	706584.7654	4153101.38	0.61276	0.10601	-0.96792	110900	975.6378415
137.3380214	37.50173226	706668.095	4153101.38	0.48582	0.07889	-1.01254	110850	907.7129563
137.3389634	37.5017136	706751.4247	4153101.38	0.55664	0.07884	-0.95477	110800	839.7914411
137.3399054	37.50169493	706834.7544	4153101.38	0.82163	0.13182	-0.68731	110750	771.8741859
137.3408474	37.50167626	706918.0841	4153101.38	0.69582	0.38162	-0.73131	110710	703.9567211
137.3417893	37.50165758	707001.4138	4153101.38	0.40258	0.0938	-1.03266	110660	636.0244365
137.3427313	37.50163889	707084.7435	4153101.38	0.60315	-0.19295	-0.73291	110610	568.0953644
137.3446153	37.5016015	707251.4029	4153101.38	1.58092	0.41966	0.24222	110510	432.2529156
137.3493252	37.50150787	707668.0513	4153101.38	0.71654	0.03903	-0.85258	110270	92.63290374
137.3502671	37.50148912	707751.381	4153101.38	0.70929	0.09087	-0.83364	110220	24.84917859
137.3512091	37.50147037	707834.7107	4153101.38	0.58365	0.09418	-0.92462	110170	43.44363036
137.1900975	37.50381789	693585.3334	4153018.05	1.79208	0.17316	-1.19921	92070	123.3710739
137.1910396	37.50380041	693668.6631	4153018.05	2.33454	0.54667	-0.77298	92140	91.22523493
137.1929238	37.50376543	693835.3225	4153018.05	1.78769	0.85413	-1.38859	92300	27.04120135
137.1938659	37.50374792	693918.6522	4153018.05	1.51165	1.03049	-1.53376	92370	6.534994127
137.194808	37.50373042	694001.9819	4153018.05	0.7035	0.95729	-2.43511	92450	37.4323127
137.1957501	37.5037129	694085.3116	4153018.05	1.4536	0.65827	-1.30545	92530	69.6144616
137.1966922	37.50369538	694168.6413	4153018.05	1.59206	0.73888	-1.06201	92600	101.8209743
137.1976343	37.50367784	694251.971	4153018.05	1.74858	0.71817	-0.92599	92680	133.8772748
137.1995185	37.50364276	694418.6303	4153018.05	2.16612	0.25691	-0.43303	92840	198.2269471
137.2004606	37.5036252	694501.96	4153018.05	2.05294	0.44471	-0.41853	92910	230.3241485
137.2014027	37.50360764	694585.2897	4153018.05	4.10818	0.98925	2.86048	92990	262.4661743
137.2023448	37.50359007	694668.6194	4153018.05	1.11323	0.14669	-0.94718	93070	294.6426569
137.2032869	37.5035725	694751.9491	4153018.05	4.11763	0.61618	1.45315	93280	313.4273646
137.204229	37.50355491	694835.2788	4153018.05	1.85342	0.17154	-0.81347	93360	311.6188736
137.2051711	37.50353732	694918.6085	4153018.05	1.70822	0.62041	-1.02609	93440	309.8457464
137.2061132	37.50351972	695001.9382	4153018.05	1.52995	0.88631	-1.12362	93530	308.0021844
137.2070553	37.50350212	695085.2679	4153018.05	1.48536	0.87613	-1.11038	93610	306.1929424
137.2079974	37.5034845	695168.5976	4153018.05	1.48653	0.73989	-1.05372	93690	304.4196858
137.2089394	37.50346688	695251.9273	4153018.05	0.4774	0.41471	-2.11729	93780	302.5770368
137.2098815	37.50344925	695335.257	4153018.05	1.35129	1.2724	-1.49406	93860	300.767017
137.2108236	37.50343162	695418.5866	4153018.05	1.3727	1.36371	-1.50117	93880	305.902903
137.2117657	37.50341397	695501.9163	4153018.05	1.44968	1.37833	-1.22943	93880	332.0252682
137.2127078	37.50339632	695585.246	4153018.05	1.41938	0.44165	-1.06908	93890	374.3599371
137.2136499	37.50337866	695668.5757	4153018.05	0.5119	-0.98508	-1.53532	93890	428.0751291
137.214592	37.50336099	695751.9054	4153018.05	0.40781	-1.6163	-0.84628	93950	486.3613393
137.2155341	37.50334332	695835.2351	4153018.05	1.06389	-0.69063	-0.48937	94010	544.6481568
137.2164761	37.50332564	695918.5648	4153018.05	1.09078	-1.0848	-1.72034	94070	602.9354055
137.2174182	37.50330795	696001.8945	4153018.05	0.93958	0.3073	-2.06516	94130	661.2229715
137.2183603	37.50329025	696085.2242	4153018.05	1.46286	0.35391	-1.1073	94190	719.5107775
137.2193024	37.50327255	696168.5539	4153018.05	1.21475	0.63209	-0.72043	94250	777.7987697
137.2202445	37.50325484	696251.8836	4153018.05	1.19929	0.54598	-0.8806	94310	836.0869091
137.2211866	37.50323712	696335.2133	4153018.05	1.41896	0.74022	-1.33027	94370	894.3751669
137.2221286	37.50321939	696418.5429	4153018.05	1.94048	0.76678	-0.90015	94430	952.6635214
137.3361141	37.50101907	706501.4357	4153018.05	0.5446	0.0989	-0.52753	111010	995.2992747
137.337056	37.50100043	706584.7654	4153018.05	0.58691	0.02667	-0.78785	110970	927.3714342
137.337998	37.50098178	706668.095	4153018.05	0.4352	-0.46597	-1.13264	110920	859.4427663
137.33894	37.50096312	706751.4247	4153018.05	0.51635	0.01226	-1.01412	110870	791.5170249
137.339882	37.50094446	706834.7544	4153018.05	0.71278	-0.28474	-0.71742	110820	723.5950341
137.3408239	37.50092578	706918.0841	4153018.05	0.77329	0.09125	-0.64515	110770	655.6779595
137.3417659	37.5009071	707001.4138	4153018.05	0.41089	0.04397	-0.95989	110730	587.7666039
137.3427079	37.50088842	707084.7435	4153018.05	0.34015	-0.06608	-0.8093	110680	519.8320098
137.3436498	37.50086972	707168.0732	4153018.05	2.2179	-0.58061	0.97035	110630	451.9007597
137.3445918	37.50085102	707251.4029	4153018.05	0.90505	0.8626	-0.36222	110580	383.9746285
137.3455338	37.50083231	707334.7326	4153018.05	1.2638	0.03662	0.00355	110530	316.0569167
137.3464757	37.50081359	707418.0623	4153018.05	0.7547	-0.18484	-0.36892	110480	248.1545373
137.3474177	37.50079487	707501.392	4153018.05	0.35282	-0.25918	-0.97025	110440	180.2615204
137.3493016	37.5007574	707668.0513	4153018.05	0.7817	-0.0042	-1.08738	110340	44.37008948
137.3502436	37.50073865	707751.381	4153018.05	0.2038	-0.02136	-1.4073	110290	23.57562656
137.1891334	37.5030848	693502.0037	4152934.72	1.76028	0.41299	-1.24543	91960	78.63247488
137.1900755	37.50306733	693585.3334	4152934.72	1.81976	0.432	-1.19829	92030	46.62705178
137.1910176	37.50304985	693668.6631	4152934.72	1.82667	0.3943	-1.15678	92110	14.32988879
137.1919597	37.50303237	693751.9928	4152934.72	1.6317	0.25249	-1.10111	92190	17.97589532
137.1929018	37.50301487	693835.3225	4152934.72	1.57591	0.73647	-1.29157	92260	50.23949277
137.1938439	37.50299737	693918.6522	4152934.72	1.52045	0.89146	-1.52364	92340	82.17306375
137.194786	37.50297986	694001.9819	4152934.72	1.4773	0.79806	-1.47767	92420	114.3124732
137.1957281	37.50296235	694085.3116	4152934.72	1.28996	0.81714	-1.3899	92500	146.5223327
137.1966702	37.50294482	694168.6413	4152934.72	1.59206	0.73888	-1.06201	92570	178.6158478
137.1976123	37.50292729	694251.971	4152934.72	1.74858	0.71817	-0.92599	92650	210.7503078
137.1985544	37.50290975	694335.3006	4152934.72	1.67084	0.41	-1.09711	92730	242.928563
137.1994965	37.50289221	694418.6303	4152934.72	2.16612	0.25691	-0.43303	92800	275.06176
137.2004386	37.50287465	694501.96	4152934.72	2.28554	0.6043	-0.09266	92880	307.194051
137.2013806	37.50285709	694585.2897	4152934.72	3.78248	0.83487	2.66723	92960	339.3581021
137.2023227	37.50283952	694668.6194	4152934.72	2.4139	0.33277	0.74345	93030	371.508364
137.2032648	37.50282195	694751.9491	4152934.72	3.64274	0.29925	1.07151	93280	396.7331043
137.205149	37.50278677	694918.6085	4152934.72	3.05187	0.70558	0.84992	93450	393.1291968
137.2060911	37.50276918	695001.9382	4152934.72	1.46207	0.914	-0.55057	93530	391.3074438
137.2070332	37.50275157	695085.2679	4152934.72	1.42232	0.76408	-0.67363	93610	389.5136975
137.2079752	37.50273396	695168.5976	4152934.72	1.42122	0.5645	-0.76396	93700	387.7043292
137.2089173	37.50271633	695251.9273	4152934.72	1.24582	1.26243	-1.3272	93780	385.8817954
[truncated: 17,418 more rows]
